# Supplementary material for: Betacoronaviruses SARS-CoV-2 and HCoV-OC43 infections in IGROV-1 cell line require aryl hydrocarbon receptor
Source: Emerg Microbes Infect. 2023 Sep 6;12(2):2256416. doi: 10.1080/22221751.2023.2256416 (PMC10512916; doi:10.1080/22221751.2023.2256416)
Supplement: Supplemental Material [file TEMI_A_2256416_SM8718.xlsx]

## Sheet: Legend
Suplementary Table 2
GSEA results for gene ontology biological pathway, in IGROV-1 and Huh7 cells infected with SARS-CoV-2
	pathway	Gene ontology biological pathway
	pval	P value
	padj	Adjusted P value
	log2err	Error
	ES	Enrichment score
	NES	Normalized enrichment score
	size	Gene set size
	leadingEdge	Number of genes that contributes the most to the enrichment

## Sheet: IGROV-1 24h
pathway	pval	padj	log2err	ES	NES	size	leadingEdge
GO_CALCIUM_ION_BINDING	1e-10	1.77359e-08		-0.666902	-1.88852	405	S100P C1S SMOC2 OTOF LCP1 PROS1 CLGN DOC2B CD69 NELL2 LTBP2 NPNT PRRG4 RCN3 FSTL4 CRELD1 FBN1 C1R BAIAP3 NID2 SHH CAPN14 RYR1 DSC2 LRP1 PLCB1 TBC1D8B SNCA HSPA5 CDHR1 THBS3 CGREF1 NKD2 FBN2 NID1 FSTL5 SULF1 NINL MYL12A NUCB2 FSTL1 PAM LOXL2 S100A14 GSN PPP2R3A LTBP4 FBLN1 BNIP2 CACNA1E ASPH AIF1L HSPG2 SLIT3 SPOCK2 CALB1 NOTCH3 HSP90B1 VLDLR NUCB1 PADI1 KCNIP1 F2 FBLN2 CLSTN3 FKBP14 USP32 TRPM4 C…
GO_CELLULAR_RESPONSE_TO_TOPOLOGICALLY_INCORRECT_PROTEIN	1e-10	1.77359e-08		-0.746676	-1.94845	154	WIPI1 CTH CREBRF IGFBP1 DNAJB9 CLGN ATF3 ASNS STC2 ERN1 HSPA6 DDIT3 PDIA5 HSPB8 GFPT1 SELENOS EIF2AK3 HERPUD1 HSPA5 FICD HSPA2 ATF4 BCL2L11 HSPA13 HSP90B1 ANKZF1 YIF1A OPTN XBP1 KDELR3 FKBP14 UGGT2 HYOU1 CUL7 BHLHA15 ARFGAP1 ATF6 ACADVL MYDGF EDEM1 HDAC6 SERP1 EXTL2 RNF5 RNF185 PDIA6 RHBDD2 PPP2R5B TMBIM6 HSPA7 CDK5RAP3 ERO1A DERL3 PPP1R15B DNAJC3 SYVN1 CANX RACK1 CREB3L2 SRPRA NCK1 MBTPS1 HERPUD…
GO_CELL_MORPHOGENESIS_INVOLVED_IN_NEURON_DIFFERENTIATION	1e-10	1.77359e-08		-0.615361	-1.75379	444	COL25A1 SPP1 UNC5B MAP1B FN1 FLRT3 IRS2 VEGFA EFNA1 FSTL4 EPHB2 FEZ1 DOK5 KIF1A LAMC2 TRPV2 NRTN NFATC4 SHH NR4A2 ITGA4 APOE APP LRP1 C9orf72 ATP8A2 CDHR1 MAPT FYN WHRN LAMB2 NRCAM C12orf57 UNC5A RAP2A PLXNA4 BRSK1 SLIT3 UST NOTCH3 NGEF VLDLR MEF2A ZSWIM6 SHANK2 TRPC6 STXBP1 PSEN1 GAB1 ULK1 TUBB2B SEMA3F PLXNA3 CDH2 ITGB1 IFRD1 DAB1 ALCAM DSCAML1 CUL7 RPS6KA5 ZSWIM4 SEMA4B MYO7A NDEL1 NRP2 CAPRIN…
GO_CELL_SURFACE	1e-10	1.77359e-08		-0.641615	-1.83336	462	TRPM8 HLA-DMA ACVRL1 CEACAM1 PLAU SERPINA5 MFGE8 CRYAB CSF3R FGFBP1 ITGB3 VTCN1 CD69 LEPR TFPI VEGFA EBI3 GLDN CD55 SFRP1 LBP SCART1 TRPV2 GPC3 PLAT FCGRT SHH ITGA4 AREG SCARA5 APP GRIN2A C3 HLA-B HSPA5 IL1R1 LIPG KLRD1 HLA-E CSF2RA LGALS3 CD109 SULF1 ITGA2 CLMP HSPA2 NRCAM MR1 CX3CL1 TNFRSF9 PAM TIMP2 INSR DPP4 HLA-A ULBP1 GPC4 NOTCH3 CD46 PLA2R1 CLIC4 ADRA2B HLA-C SERPINE2 F2 PSEN1 TGFBR3 BTN3A…
GO_CHROMATIN_ASSEMBLY_OR_DISASSEMBLY	1e-10	1.77359e-08		0.838284	2.28953	182	H3C12 H3C14 H3C15 HJURP H1-1 H2BC18 H4C8 H2BC14 H1-5 H2BC11 H3C2 KNL1 H4C14 H4C9 H4C15 CHAF1A H2BC13 MCM2 H4C13 HMGB2 H2BC17 H2AX CENPM H2BC6 H3C13 H3C4 CENPW H4C4 H2BS1 H3C10 H3C7 H2BC12 H2BU1 H3C11 H3C1 CENPU H4-16 H4C2 OIP5 DNMT1 H2BC8 H4C12 H4C11 CENPA SUV39H1 CENPO HIRIP3 H2BC7 NASP CENPK CENPN ASF1B H1-3 HELLS CHAF1B H2AW GRWD1 H4C1 IPO4 RESF1 CENPL H4C3 H2BC21 POLE3 H4C5 H2BC4 MBD3 CENPP H…
GO_CHROMOSOMAL_REGION	1e-10	1.77359e-08		0.815051	2.36802	325	CDCA5 NCAPG ERCC6L ZWINT HJURP SKA1 BIRC5 H4C8 PLK1 MCM4 DSCC1 BLM BUB1B SPC24 PIF1 CENPF ORC1 AURKB CDK1 CDCA8 KNL1 H4C14 NDC80 H4C9 RECQL4 KIF2C H4C15 PCNA BUB1 SKA3 MCM2 H4C13 SPAG5 H2AX TTK MAD2L1 CENPM MCM7 BRCA2 FEN1 CENPW H4C4 CENPE SPC25 ESCO2 CENPU CCNB1 H4-16 ZGRF1 TERT SGO2 NEK2 H4C2 CDT1 OIP5 MCM5 DNMT1 NUF2 DNA2 H4C12 H4C11 CHEK1 ALYREF KIF22 CENPA SUV39H1 DCLRE1A CENPO AURKA CENPK C…
GO_CHROMOSOME_CENTROMERIC_REGION	1e-10	1.77359e-08		0.820285	2.24097	183	CDCA5 NCAPG ERCC6L ZWINT HJURP SKA1 BIRC5 PLK1 DSCC1 BUB1B SPC24 CENPF AURKB CDCA8 KNL1 NDC80 KIF2C BUB1 SKA3 SPAG5 TTK MAD2L1 CENPM CENPW CENPE SPC25 ESCO2 CENPU CCNB1 SGO2 NEK2 CDT1 OIP5 DNMT1 NUF2 KIF22 CENPA SUV39H1 CENPO AURKA CENPK CENPN HELLS INCENP CENPL KNTC1 NCAPD2 SPDL1 MTBP ZWILCH SMC1A SGO1 CENPP DSN1 KNSTRN RANGAP1 HNRNPU SKA2 NCAPD3 SPOUT1 ORC2 NUP107 SUV39H2
GO_CHROMOSOME_SEGREGATION	1e-10	1.77359e-08		0.808471	2.32049	288	CDC20 CDCA5 NCAPG NCAPH ZWINT HJURP UBE2C SKA1 CDCA2 ESPL1 BIRC5 FAM83D KIF4A PLK1 DSCC1 BUB1B CENPF AURKB MKI67 KIF18B CDCA8 KNL1 NDC80 KIF2C HASPIN GEN1 BUB1 TOP2A SKA3 SPAG5 TRIP13 TTK MAD2L1 KIF14 DLGAP5 FBXO5 TACC3 FEN1 CENPW KIF23 SMC2 CENPE SPC25 ESCO2 CCNE2 NUSAP1 CCNB1 SGO2 NEK2 PSRC1 BRIP1 CDT1 OIP5 NUF2 NCAPG2 SMC4 EME1 KIF22 RACGAP1 CENPK CENPN KIFC1 RCC1 FANCD2 DDX12P INCENP BRCA1 PR…
GO_COLLAGEN_CONTAINING_EXTRACELLULAR_MATRIX	1e-10	1.77359e-08		-0.745893	-2.02305	233	THSD4 SLPI SERPINA3 COL25A1 SMOC2 SERPINA5 INHBE MFGE8 GDF15 COL6A2 FN1 COL4A4 CCN3 SERPINF1 COL8A2 LTBP2 COL13A1 ADAMTS1 NPNT CRELD1 FBN1 SFRP1 LAMC2 NID2 GPC3 COL16A1 CTSF SHH TNXB COL4A5 TGM2 APOE LAMC1 COL6A1 PSAP TINAG THBS3 LAMB1 FBN2 MST1 COL4A2 NID1 LGALS3 COL4A1 SULF1 CTSH COL17A1 P3H1 COL5A1 LAMB2 LMAN1 TIMP2 LOXL2 CCDC80 LTBP4 FBLN1 SPON1 HSPG2 ZP3 FRAS1 ADAMTS10 GPC4 HTRA1 HSP90B1 CIL…
GO_CONDENSED_CHROMOSOME	1e-10	1.77359e-08		0.821769	2.25392	190	NCAPG NCAPH ERCC6L ZWINT HJURP SKA1 BIRC5 PLK1 BLM BUB1B SPC24 CENPF AURKB MKI67 KNL1 NDC80 KIF2C BUB1 TOP2A SKA3 SPAG5 HMGB2 H2AX MAD2L1 CENPM BRCA2 CENPW SMC2 CENPE SPC25 CENPU CCNB1 SGO2 NEK2 CDT1 NUF2 NCAPG2 SMC4 CHEK1 CENPA SUV39H1 CENPO AURKA CENPK CENPN RAD51 RCC1 FANCD2 INCENP BRCA1 KNTC1 NCAPD2 SPDL1 NCAPH2 ZWILCH SMC1A SGO1 RRS1 DDX11 TUBG1 DSN1 KNSTRN RANGAP1 HNRNPU SKA2 NCAPD3 SPOUT1 …
GO_CONDENSED_CHROMOSOME_CENTROMERIC_REGION	1e-10	1.77359e-08		0.865389	2.24571	114	NCAPG ERCC6L ZWINT HJURP SKA1 BIRC5 PLK1 BUB1B SPC24 CENPF AURKB KNL1 NDC80 KIF2C BUB1 SKA3 SPAG5 MAD2L1 CENPM CENPW CENPE SPC25 CENPU CCNB1 SGO2 NEK2 CDT1 NUF2 CENPA CENPO AURKA CENPK CENPN INCENP KNTC1 NCAPD2 SPDL1 ZWILCH SMC1A SGO1 DSN1 KNSTRN RANGAP1 HNRNPU SKA2 NCAPD3 SPOUT1 ORC2 NUP107
GO_DNA_CONFORMATION_CHANGE	1e-10	1.77359e-08		0.847787	2.44603	303	CDCA5 NCAPG NCAPH ERCC6L H3C12 H3C14 H3C15 HJURP H1-1 GINS2 H2BC18 H4C8 H2BC14 MCM4 H1-5 DSCC1 BLM PIF1 H2BC11 CDK1 H3C2 KNL1 H4C14 H4C9 RECQL4 H4C15 CHAF1A TOP2A H2BC13 MCM2 H4C13 HMGB2 H2BC17 H2AX CENPM H2BC6 POLQ MCM7 H3C13 H3C4 CENPW H4C4 H2BS1 H3C10 H3C7 H2BC12 SMC2 H2BU1 RAD54L H3C11 H3C1 NUSAP1 CENPU CCNB1 H4-16 H4C2 BRIP1 OIP5 MCM5 DNMT1 RFC3 H2BC8 NCAPG2 DNA2 SMC4 H4C12 CHTF18 H4C11 CENP…
GO_DNA_DEPENDENT_DNA_REPLICATION	1e-10	1.77359e-08		0.851003	2.26504	143	MCM10 CDC45 GINS2 E2F7 MCM4 DSCC1 E2F8 BLM ORC1 RECQL4 PCNA GEN1 ATAD5 MCM2 POLQ MCM7 TONSL FBXO5 BRCA2 FEN1 TIPIN ORC6 GINS1 CCNE2 POLE2 ZGRF1 CDT1 MCM5 RFC3 DNA2 CHTF18 EME1 ALYREF TIMELESS CDC7 LIG1 PRIM1 MMS22L TICRR RAD51 RFC5 POLE WDHD1 POLA2 MCM3 GMNN RFC2 DBF4B POLA1 GINS4 PRIM2 CDC6 POLE3 RFWD3 POLD1 POLE4 DBF4 ORC5 DDX11 FANCM RFC4 DONSON MCM6 WIZ ORC2 TOPBP1 POLD3 SAMHD1 GINS3 SETMAR S…
GO_DNA_PACKAGING	1e-10	1.77359e-08		0.863996	2.37346	193	CDCA5 NCAPG NCAPH H3C12 H3C14 H3C15 HJURP H1-1 H2BC18 H4C8 H2BC14 H1-5 H2BC11 CDK1 H3C2 KNL1 H4C14 H4C9 H4C15 CHAF1A TOP2A H2BC13 MCM2 H4C13 HMGB2 H2BC17 H2AX CENPM H2BC6 H3C13 H3C4 CENPW H4C4 H2BS1 H3C10 H3C7 H2BC12 SMC2 H2BU1 H3C11 H3C1 NUSAP1 CENPU CCNB1 H4-16 H4C2 OIP5 DNMT1 H2BC8 NCAPG2 SMC4 H4C12 H4C11 CENPA SUV39H1 CENPO H2BC7 NASP CENPK CENPN ASF1B H1-3 HELLS CHAF1B INCENP GRWD1 H4C1 IPO4…
GO_DNA_PACKAGING_COMPLEX	1e-10	1.77359e-08		0.930337	2.34559	87	H2AC16 NCAPG NCAPH H3C12 H3C14 H3C15 H2AC4 H1-1 H2BC18 H4C8 H2AC12 H2BC14 H1-5 H2AC13 H2BC11 H3C2 H4C14 H4C9 H4C15 H2BC13 H4C13 H2BC17 H2AX H2BC6 H2AC19 H2AC18 H3C13 H3C4 H4C4 H2BS1 H3C10 H2AC11 H2AC8 H3C7 H2BC12 SMC2 H2BU1 H3C11 H3C1 H2AC15 H4-16 H4C2 H2BC8 NCAPG2 H2AC17 SMC4 H4C12 H4C11 CENPA H2BC7 H1-3 H2AW H4C1 NCAPD2 H4C3 H2BC21 NCAPH2 H4C5 H2BC4 H2BC5 H2AC21 SPHK2 H1-4 H1-2 H2AZ2 SLF1 H2AC2…
GO_DNA_RECOMBINATION	1e-10	1.77359e-08		0.765461	2.15625	241	EXO1 CDC45 H1-1 GINS2 MCM4 H1-5 BLM RAD51AP1 PIF1 RECQL4 GEN1 TOP2A ATAD5 MCM2 XRCC2 TRIP13 HMGB2 H2AX POLQ MCM7 TONSL BRCA2 PSMC3IP FEN1 RAD54L AUNIP BRIP1 FIGNL1 MCM5 EME1 CHEK1 ALYREF TIMELESS CDC7 MMS22L RAD51 H1-3 HROB FANCD2 MCM3 BRCA1 WRAP53 GINS4 PARPBP RMI2 XRCC3 MND1 RFWD3 MCM8 FANCM RAD51C H1-4 H1-2 MCM6 FANCB FUS KPNA2 EXOSC3 PAGR1 RUVBL2 SAMHD1 SFPQ RBBP8 AP5S1 PARP1 SLX4 FIGN RUVBL1
GO_DNA_REPLICATION	1e-10	1.77359e-08		0.7984	2.26136	256	CLSPN MCM10 EXO1 CCNA2 CDC45 GINS2 E2F7 DTL MCM4 DSCC1 E2F8 BLM PIF1 RRM2 ORC1 CDK1 RECQL4 PCNA GEN1 CHAF1A ATAD5 MCM2 POLQ MCM7 TONSL FBXO5 BRCA2 FEN1 TIPIN ORC6 GINS1 ESCO2 CCNE2 POLE2 ZGRF1 BRIP1 CDT1 MCM5 RFC3 DNA2 CHTF18 EME1 CHEK1 ALYREF TIMELESS CDC7 LIG1 PRIM1 MMS22L NASP TICRR PCLAF RRM1 RAD51 RFC5 CHAF1B POLE WDHD1 POLA2 MCM3 FAM111A GMNN RNASEH2A RFC2 GRWD1 BRCA1 HRAS ID3 DBF4B POLA1 G…
GO_DOUBLE_STRAND_BREAK_REPAIR	1e-10	1.77359e-08		0.805158	2.26807	241	CDCA5 CDC45 FOXM1 GINS2 H4C8 MCM4 BLM RAD51AP1 H4C14 H4C9 RECQL4 H4C15 GEN1 MCM2 H4C13 XRCC2 TRIP13 H2AX POLQ MCM7 TONSL BRCA2 FEN1 H4C4 RAD54L ESCO2 AUNIP H4-16 H4C2 BRIP1 FIGNL1 MCM5 DNA2 H4C12 EME1 H4C11 CHEK1 TIMELESS DCLRE1A CDC7 MMS22L RAD51 MDC1 FANCD2 MCM3 BRCA1 H4C1 POLA1 WRAP53 GINS4 PARPBP RMI2 XRCC3 H4C3 RFWD3 MCM8 H4C5 DDX11 FANCM RAD51C MCM6 FANCB FUS PAXX SLF1 SAMHD1 SFPQ SETMAR RB…
GO_ENDOPLASMIC_RETICULUM_LUMEN	1e-10	1.77359e-08		-0.747179	-2.01951	223	NOTUM IGFBP3 COL25A1 SPP1 IGFBP1 DNAJB9 MFGE8 IL23A COL6A2 FN1 COL4A4 IL6 STC2 COL8A2 COL13A1 EBI3 ARSL PDIA5 RCN3 FBN1 GPC3 COL16A1 SHH COL4A5 COLGALT2 APOE APP LAMC1 COL6A1 C3 HSPA5 APLP2 H6PD LAMB1 SELENOM QSOX1 COL4A2 COL4A1 COL17A1 P3H1 COL5A1 OS9 LAMB2 FSTL1 CP ERLEC1 PDIA2 SPON1 TXNDC12 HSP90B1 NUCB1 COL5A3 F2 ARSD GPX7 RNASET2 CLU MELTF MIA3 FKBP14 CALU UGGT2 HYOU1 CDH2 ANO8 TIMP1 LTBP1 A…
GO_EXTRACELLULAR_MATRIX	1e-10	1.77359e-08		-0.730286	-2.0244	304	THSD4 SLPI SERPINA3 COL25A1 SMOC2 SERPINA5 INHBE MFGE8 GDF15 COL6A2 FN1 COL4A4 FLRT3 CCN3 SERPINF1 COL8A2 MMP14 PI3 LTBP2 VEGFA COL13A1 ADAMTS1 HPSE NPNT CRELD1 FBN1 SFRP1 LAMC2 NID2 GPC3 COL16A1 TNFRSF11B HSD17B12 CTSF SHH TNXB COL4A5 TGM2 DMBT1 APOE LAMC1 COL6A1 PSAP TINAG THBS3 LAMB1 FBN2 MST1 COL4A2 NID1 LGALS3 COL4A1 SULF1 CTSH COL17A1 P3H1 COL5A1 LAMB2 LMAN1 TIMP2 LOXL2 CCDC80 LTBP4 FBLN1 S…
GO_EXTRACELLULAR_STRUCTURE_ORGANIZATION	1e-10	1.77359e-08		-0.733574	-2.00468	255	THSD4 SPP1 SMOC2 LCP1 CSGALNACT1 COL6A2 FN1 ITGB3 COL4A4 IL6 ERO1B COL8A2 MMP14 COL13A1 ADAMTS1 NPNT FBN1 LAMC2 NID2 COL16A1 TNFRSF11B HSD17B12 TNXB COL4A5 ITGA4 SOX9 APP LRP1 LAMC1 COL6A1 ICAM5 SPINT2 LAMB1 FBN2 QSOX1 COL4A2 NID1 DDR2 DDR1 COL4A1 SULF1 COL17A1 ITGA2 COL5A1 CARMIL2 LAMB2 TIMP2 LOXL2 CCDC80 FBLN1 DPP4 HSPG2 SPOCK2 SPINT1 ADAMTS14 MYO1E ADAMTS10 HTRA1 COL5A3 GPM6B FBLN2 MELTF SLC39…
GO_KINETOCHORE	1e-10	1.77359e-08		0.840031	2.21883	133	ERCC6L ZWINT HJURP SKA1 BIRC5 PLK1 BUB1B SPC24 CENPF AURKB KNL1 NDC80 KIF2C BUB1 SKA3 SPAG5 TTK MAD2L1 CENPM CENPW CENPE SPC25 CENPU CCNB1 SGO2 NEK2 CDT1 NUF2 KIF22 CENPA CENPO CENPK CENPN INCENP KNTC1 SPDL1 MTBP ZWILCH SMC1A SGO1 DSN1 KNSTRN RANGAP1 HNRNPU SKA2 SPOUT1 ORC2 NUP107
GO_MITOTIC_NUCLEAR_DIVISION	1e-10	1.77359e-08		0.807582	2.28442	251	PKMYT1 CDC20 CDCA5 NCAPG NCAPH ZWINT ANLN UBE2C MYBL2 ESPL1 BIRC5 KIF4A PLK1 DSCC1 BUB1B CENPF AURKB MKI67 KIF18B CDCA8 NDC80 KIF2C HASPIN GEN1 KIF11 BUB1 SPAG5 TRIP13 TTK MAD2L1 KIF14 DLGAP5 FBXO5 TACC3 TPX2 KIF23 SMC2 CENPE NUSAP1 CCNB1 SGO2 NEK2 PSRC1 CDT1 NUF2 NCAPG2 SMC4 CHEK1 KIF22 KIF20B RACGAP1 AURKA CENPK KIFC1 RANBP1 RCC1 INCENP KNTC1 PRC1 NCAPD2 SPDL1 MTBP XRCC3 CDC6 NCAPH2 BORA SMC1A …
GO_MITOTIC_SISTER_CHROMATID_SEGREGATION	1e-10	1.77359e-08		0.873204	2.339	152	CDC20 CDCA5 NCAPG NCAPH ZWINT UBE2C ESPL1 KIF4A PLK1 DSCC1 BUB1B CENPF AURKB KIF18B CDCA8 NDC80 KIF2C HASPIN GEN1 BUB1 SPAG5 TRIP13 TTK MAD2L1 KIF14 DLGAP5 FBXO5 TACC3 KIF23 SMC2 CENPE NUSAP1 CCNB1 SGO2 NEK2 PSRC1 CDT1 NUF2 NCAPG2 SMC4 KIF22 RACGAP1 CENPK KIFC1 INCENP PRC1 NCAPD2 SPDL1 XRCC3 CDC6 NCAPH2 SMC1A SGO1 RRS1 TUBG1 DSN1 KNSTRN SLF1 HNRNPU NCAPD3
GO_MOLECULAR_TRANSDUCER_ACTIVITY	1e-10	1.77359e-08		-0.628604	-1.79154	444	ACVRL1 P2RX4 UNC5B CSF3R IL21R ADGRG1 ITGB3 CD69 LEPR PPARG EBI3 TLR5 PPARA PIGR EPHB2 NPR1 EPOR SELENOS TNFRSF11B ERBB3 ITGA4 DMBT1 LRP1 PAQR5 GRIN2A SORCS2 RXFP1 NPR3 TNFRSF19 ADGRF1 GPR153 IL1R1 GABRR2 KLRD1 CSF2RA CLDN4 PTPRH DDR2 DDR1 ALK CTSH ITGA2 NPC1 MR1 UNC5A TNFRSF9 INSR PLXNA4 CHRNB1 LTBP4 ACVR1C FZD7 SCARB2 GPC4 NOTCH3 CD46 PLA2R1 VLDLR ADRA2B ACVR2B NR1D1 F2 TGFBR3 PTPRU ABCA7 FOLR1…
GO_MONOCARBOXYLIC_ACID_METABOLIC_PROCESS	1e-10	1.77359e-08		-0.614728	-1.75819	468	NUPR1 PDK4 AKR1C2 AKR1C1 AKR1C3 ACSS2 CEACAM1 ACSM3 TRIB3 PNPLA3 ASNS INSIG1 ECH1 IRS2 CRYL1 MPC1 MSMO1 PPARG PHGDH ACSF2 PLA2G3 PC PPARA PCK2 PTGDS STARD4 ACAT2 FADS2 HSD17B12 LIPH SOX9 SCD DSE APP AKR1A1 C3 ME1 EPHX1 CREM PRKAB1 ERFE LIPG ACSL4 ALDOC NPC1 ALDH1A2 GGT1 FAAH2 FADS1 ATF4 PAM INSR PNPLA8 ACSL1 CRAT NFE2L1 THNSL2 PGD PGM2L1 FASN CYP2C9 UST LPIN3 MGLL ETFDH SCPEP1 ZBTB20 NR1D1 XBP1 P…
GO_NUCLEAR_CHROMOSOME_SEGREGATION	1e-10	1.77359e-08		0.815857	2.28478	230	CDC20 CDCA5 NCAPG NCAPH ZWINT UBE2C ESPL1 FAM83D KIF4A PLK1 DSCC1 BUB1B CENPF AURKB KIF18B CDCA8 KNL1 NDC80 KIF2C HASPIN GEN1 BUB1 TOP2A SPAG5 TRIP13 TTK MAD2L1 KIF14 DLGAP5 FBXO5 TACC3 FEN1 KIF23 SMC2 CENPE ESCO2 CCNE2 NUSAP1 CCNB1 SGO2 NEK2 PSRC1 BRIP1 CDT1 NUF2 NCAPG2 SMC4 EME1 KIF22 RACGAP1 CENPK KIFC1 FANCD2 DDX12P INCENP PRC1 NCAPD2 RMI2 SPDL1 XRCC3 CDC6 NDC1 NCAPH2 SMC1A SGO1 RRS1 DDX11 FA…
GO_NUCLEOSOME_ASSEMBLY	1e-10	1.77359e-08		0.898834	2.33128	113	H3C12 H3C14 H3C15 HJURP H1-1 H2BC18 H4C8 H2BC14 H1-5 H2BC11 H3C2 KNL1 H4C14 H4C9 H4C15 CHAF1A H2BC13 MCM2 H4C13 HMGB2 H2BC17 H2AX CENPM H2BC6 H3C13 H3C4 CENPW H4C4 H2BS1 H3C10 H3C7 H2BC12 H2BU1 H3C11 H3C1 CENPU H4-16 H4C2 OIP5 H2BC8 H4C12 H4C11 CENPA CENPO H2BC7 NASP CENPK CENPN ASF1B H1-3 CHAF1B GRWD1 H4C1 IPO4 CENPL H4C3 H2BC21 H4C5 H2BC4 CENPP H2BC5 H1-4 H1-2
GO_NUCLEOSOME_ORGANIZATION	1e-10	1.77359e-08		0.866745	2.3096	145	H3C12 H3C14 H3C15 HJURP H1-1 H2BC18 H4C8 H2BC14 H1-5 H2BC11 H3C2 KNL1 H4C14 H4C9 H4C15 CHAF1A H2BC13 MCM2 H4C13 HMGB2 H2BC17 H2AX CENPM H2BC6 H3C13 H3C4 CENPW H4C4 H2BS1 H3C10 H3C7 H2BC12 H2BU1 H3C11 H3C1 CENPU H4-16 H4C2 OIP5 H2BC8 H4C12 H4C11 CENPA CENPO H2BC7 NASP CENPK CENPN ASF1B H1-3 CHAF1B H2AW GRWD1 H4C1 IPO4 CENPL H4C3 H2BC21 POLE3 H4C5 H2BC4 CENPP H2BC5 H1-4 H1-2 SRCAP
GO_ORGANELLE_FISSION	1e-10	1.77359e-08		0.740041	2.18319	380	PKMYT1 CDC20 CDCA5 NCAPG NCAPH ZWINT ANLN UBE2C MYBL2 ESPL1 BIRC5 ASPM KIF4A PLK1 DSCC1 BUB1B CENPF AURKB MKI67 KIF18B CDCA8 NDC80 KIF2C HASPIN GEN1 KIF11 BUB1 TOP2A SPAG5 TRIP13 TTK MAD2L1 KIF14 DLGAP5 FBXO5 TACC3 TPX2 BRCA2 PSMC3IP KIF23 SMC2 CENPE RAD54L CCNE2 NUSAP1 CCNB1 SGO2 NEK2 PSRC1 BRIP1 FANCA FIGNL1 CDT1 NUF2 NCAPG2 SMC4 EME1 CHEK1 KIF22 KIF20B RACGAP1 AURKA CENPK KIFC1 GDAP1 RAD51 RAN…
GO_ORGANIC_HYDROXY_COMPOUND_METABOLIC_PROCESS	1e-10	1.77359e-08		-0.64549	-1.81634	370	AKR1C2 AKR1C1 AKR1C3 ACSS2 AKR1B10 SGPP2 AKR1B1 INSIG1 LEPR DKK3 MSMO1 SC5D TTC39B PCK2 NPR1 FDPS STARD4 ACAT2 CYP51A1 IDI1 NR4A2 HMGCS1 CRYM SCD MAOA PIP4P1 HSD17B7 APOE APP SLC5A3 MVD PLCB1 AKR1A1 GRIN2A LGMN FDFT1 SNCA NPC2 TM7SF2 DHCR7 H6PD LIPA PLPP2 TRPC1 CACNA1H LSS NPC1 ALDH1A2 GCNT4 SPTLC3 NFE2L1 PLPP3 FASN CYP2C9 PLPP1 VLDLR DIO3 SULT1A1 ASAH1 NPC1L1 NR1D1 HMGCR EPAS1 MOXD1 ERG28 ALDH2 …
GO_PROTEIN_DNA_COMPLEX	1e-10	1.77359e-08		0.829139	2.23411	160	H2AC16 CDC45 H3C12 H3C14 H3C15 H2AC4 H1-1 GINS2 H2BC18 H4C8 H2AC12 H2BC14 H1-5 H2AC13 H2BC11 H3C2 H4C14 H4C9 H4C15 PCNA H2BC13 H4C13 H2BC17 H2AX H2BC6 TONSL H2AC19 H2AC18 H3C13 H3C4 H4C4 H2BS1 H3C10 H2AC11 H2AC8 H3C7 H2BC12 H2BU1 GINS1 H3C11 H3C1 H2AC15 H4-16 TERT H4C2 H2BC8 H2AC17 H4C12 H4C11 CENPA PRIM1 H2BC7 H1-3 POLA2 MCM3 H2AW H4C1 POLA1 GINS4 PRIM2 H4C3 H2BC21 POLD1 H4C5 H2BC4 H2BC5 H2AC21 …
GO_PROTEIN_DNA_COMPLEX_SUBUNIT_ORGANIZATION	1e-10	1.77359e-08		0.846201	2.37975	238	CDC45 H3C12 H3C14 H3C15 HJURP H1-1 H2BC18 H4C8 H2BC14 MCM4 H1-5 CENPF H2BC11 H3C2 KNL1 H4C14 H4C9 H4C15 CHAF1A H2BC13 MCM2 H4C13 HMGB2 H2BC17 H2AX CENPM H2BC6 MCM7 DLGAP5 H3C13 H3C4 CENPW H4C4 H2BS1 H3C10 H3C7 H2BC12 CENPE H2BU1 H3C11 H3C1 CENPU H4-16 H4C2 CDT1 OIP5 MCM5 H2BC8 H4C12 H4C11 CENPA CENPO H2BC7 NASP CENPK CENPN ASF1B RAD51 H1-3 HELLS CHAF1B MCM3 GMNN H2AW GRWD1 H4C1 IPO4 CENPL UBTF H4…
GO_RECOMBINATIONAL_REPAIR	1e-10	1.77359e-08		0.84036	2.21278	129	CDC45 GINS2 MCM4 BLM RAD51AP1 RECQL4 GEN1 MCM2 XRCC2 H2AX POLQ MCM7 TONSL BRCA2 FEN1 RAD54L AUNIP FIGNL1 MCM5 CHEK1 TIMELESS CDC7 MMS22L RAD51 HROB MCM3 BRCA1 WRAP53 GINS4 PARPBP RMI2 XRCC3 RFWD3 MCM8 FANCM RAD51C MCM6 FANCB FUS SAMHD1 SFPQ RBBP8 AP5S1 PARP1 SLX4 FIGN
GO_REGULATION_OF_CELL_ADHESION	1e-10	1.77359e-08		-0.606001	-1.73456	473	HLA-DMB ACVRL1 SMOC2 CEACAM1 PLAU CHRD IL23A FN1 ADGRG1 VTCN1 IL6 ARG2 SAA1 MMP14 VEGFA EBI3 EFNA1 ASS1 BCL6 PPARA CD55 NPNT IL1A TNFSF9 SFRP1 COL16A1 HSD17B12 SHH ERBB3 TGM2 ITGA4 SOX9 JAK3 LRP1 SPINT2 FYN KLF4 HLA-E NID1 LGALS3 DDR1 ITGA2 BCAS3 PREX1 CX3CL1 CCDC80 LGALS7B GSN PLXNA4 FBLN1 DPP4 HLA-A SPOCK2 ZP3 PLPP3 SELENOK FZD7 AKNA CD46 UBASH3B GPM6B SERPINE2 XBP1 FBLN2 TFE3 MELTF GCNT2 MIA3 …
GO_REGULATION_OF_CELL_CYCLE_PHASE_TRANSITION	1e-10	1.77359e-08		0.663332	1.96939	407	CLSPN CDC20 CDCA5 CDC45 GTSE1 ANLN UBE2C ESPL1 FAM83D PLK1 E2F7 DTL E2F8 BLM BUB1B CENPF ORC1 AURKB CDK1 NDC80 PCNA GEN1 BUB1 ATAD5 TRIP13 TTK MAD2L1 KIF14 DLGAP5 FBXO5 CDC25A TPX2 E2F1 CENPE CCNB1 TERT NEK2 CDT1 RBL1 CHEK1 HMMR CDC7 AURKA CDKN2C TICRR TUBB4B HSP90AA1 HAUS8 BRCA1 PLK4 KNTC1 DBF4B CEP72 TFDP1 SPDL1 MTBP XRCC3 CDC6 RFWD3 DBF4 RAD51C WNT10B DONSON TUBG1 CEP78 MEPCE GJC2 HAUS5 PAGR1 …
GO_RESPONSE_TO_ENDOPLASMIC_RETICULUM_STRESS	1e-10	1.77359e-08		-0.706368	-1.93599	265	NUPR1 WIPI1 CTH CREBRF IGFBP1 DNAJB9 TRIB3 CLGN ATF3 ASNS STC2 ERN1 FBXO2 DDIT3 PDIA5 RCN3 GFPT1 SELENOS EIF2AK3 HERPUD1 HSPA5 FICD OS9 ATF4 ERLEC1 UFM1 BCL2L11 PDIA2 SEL1L TXNDC12 NFE2L1 SELENOK CASP4 HSP90B1 ANKZF1 YIF1A XBP1 FBXO27 PMAIP1 CLU CEBPB KDELR3 FKBP14 RNF103 UGGT2 HYOU1 SIRT1 CUL7 UBXN1 NIBAN1 HM13 DNAJB2 BHLHA15 ARFGAP1 ATF6 ACADVL PDIA3 MYDGF ERP44 EDEM1 SERP1 NRBF2 EXTL2 RNF5 SGT…
GO_SISTER_CHROMATID_SEGREGATION	1e-10	1.77359e-08		0.856934	2.33739	180	CDC20 CDCA5 NCAPG NCAPH ZWINT UBE2C ESPL1 KIF4A PLK1 DSCC1 BUB1B CENPF AURKB KIF18B CDCA8 NDC80 KIF2C HASPIN GEN1 BUB1 TOP2A SPAG5 TRIP13 TTK MAD2L1 KIF14 DLGAP5 FBXO5 TACC3 FEN1 KIF23 SMC2 CENPE ESCO2 NUSAP1 CCNB1 SGO2 NEK2 PSRC1 CDT1 NUF2 NCAPG2 SMC4 KIF22 RACGAP1 CENPK KIFC1 DDX12P INCENP PRC1 NCAPD2 RMI2 SPDL1 XRCC3 CDC6 NCAPH2 SMC1A SGO1 RRS1 DDX11 RAD51C TUBG1 DSN1 KNSTRN SLF1 HNRNPU NCAPD3
GO_TELOMERE_ORGANIZATION	1e-10	1.77359e-08		0.822888	2.22341	164	EXO1 H3C12 H4C8 BLM PIF1 AURKB H3C2 H4C14 H4C9 RECQL4 H4C15 PCNA H4C13 BRCA2 H3C4 FEN1 H4C4 H3C10 H3C7 H3C11 H3C1 CCNE2 H4-16 POLE2 TERT NEK2 H4C2 RFC3 DNA2 H4C12 H4C11 DCLRE1A PRIM1 RAD51 RFC5 POLE POLA2 HSP90AA1 RFC2 H4C1 TELO2 HNRNPA2B1 POLA1 WRAP53 PRIM2 XRCC3 NAT10 H4C3 POLE3 POLD1 POLE4 H4C5 RAD51C RFC4 TENT4B HNRNPU POLD3 CCT5 PARP1 HNRNPD NHP2 PINX1 SLX4
GO_CHROMATIN_ORGANIZATION_INVOLVED_IN_REGULATION_OF_TRANSCRIPTION	1.08705e-10	1.87978e-08	0.839089	0.829592	2.19339	134	H2AC16 CDC45 H3C12 H3C14 H3C15 H2AC4 H1-1 H4C8 H2AC12 H1-5 H2AC13 H3C2 H4C14 H4C9 H4C15 H4C13 H2AX H2AC19 H2AC18 H3C13 H3C4 H4C4 H3C10 H2AC11 H2AC8 H3C7 H3C11 H3C1 H2AC15 H4-16 H4C2 DNMT1 H2AC17 H4C12 H4C11 CHEK1 SUV39H1 H1-3 HELLS ATAD2 H2AW H4C1 RESF1 H4C3 POLE3 H4C5 MBD3 H2AC21 H1-4 H1-2 H2AZ2
GO_FATTY_ACID_METABOLIC_PROCESS	1.12799e-10	1.903e-08	0.839089	-0.670156	-1.84301	276	PDK4 AKR1C2 AKR1C1 AKR1C3 ACSS2 CEACAM1 ACSM3 TRIB3 PNPLA3 INSIG1 ECH1 IRS2 CRYL1 MSMO1 PPARG ACSF2 PLA2G3 PPARA PCK2 PTGDS ACAT2 FADS2 HSD17B12 LIPH SOX9 SCD C3 EPHX1 CREM PRKAB1 ERFE LIPG ACSL4 GGT1 FAAH2 FADS1 PAM PNPLA8 ACSL1 CRAT NFE2L1 THNSL2 FASN CYP2C9 LPIN3 MGLL ETFDH XBP1 PEX13 MCEE PTGR1 ELOVL5 ELOVL7 CYP2C18 BDH2 SIRT1 CPT1B ACLY MMUT ACADVL AUH PLA2G10 FADS3 CPT1A PLIN5 MLXIPL ACSL3 …
GO_CELL_CYCLE_CHECKPOINT	1.25059e-10	2.00721e-08	0.826657	0.772953	2.13464	204	CLSPN CDC20 CDC45 GTSE1 ZWINT PLK1 E2F7 DTL E2F8 BLM BUB1B CENPF ORC1 AURKB CDK1 NDC80 PCNA WDR76 GEN1 BUB1 TOP2A TRIP13 H2AX TTK MAD2L1 E2F1 TIPIN CCNB1 BRIP1 CDT1 DNA2 EME1 CHEK1 TIMELESS AURKA TICRR MDC1 FANCD2 BRCA1 HRAS KNTC1 TFDP1 SPDL1 XRCC3 CDC6 RFWD3 ZWILCH DONSON RNASEH2B CDC25C TOPBP1
GO_ION_HOMEOSTASIS	1.27682e-10	2.00721e-08	0.826657	-0.60485	-1.73279	480	PDK4 HMOX1 TRPM8 P2RX4 TMEM38A SAA1 STK39 STC2 LCN2 DDIT3 CD55 RCN3 NPR1 TRPV2 TPCN1 TGM2 GRN SCARA5 RYR1 HERPUD1 APOE APP LRP1 GRIN2A SNCA FYN ERFE FLVCR1 LIPG TLCD2 TRPC1 MAFG FBXL5 CP CX3CL1 ATF4 GLS CNNM2 CLDN16 S100A14 KCNMA1 STEAP2 SLC30A4 CALB1 SELENOK SCNN1A HSP90B1 CACNA1G UBASH3B CLIC4 ATP6AP1 SLC39A10 XBP1 F2 TRPC6 EPAS1 ATP1A1 PSEN1 MELTF SLC9A7 SLC31A1 HEXB TRPM4 SLC39A8 ABCB6 CA12 C…
GO_VASCULATURE_DEVELOPMENT	1.2449e-10	2.00721e-08	0.826657	-0.596337	-1.71343	499	HMOX1 CTH ACVRL1 SMOC2 CEACAM1 SAT1 UNC5B MFGE8 BTG1 FGFBP1 FN1 ADGRG1 ITGB3 SOD2 IL6 PDE2A NR4A1 LEPR CCN3 SERPINF1 PPARG COL8A2 MMP14 VEGFA ADAMTS1 MINAR1 EFNA1 HPSE DDIT3 IL1A EPHB2 NPR1 LRG1 SFRP1 ADM2 GPC3 NFATC4 EIF2AK3 SHH GRN AQP1 HDAC5 APOE LRP1 SPRY2 C3 WARS1 SARS1 DHCR7 ZFP36L1 HEY1 KLF4 VASH2 FLVCR1 PRCP COL4A2 COL4A1 SULF1 CTSH BCAS3 PDCD4 COL5A1 ALDH1A2 NRCAM VASH1 CX3CL1 LOXL2 TMEM…
GO_REGULATION_OF_SECRETION	1.37477e-10	2.11318e-08	0.826657	-0.609935	-1.74037	452	HMOX1 SPP1 P2RX4 CEACAM1 FN1 DOC2B IL6 ARG2 CCN3 SAA1 STK39 IRS2 CLTRN SNAP25 PLA2G3 TLR5 SYTL2 IL1A BMP8A NPR1 SFRP1 BAIAP3 CYP51A1 ERBB3 AQP1 FBXL20 APOE LRP1 SNCG SNCA ICA1 HLA-E ACSL4 CACNA1H P3H1 ANO1 CX3CL1 PAM RIMS1 KCNQ1 CACNA1E ACVR1C DPP4 RAB33B ZP3 SELENOK STXBP5L RAB9A RAB11FIP1 PLA2R1 CACNA1G ADRA2B ATP6AP1 NR1D1 XBP1 PINK1 HMGCR ANG STXBP1 POFUT2 SGK1 WLS LLGL2 STXBP2 RAB3D SEC24A T…
GO_LIPID_LOCALIZATION	1.56261e-10	2.34969e-08	0.826657	-0.665454	-1.82886	274	AKR1C1 TMEM159 SPP1 P2RX4 CEACAM1 SERPINA5 ITGB3 IL6 IRS2 PPARG PLA2G3 PPARA TTC39B ABCC3 LBP STARD4 SHH APOE LRP1 C3 PSAP ATP8A2 ANO9 NPC2 SELENOM ERFE LIPG ACSL4 NPC1 ABCA3 PNPLA8 GULP1 ACSL1 ACVR1C GRAMD1A SCARB2 PLA2R1 VLDLR NPC1L1 CDS1 CLU APOM HEXB ABCA7 BMP6 PITPNM1 SREBF2 GRAMD1C ITGAV ATP9A SIRT1 OSBPL2 CPT1B SQLE PLA2G10 ABCA4 CPT1A EGF TMEM30A SERAC1 PLIN5 ACSL3 PLA2G4A SLC27A1 KDM5B P…
GO_REGULATION_OF_ION_TRANSPORT	1.89555e-10	2.78969e-08	0.826657	-0.623416	-1.75972	387	P2RX4 KLHL24 PRSS8 ITGB3 TMEM38A KCNJ16 NALCN STK39 STC2 IRS2 GEM CLTRN PLA2G3 EPHB2 TRPV2 KCNK6 PER1 TPCN1 SCN2A APOE APP GRIN2A SNCG ATP8A2 SNCA ANO9 FYN ERFE TRPC1 LGALS3 FXYD2 CACNA1H SIK1 TMSB4X HSPA2 SCN4A CX3CL1 CACNG6 ATF4 KCNQ1 SHISA9 SESTD1 SLC43A1 CACNA1E KCNMA1 PLA2R1 RGS9 CACNA1G UBASH3B CLIC4 AHCYL1 KCNIP1 GPM6B SERPINE2 PINK1 SHANK2 F2 TRPC6 STXBP1 ATP1A1 PSEN1 CACNA2D3 CEBPB ABCA7…
GO_ENDOPLASMIC_RETICULUM_UNFOLDED_PROTEIN_RESPONSE	2.33763e-10	3.29988e-08	0.814036	-0.767264	-1.94133	115	WIPI1 CTH CREBRF IGFBP1 DNAJB9 CLGN ATF3 ASNS STC2 ERN1 DDIT3 PDIA5 GFPT1 SELENOS EIF2AK3 HERPUD1 HSPA5 FICD ATF4 BCL2L11 HSP90B1 YIF1A XBP1 KDELR3 FKBP14 HYOU1 CUL7 BHLHA15 ARFGAP1 ATF6 ACADVL MYDGF EDEM1 SERP1 EXTL2 PDIA6 RHBDD2 PPP2R5B CDK5RAP3 ERO1A DERL3 PPP1R15B DNAJC3 SYVN1 CANX RACK1 CREB3L2 SRPRA NCK1 MBTPS1 HERPUD2 TSPYL2
GO_SIDE_OF_MEMBRANE	2.33049e-10	3.29988e-08	0.814036	-0.647498	-1.799	313	TRPM8 SERPINA5 MFGE8 CSF3R VTCN1 CD69 LEPR GEM EBI3 SNAP25 SCART1 FCGRT LITAF SCARA5 HLA-B FYN IL1R1 EEF1A2 KLRD1 HLA-E CSF2RA ITGA2 CARMIL2 NRCAM MR1 TNFRSF9 INSR MAP2K2 HLA-A GRAMD1A ULBP1 GPC4 SNX9 NUCB1 HLA-C KCNIP1 EEF1A1 SERPINE2 F2 GNAL TGFBR3 BTN3A2 FOLR1 HLA-H ITGB1 ENG CD24 CTSB PALM ITGAV BTN2A2 ALCAM OSBPL2 HM13 OSMR PTPN3 BORCS5 PDGFRA TAPBP RAB5A CD59 EPB41 CTSK B2M ATP6AP2 PTP4A1 I…
GO_METAL_ION_TRANSMEMBRANE_TRANSPORTER_ACTIVITY	2.8915e-10	4.0001e-08	0.814036	-0.679961	-1.8429	231	TRPM8 P2RX4 SLC6A12 TMEM38A KCNJ16 NALCN SNAP25 TRPV2 KCNK6 TPCN1 SCN2A AQP1 RYR1 SLC5A3 GRIN2A TRPC1 FXYD2 CACNA1H SCN4A CACNG6 KCNQ1 CNNM2 CLDN16 NIPAL2 CACNA1E KCNMA1 SLC30A4 SCNN1A CACNA1G SLC39A10 KCNIP1 TRPC6 ATP1A1 PSEN1 CACNA2D3 SLC9A7 SLC31A1 TRPM4 SLC38A2 SLC39A8 NIPA1 KCNK1 SLC6A6 SLC39A7 GRIN3B SCN3A ITGAV KCND1 ANXA9 SLC12A3 SLC39A9 KCNH2 ATP1B1 SLC39A13 CNNM4 SLC4A7 SLC8A2 ATP2B4 SL…
GO_POSITIVE_REGULATION_OF_CELL_ADHESION	3.62895e-10	4.92185e-08	0.814036	-0.662527	-1.82203	276	HLA-DMB SMOC2 CHRD IL23A FN1 ADGRG1 VTCN1 IL6 SAA1 VEGFA EBI3 BCL6 CD55 NPNT IL1A TNFSF9 SFRP1 COL16A1 HSD17B12 SHH TGM2 ITGA4 JAK3 FYN HLA-E NID1 ITGA2 PREX1 CX3CL1 CCDC80 DPP4 HLA-A SPOCK2 ZP3 PLPP3 SELENOK CD46 XBP1 FBLN2 TFE3 GCNT2 PTPRU RIN2 RRAS HYAL1 SIRPB1 CD24 VAV1 ITGAV BTN2A2 PRKCE RASGRP1 LIF MAP3K8 F11R PRKCA COL26A1 ATM ICOSLG SRC FUT3 IL18 PPP3CA EFNB3 IL15 RREB1 CYTH3 NRP1 STX4 CD…
GO_ION_TRANSMEMBRANE_TRANSPORTER_ACTIVITY	5.41088e-10	7.06171e-08	0.801216	-0.589764	-1.69211	490	TRPM8 P2RX4 CEACAM1 SLC6A12 SLC16A4 TMEM38A KCNJ16 NALCN MPC1 SNAP25 SLC17A5 SLC3A1 ABCC3 TRPV2 KCNK6 TPCN1 SCN2A AQP1 RYR1 SLC5A3 GRIN2A ANO9 GABRR2 TRPC1 CLDN4 FXYD2 CACNA1H SLCO4A1 SLC44A1 SCN4A ANO1 CACNG6 KCNQ1 CNNM2 CLDN16 NIPAL2 CHRNB1 SLC43A1 CACNA1E KCNMA1 SLC30A4 SLC7A7 SCNN1A CACNA1G SLC35D2 CLIC4 TMEM120A SLC39A10 KCNIP1 TMCO3 TRPC6 COX7A2L ATP1A1 PSEN1 CACNA2D3 SLC9A7 SLC31A1 TRPM4 S…
GO_REGULATION_OF_PEPTIDASE_ACTIVITY	5.36834e-10	7.06171e-08	0.801216	-0.65589	-1.8088	285	SLPI SERPINA3 SERPINA5 CRYAB PROS1 FN1 SERPINF1 PPARG TFPI PI3 VEGFA EFNA1 RCN3 GPC3 EIF2AK3 GRN AQP1 HERPUD1 APP LRP1 GRIN2A LGMN C3 SNCA SPINT2 MAPT FYN APLP2 KLF4 CLDN4 IGBP1 CD109 CTSH TIMP2 BCL2L11 GSN EGLN3 FBLN1 ASPH CPAMD8 ACVR1C SPOCK2 SPINT1 CASP9 SERPINB1 SERPINE2 PINK1 PMAIP1 DAP LAMP3 SERPINB6 TIMP1 SIRT1 UBXN1 NEK5 CST3 CAST AMBP CDKN2D RENBP TRADD SERPINI1 CTSD BCL2L13 CCN2 LTF ARR…
GO_CELLULAR_RESPONSE_TO_HORMONE_STIMULUS	5.66432e-10	7.20312e-08	0.801216	-0.604612	-1.7237	446	PDK4 AKR1C2 AKR1C1 AKR1C3 CREBRF CEACAM1 IGFBP1 TRIB3 MAP1B GDF15 ASNS INSIG1 FBXO32 NR4A1 LEPR IRS2 SERPINF1 PPARG TFPI EBI3 ASS1 PPARA PCK2 TBC1D4 FBN1 SFRP1 SELENOS PER1 NR4A2 HMGCS1 JAK3 AQP1 HDAC5 CPEB2 CALCOCO1 RXFP1 KLF9 WBP2 FYN ZFP36L1 ERFE BCAR3 PRCP CACNA1H CTSH BCAS3 NPC1 FOS UFM1 BCL2L11 INSR ACSL1 SLIT3 CPEB1 LPIN3 PLPP1 CASP9 ATP6AP1 AHCYL1 NR1D1 XBP1 ATP1A1 GAB1 EIF4EBP1 DUSP1 MAR…
GO_SPINDLE	5.72751e-10	7.20312e-08	0.801216	0.694028	2.02189	335	CDC20 SHCBP1 SKA1 ESPL1 BIRC5 FAM83D ASPM KIF4A PLK1 BUB1B CENPF AURKB KIF18B CDK1 CDCA8 KIF2C HASPIN KIF11 KIF20A KBTBD8 SKA3 SPAG5 TTK MAD2L1 KIF14 DLGAP5 KIF15 FBXO5 TACC3 TPX2 WDR62 KIF23 CENPE CKAP2L NUSAP1 CCNB1 AUNIP NEK2 PSRC1 KIF22 KIF20B CDC7 RACGAP1 AURKA KIFC1 POC1A VRK1 INCENP HAUS8 PLK4 KNTC1 PRC1 SPDL1 CDC6 KAT2A BORA FBF1 SMC1A SGO1 DDX11 CKAP2 TUBG1 DSN1 KNSTRN HAUS5 RANGAP1 GPSM…
GO_PROCESS_UTILIZING_AUTOPHAGIC_MECHANISM	6.05259e-10	7.47603e-08	0.801216	-0.597697	-1.71172	477	NUPR1 HMOX1 WIPI1 GABARAPL1 TRIB3 LEPR RETREG1 ERN1 DDIT3 FEZ1 HSPB8 LAMP2 RRAGD TPCN1 PLEKHF1 DEPP1 MAP1LC3B C9orf72 EPG5 BMF DRAM2 PSAP SNCA MAPT PRKAB1 EEF1A2 WDR45 QSOX1 NPC1 ATG9B GOLGA2 TMEM39A TMEM59 SBF2 UFM1 BCL2L11 MID2 RAB33B GRAMD1A PLEKHM1 EEF1A1 OPTN XBP1 PINK1 NAMPT RNF41 DAP PSEN1 ULK3 NRBP2 CLU IFT20 CALCOCO2 ULK1 RAB39B LIX1L STAM2 ATG13 SNX14 LAMP3 SREBF2 SEC22B SIRT1 ATG16L2 F…
GO_ENDOSOME_MEMBRANE	6.75539e-10	8.19772e-08	0.801216	-0.606639	-1.72329	424	HLA-DMB HLA-DMA WIPI1 SH3GL3 NDRG1 PLD3 LAMP2 BAIAP3 CD68 FCGRT TPCN1 PLEKHF1 LITAF PIP4P1 YIPF2 SORCS2 HLA-B PLPP2 HLA-E CHMP1B NPC1 MR1 TMEM59 SBF2 IRAK2 RAP2A INSR STEAP2 SLC30A4 HLA-A FZD7 DKK1 SCARB2 DIO3 PLEKHM1 ATP6AP1 HLA-C OPTN ZFYVE28 PSEN1 WLS SLC9A7 ABCA7 ABCB6 STAM2 HLA-H SNX25 SCAMP2 SNX14 LAMP3 ATP9A PARM1 PDLIM4 UBC ATP6V0E1 PDIA3 LAPTM4A CD63 RAB5A PLD1 TMBIM1 B2M CTSD PIKFYVE RA…
GO_ALCOHOL_METABOLIC_PROCESS	8.71714e-10	1.03959e-07	0.801216	-0.655429	-1.80206	275	AKR1C2 AKR1C1 AKR1C3 ACSS2 AKR1B10 SGPP2 AKR1B1 INSIG1 LEPR DKK3 MSMO1 SC5D TTC39B PCK2 FDPS ACAT2 CYP51A1 IDI1 HMGCS1 SCD PIP4P1 HSD17B7 APOE APP SLC5A3 MVD PLCB1 AKR1A1 FDFT1 SNCA NPC2 TM7SF2 DHCR7 H6PD PLPP2 CACNA1H LSS NPC1 ALDH1A2 SPTLC3 NFE2L1 PLPP3 FASN CYP2C9 PLPP1 VLDLR SULT1A1 ASAH1 NPC1L1 HMGCR MOXD1 ALDH2 BMP6 IMPA2 RDH11 SREBF2 ALDH3B1 RETSAT NSDHL ACLY SQLE ACADVL GGPS1 LMF1 ALDH1A3…
GO_REGULATION_OF_GENE_EXPRESSION_EPIGENETIC	9.667e-10	1.13333e-07	0.788187	0.777207	2.11783	178	H2AC16 CDC45 H3C12 H3C14 H3C15 H2AC4 H1-1 H4C8 H2AC12 H1-5 H2AC13 H3C2 H4C14 H4C9 H4C15 H4C13 H2AX H2AC19 H2AC18 H3C13 H3C4 H4C4 H3C10 H2AC11 H2AC8 H3C7 H3C11 H3C1 H2AC15 H4-16 H4C2 DNMT1 H2AC17 H4C12 H4C11 CHEK1 PHF19 H1-3 POLR2L ATAD2 H2AW BRCA1 H4C1 H4C3 KAT2A H4C5 H2AC21 SPHK2 H1-4 H1-2 H2AZ2 PRMT7 HNRNPU H2AC20 MYBBP1A H2AZ1 POLR1A CDCA4
GO_RESPONSE_TO_TOPOLOGICALLY_INCORRECT_PROTEIN	1.10259e-09	1.2711e-07	0.788187	-0.702205	-1.86909	187	WIPI1 CTH CREBRF IGFBP1 DNAJB9 CLGN ATF3 ASNS STC2 ERN1 HSPA6 DDIT3 PDIA5 HSPB8 GFPT1 SELENOS EIF2AK3 HERPUD1 HSPA5 FICD HSPA2 ATF4 BCL2L11 HSPA13 HSP90B1 ANKZF1 YIF1A OPTN XBP1 CLU DNAJB5 KDELR3 FKBP14 UGGT2 HYOU1 CUL7 DNAJB2 BHLHA15 ARFGAP1 ATF6 ACADVL MYDGF ERP44 EDEM1 HDAC6 SERP1 EXTL2 RNF5 RNF185 PDIA6 RHBDD2 PPP2R5B TMBIM6 HSPA7 CDK5RAP3 ERO1A FBXO6 DERL3 PPP1R15B DNAJC3 SYVN1 CANX MANF RAC…
GO_METAL_ION_HOMEOSTASIS	1.28544e-09	1.45761e-07	0.788187	-0.622017	-1.75001	369	HMOX1 TRPM8 P2RX4 TMEM38A SAA1 STC2 LCN2 DDIT3 CD55 NPR1 TRPV2 TPCN1 TGM2 SCARA5 RYR1 HERPUD1 APOE APP LRP1 GRIN2A SNCA FYN ERFE FLVCR1 TRPC1 FBXL5 CP CX3CL1 ATF4 CNNM2 CLDN16 S100A14 KCNMA1 STEAP2 SLC30A4 CALB1 SELENOK SCNN1A HSP90B1 UBASH3B ATP6AP1 SLC39A10 F2 TRPC6 EPAS1 ATP1A1 PSEN1 MELTF SLC31A1 HEXB TRPM4 SLC39A8 ABCB6 CAMK2D BMP6 CD24 SLC39A7 ITGAV TMPRSS3 BDH2 IBTK C5AR1 ACO1 PRKCE STC1 P…
GO_ORGANELLE_SUBCOMPARTMENT	1.34168e-09	1.49683e-07	0.788187	-0.636881	-1.77382	323	WIPI1 TRAPPC6A CSGALNACT1 SNAP25 RTN2 ARSL B4GALNT3 CHST2 ST3GAL1 HID1 BAIAP3 ST6GAL1 GRN RYR1 APP COG6 YIPF2 GCNT1 NMNAT2 AZIN2 SULF1 GOLGA5 GOLGA2 YIPF6 TMEM59 PAM ASPH HLA-A COG5 PLPP3 RAB9A DOP1B SNX9 NUCB1 GOLGB1 CHST6 OPTN RNF41 WLS CHPF2 SLC9A7 CHPF SCAMP2 PITPNM1 GCC2 GOLPH3L ATP9A COG3 NBEA TRAPPC9 ST3GAL4 ADAM10 CCDC91 SCAMP1 MARCHF9 CDH1 OSBP RTN4 USO1 RAB6A ARL1 FUT3 STX8 ATP8B1 TGOLN…
GO_NEGATIVE_REGULATION_OF_GENE_EXPRESSION_EPIGENETIC	1.56071e-09	1.71356e-07	0.788187	0.847683	2.18297	106	H2AC16 CDC45 H3C12 H3C14 H3C15 H2AC4 H1-1 H4C8 H2AC12 H1-5 H2AC13 H3C2 H4C14 H4C9 H4C15 H4C13 H2AX H2AC19 H2AC18 H3C13 H3C4 H4C4 H3C10 H2AC11 H2AC8 H3C7 H3C11 H3C1 H2AC15 H4-16 H4C2 DNMT1 H2AC17 H4C12 H4C11 PHF19 H1-3 ATAD2 H2AW H4C1 H4C3 H4C5 H2AC21 H1-4 H1-2 H2AZ2
GO_CHROMOSOME_TELOMERIC_REGION	1.6147e-09	1.74514e-07	0.788187	0.805061	2.15099	148	H4C8 MCM4 BLM PIF1 ORC1 CDK1 H4C14 H4C9 RECQL4 H4C15 PCNA MCM2 H4C13 H2AX MCM7 BRCA2 FEN1 H4C4 H4-16 ZGRF1 TERT H4C2 MCM5 DNA2 H4C12 H4C11 CHEK1 ALYREF DCLRE1A RAD51 MCM3 H4C1 TELO2 HNRNPA2B1 WRAP53 XRCC3 NAT10 H4C3 POLD1 H4C5 ORC5 MCM6 ORC2 PARP1 EZH2 NHP2 PINX1 SLX4
GO_REGULATION_OF_HORMONE_LEVELS	1.80783e-09	1.92381e-07	0.788187	-0.638274	-1.76934	304	AKR1C2 AKR1C1 AKR1C3 SPP1 AKR1B10 DOC2B AKR1B1 IL6 CCN3 DKK3 STC2 IRS2 HSD17B14 ERO1B CLTRN SNAP25 PLA2G3 BMP8A SFRP1 BAIAP3 HSD17B12 SHH CRYM HSD17B7 LRP1 DHCR7 ICA1 H6PD SELENOM ACSL4 CACNA1H SLCO4A1 ALDH1A2 CPE ANO1 GCNT4 LTBP4 CACNA1E ACVR1C DPP4 CYP2C9 STXBP5L RAB11FIP1 DIO3 SULT1A1 ACVR2B SCPEP1 NR1D1 HMGCR ATP1A1 PLEKHA1 TRPM4 BMP6 ACE2 RDH11 CTSB CYP2C18 PAX8 RETSAT CPQ HSD17B11 PRKCE LIF…
GO_INFLAMMATORY_RESPONSE	1.87924e-09	1.94011e-07	0.774939	-0.606303	-1.71489	399	NUPR1 HMOX1 SERPINA3 SPP1 IL23A FN1 IL6 CTNNBIP1 NEAT1 PDE2A CCN3 SAA1 STK39 SERPINF1 PPARG SAA2 PLA2G3 TLR5 PLD3 ASS1 BCL6 PPARA IL1A CHST2 PIK3AP1 LBP CD68 SELENOS NFATC4 PER1 THEMIS2 TGM2 GRN HDAC5 APOE APP LRP1 C3 SNCA MAPT SMPDL3B IL1R1 KLF4 LIPA PRCP HLA-E TMSB4X ITGA2 PDCD4 FOS GGT1 CX3CL1 IRAK2 PJA2 HSPG2 SIGIRR ZP3 NFE2L1 FNDC4 CASP4 AKNA MGLL NR1D1 NAMPT F2 GGT2 PSEN1 CLU CEBPB HYAL1 ME…
GO_RNA_SPLICING_VIA_TRANSESTERIFICATION_REACTIONS	1.86089e-09	1.94011e-07	0.788187	0.670646	1.96315	352	SNRNP25 HNRNPM ALYREF POLR2L U2AF2 HNRNPA2B1 DDX39A RNVU1-2A WDR77 RNVU1-8 RNU12 RNU5D-1 SRSF1 CSTF2 HNRNPR TRA2B PPIL1 ESRP2 CCAR1 DHX9 SNRPD1 GEMIN5 POLR2A SRSF2 SRRT SRSF7 SNRPF RNU4ATAC RNVU1-6 SRSF3 RAVER1 GEMIN4 FUS NCL LINC01715 PRMT7 PPIH HNRNPU CSTF3 POLR2D RNU1-4 RNU1-2 RBM10 UPF3B C1QBP NCBP1 DHX35 GEMIN6 SFPQ RNU1-1 RNU1-3 SF3A3 RNVU1-18 SYNCRIP RNVU1-7 LSM3 SNRNP40 SRSF10 TGS1 DAZAP1…
GO_VACUOLAR_MEMBRANE	2.17269e-09	2.21008e-07	0.774939	-0.618673	-1.73894	364	HLA-DMB HLA-DMA WIPI1 GABARAPL1 P2RX4 SLC17A5 PLD3 HPSE PIGR SLC3A1 LAMP2 RRAGD CD68 TPCN1 PLEKHF1 GRN LITAF PIP4P1 MAP1LC3B LRP1 COL6A1 DRAM2 PSAP MAN2B1 EEF1A2 PRCP NPC1 ATG9B CP TMEM59 GAA SYNGR1 SBF2 DPP4 SLC30A4 NEU1 SCARB2 SPAG9 VLDLR PLEKHM1 EEF1A1 PSEN1 CALCOCO2 ULK1 RAB3D SLC39A8 ABCB6 LAPTM5 HLA-H SNX14 LAMP3 MYO6 SLC49A4 ATG16L2 MYO7A BORCS5 MANBA LAPTM4A CD63 PLD1 EGF TMEM30A TMBIM1 C…
GO_DIVALENT_INORGANIC_CATION_TRANSPORT	2.45385e-09	2.39617e-07	0.774939	-0.640955	-1.77032	291	TRPM8 P2RX4 TMEM38A NALCN STC2 GEM DDIT3 TRPV2 TCN2 TPCN1 RYR1 GRIN2A SNCA FYN TRPC1 LGALS3 CACNA1H HSPA2 BSPRY CX3CL1 CACNG6 CNNM2 CLDN16 NIPAL2 SESTD1 CACNA1E SLC30A4 SELENOK RGS9 CACNA1G UBASH3B SLC39A10 F2 TRPC6 PSEN1 CACNA2D3 TRPM4 SLC39A8 NIPA1 CAMK2D S100A1 SLC39A7 GRIN3B ITGAV NIPSNAP2 IBTK BHLHA15 PRKCE STC1 ANXA9 BEST1 EPB41 EGF TPT1 CCN2 SLC39A9 ATP1B1 SLC39A13 TMBIM6 CNNM4 SARAF PLCG1…
GO_MITOTIC_CELL_CYCLE_CHECKPOINT	2.44515e-09	2.39617e-07	0.774939	0.786198	2.11462	158	CLSPN CDC20 GTSE1 ZWINT PLK1 E2F7 E2F8 BLM BUB1B CENPF ORC1 AURKB CDK1 NDC80 PCNA GEN1 BUB1 TOP2A TRIP13 TTK MAD2L1 E2F1 TIPIN CCNB1 CDT1 EME1 AURKA TICRR MDC1 FANCD2 BRCA1 HRAS KNTC1 TFDP1 SPDL1 XRCC3 CDC6 RFWD3 ZWILCH DONSON CDC25C TOPBP1 SETMAR TRIAP1 CNOT9
GO_MULTICELLULAR_ORGANISMAL_HOMEOSTASIS	2.45956e-09	2.39617e-07	0.774939	-0.621805	-1.74412	354	PDK4 TRPM8 SERPINA3 SPP1 P2RX4 ITGB3 AKR1B1 IL6 LEPR PRDM16 STK39 LCN2 VEGFA CLDN1 DDIT3 PIGR TJP3 RCN3 IL1A BMP8A IRX3 TRPV2 USH1C TNFRSF11B SOX9 SCD AQP1 LAMC1 DRAM2 NPR3 CDHR1 PRKAB1 LIPA PRCP WHRN CLDN4 CTSH POC1B ATF4 ACSL1 SCNN1A UBASH3B ACVR2B PLEKHM1 ATP6AP1 NR1D1 EPAS1 TFE3 ZNF516 GCNT2 RAB3D CEBPB SLC39A8 PPP1R13L METRNL BMP6 ITGB1 PROM1 ADAM17 FOXO1 MYO5B CRACD ACADVL MFAP2 F11R ABCA4 …
GO_EXTRACELLULAR_MATRIX_STRUCTURAL_CONSTITUENT	3.06495e-09	2.94448e-07	0.774939	-0.783701	-1.93931	96	THSD4 COL25A1 MFGE8 COL6A2 FN1 COL4A4 COL8A2 LTBP2 COL13A1 NPNT CRELD1 FBN1 LAMC2 NID2 COL16A1 TNXB COL4A5 LAMC1 COL6A1 THBS3 LAMB1 FBN2 COL4A2 NID1 COL4A1 COL17A1 COL5A1 LAMB2 LTBP4 FBLN1 SPON1 HSPG2 ZP3 FRAS1 CILP COL5A3 FBLN2 ZPLD1 IMPG2 LTBP1 COL1A1 MFAP2
GO_MYELOID_LEUKOCYTE_MEDIATED_IMMUNITY	3.38924e-09	3.21142e-07	0.774939	-0.60396	-1.70795	398	S100P HMOX1 SLPI SERPINA3 YPEL5 CEACAM1 PLAU IL6 LCN2 SNAP25 PLA2G3 HPSE HSPA6 CD55 PIGR LAMP2 LRG1 CD68 DNASE1L1 GRN GNS C3 PSAP HLA-B NPC2 PYGL MAN2B1 PRCP QSOX1 HLA-E LGALS3 CTSH ALDOC GAA SYNGR1 CYSTM1 TIMP2 GSN FUCA1 GLA MOSPD2 GLB1 NEU1 SERPINB1 ASAH1 HLA-C EEF1A1 F2 STXBP1 PSEN1 RNASET2 STXBP2 RAB3D HEXB SIRPB1 HLA-H CTSB ITGAV ALDH3B1 SERPINB6 PGM1 ARSA ADAM17 C5AR1 CST3 RASGRP1 ACLY MANB…
GO_TISSUE_HOMEOSTASIS	3.65265e-09	3.41424e-07	0.774939	-0.698083	-1.84853	178	PDK4 SERPINA3 SPP1 P2RX4 ITGB3 AKR1B1 IL6 STK39 VEGFA CLDN1 PIGR TJP3 RCN3 USH1C TNFRSF11B SOX9 LAMC1 DRAM2 CDHR1 LIPA WHRN CTSH POC1B UBASH3B PLEKHM1 ATP6AP1 EPAS1 GCNT2 RAB3D SLC39A8 ITGB1 PROM1 CRACD F11R ABCA4 CDH3 PRKCA CTSK B2M CLDN12 CCN2 LTF SPATA7 SRC CSF1R ADGRV1 GJA1 ADRB2 FLT3LG SLC1A1 VCL CLDN3
GO_REGULATION_OF_LIPID_METABOLIC_PROCESS	4.55652e-09	4.20232e-07	0.761461	-0.633132	-1.75566	305	PDK4 AKR1C3 SERPINA3 CEACAM1 TRIB3 INSIG1 DKK3 IRS2 PPARG SC5D PLA2G3 NPAS2 PPARA TTC39B FDPS STARD4 CYP51A1 IDI1 HMGCS1 SOX9 SCD APOE MVD C3 PSAP FDFT1 NPC2 ME1 TM7SF2 DHCR7 H6PD EEF1A2 KLF4 ERFE CREBL2 SIK1 LSS FADS1 RBL2 ACSL1 ZP3 NFE2L1 FASN TXNRD1 PLPP1 PIK3IP1 ASAH1 ZBTB20 NR1D1 HMGCR F2 ATP1A1 BMP6 ELOVL5 SREBF2 SIRT1 PRKCE PDGFRA SQLE ACADVL NRBF2 CPT1A GGPS1 LMF1 PLIN5 NR1D2 MLXIPL ACSL3…
GO_PLASMA_MEMBRANE_PROTEIN_COMPLEX	4.80368e-09	4.37198e-07	0.761461	-0.627834	-1.74749	320	HLA-DMB HLA-DMA ACVRL1 CEACAM1 ITGB3 KCNJ16 IL6 COL13A1 SNAP25 NPNT OLFM2 KCNK6 ERBB3 SCN2A ITGA4 RYR1 LRP1 GRIN2A HLA-B HLA-E FXYD2 CACNA1H ITGA2 SNTB1 HSPA2 SCN4A MR1 CACNG6 KCNQ1 INSR SHISA9 CHRNB1 CACNA1E KCNMA1 ACVR1C HLA-A HSPG2 CACNA1G ACVR2B ATP6AP1 HLA-C KCNIP1 SHANK2 ATP1A1 PSEN1 GNAL TGFBR3 CACNA2D3 GJB3 ABCB6 KCNK1 EPS8 HLA-H ACVR1B CDH2 ITGB1 SLC6A6 GRIN3B SCN3A ITGAV APC2 NOXA1 ALCA…
GO_DNA_DEPENDENT_ATPASE_ACTIVITY	5.22905e-09	4.69732e-07	0.761461	0.843594	2.16265	101	ERCC6L GINS2 MCM4 DSCC1 BLM PIF1 RECQL4 TOP2A MCM2 XRCC2 POLQ MCM7 RAD54L BRIP1 MCM5 RFC3 DNA2 CHTF18 RAD51 RFC5 DDX12P MCM3 RFC2 GINS4 XRCC3 MCM8 DHX9 DDX11 FANCM RAD51C RFC4 MCM6 RUVBL2 TTF2
GO_BEHAVIOR	5.38806e-09	4.71762e-07	0.761461	-0.61848	-1.73201	346	CREBRF P2RX4 GDF15 LEPR SERPINF1 SNAP25 MYH14 NPAS2 PPARA OLFM2 EPHB2 PTGDS ADM2 NFATC4 NR4A2 SCN2A ATXN1 FBXL20 APOE APP PLCB1 GRIN2A LGMN SNCG PSAP ATP8A2 MAPT ADGRF1 MAN2B1 FYN MAFG ALK NPC1 FOS C12orf57 GAA GLS INSR GCNT4 BRSK1 CHRNB1 DPP4 PJA2 CALB1 DKK1 AHI1 VLDLR NR1D1 HMGCR SHANK2 NQO2 PSEN1 SGK1 IFT20 CEBPB PEX13 HEXB ABCA7 EPS8 ACE2 ITGB1 DAB1 CST3 PRKCE PER3 CPT1A ALDH1A3 B2M NR1D2 LDL…
GO_CATION_TRANSMEMBRANE_TRANSPORTER_ACTIVITY	5.38681e-09	4.71762e-07	0.761461	-0.621534	-1.7413	348	TRPM8 P2RX4 SLC6A12 TMEM38A KCNJ16 NALCN SNAP25 SLC17A5 TRPV2 KCNK6 TPCN1 SCN2A AQP1 RYR1 SLC5A3 GRIN2A TRPC1 FXYD2 CACNA1H SLC44A1 SCN4A ANO1 CACNG6 KCNQ1 CNNM2 CLDN16 NIPAL2 CHRNB1 CACNA1E KCNMA1 SLC30A4 SCNN1A CACNA1G SLC39A10 KCNIP1 TMCO3 TRPC6 COX7A2L ATP1A1 PSEN1 CACNA2D3 SLC9A7 SLC31A1 TRPM4 SLC38A2 SLC39A8 NIPA1 KCNK1 SLC6A6 SLC39A7 GRIN3B SCN3A ITGAV KCND1 ATP6V0E1 ANXA9 SLC12A3 ATP6V1E1…
GO_NEGATIVE_REGULATION_OF_CELL_CYCLE_PROCESS	7.35532e-09	6.35959e-07	0.761461	0.680912	1.9595	295	CLSPN CDC20 GTSE1 ESPL1 PLK1 E2F7 DTL E2F8 BLM BUB1B CENPF RRM2 ORC1 AURKB CDK1 NDC80 PCNA GEN1 BUB1 TRIP13 TTK MAD2L1 CCNF FBXO5 E2F1 CCNB1 NEK2 CDT1 RBL1 CHEK1 CDC7 AURKA CDKN2C TICRR RAD51 BRCA1 TFDP1 SPDL1 MTBP XRCC3 CDC6 KAT2A RFWD3 RBM14 FBXO43 DONSON GJC2 CDC25C TOPBP1 PSME3 CDK4 SETMAR RBBP8 TRIAP1 ATF5 EHMT2 PSMC3 CNOT9 EZH2 PINX1 PSMB10 PSMD6 EED BRCC3
GO_REGULATION_OF_CHROMOSOME_SEGREGATION	7.55111e-09	6.44827e-07	0.74774	0.848471	2.16635	98	CDC20 CDCA5 UBE2C ESPL1 PLK1 BUB1B CENPF AURKB MKI67 NDC80 KIF2C GEN1 BUB1 SPAG5 TRIP13 TTK MAD2L1 DLGAP5 FBXO5 TACC3 FEN1 CENPE CCNB1 NEK2 CDT1 RACGAP1 RMI2 SPDL1 XRCC3 CDC6 DDX11 KNSTRN SLF1 HNRNPU
GO_BLOOD_VESSEL_MORPHOGENESIS	7.91534e-09	6.67688e-07	0.74774	-0.598959	-1.69811	412	HMOX1 ACVRL1 SMOC2 CEACAM1 SAT1 UNC5B MFGE8 BTG1 FGFBP1 FN1 ADGRG1 ITGB3 IL6 NR4A1 LEPR CCN3 SERPINF1 PPARG COL8A2 MMP14 VEGFA ADAMTS1 MINAR1 EFNA1 HPSE IL1A EPHB2 NPR1 LRG1 SFRP1 ADM2 NFATC4 EIF2AK3 SHH GRN AQP1 HDAC5 APOE LRP1 SPRY2 C3 WARS1 SARS1 ZFP36L1 HEY1 KLF4 VASH2 PRCP COL4A2 COL4A1 SULF1 CTSH BCAS3 NRCAM VASH1 CX3CL1 LOXL2 HSPG2 MYO1E NOTCH3 CLIC4 XBP1 ANG EPAS1 TGFBR3 GAB1 SASH1 MIA3 R…
GO_DNA_HELICASE_ACTIVITY	8.53591e-09	7.02892e-07	0.74774	0.875762	2.16844	74	ERCC6L GINS2 MCM4 DSCC1 BLM PIF1 RECQL4 MCM2 POLQ MCM7 BRIP1 MCM5 RFC3 DNA2 CHTF18 RAD51 RFC5 DDX12P MCM3 RFC2 GINS4 MCM8 DHX9 DDX11 FANCM RFC4 MCM6 RUVBL2
GO_STEROID_METABOLIC_PROCESS	8.44413e-09	7.02892e-07	0.74774	-0.678559	-1.82327	208	AKR1C2 AKR1C1 AKR1C3 SPP1 AKR1B1 INSIG1 LEPR DKK3 HSD17B14 MSMO1 SC5D TTC39B FDPS STARD4 ACAT2 CYP51A1 IDI1 HSD17B12 SHH HMGCS1 SCD PIP4P1 HSD17B7 APOE APP MVD LGMN FDFT1 NPC2 TM7SF2 DHCR7 H6PD LIPA CACNA1H LSS NPC1 ACBD3 NFE2L1 FASN CYP2C9 VLDLR SULT1A1 ASAH1 NPC1L1 NR1D1 HMGCR ATP1A1 ERG28 PLEKHA1 BMP6 SREBF2 SIRT1 NSDHL OSBPL2 HSD17B11 ACLY PDGFRA SQLE ACADVL GGPS1 LMF1 PRKAA2 LDLR TIPARP OSBP…
GO_CHROMOSOME_SEPARATION	8.68079e-09	7.06018e-07	0.74774	0.866733	2.17565	84	CDC20 NCAPH UBE2C ESPL1 PLK1 BUB1B CENPF AURKB NDC80 GEN1 BUB1 TOP2A TRIP13 TTK MAD2L1 DLGAP5 FBXO5 TACC3 CENPE CCNB1 CDT1 EME1 NCAPD2 SPDL1 XRCC3 CDC6 NCAPH2 FANCM
GO_RESPONSE_TO_EXTRACELLULAR_STIMULUS	8.77802e-09	7.06018e-07	0.74774	-0.616489	-1.73217	362	PDK4 HMOX1 AKR1C3 WIPI1 GABARAPL1 SPP1 MAP1B GDF15 ATF3 ASNS STC2 PPARG LCN2 ASS1 PPARA DDIT3 PCK2 BMP8A LAMP2 RRAGD SFRP1 CD68 TNFRSF11B EIF2AK3 NR4A2 HMGCS1 ITGA4 DSC2 APOE MAP1LC3B MTHFR HSPA5 SIK1B WDR45 LIPG DNMT3A CDKN2B ACSL4 SIK1 ITGA2 BCAS3 FOS ALDH1A2 NUCB2 FSTL1 FADS1 ATF4 GSN BRSK1 ACSL1 ACVR1C XBP1 HMGCR NAMPT PMAIP1 DAP LRP11 EIF4EBP1 ULK1 SLC38A2 MMP7 FOLR1 MARS1 SREBF2 SIRT1 IMPAC…
GO_TAXIS	8.97988e-09	7.13952e-07	0.74774	-0.599582	-1.69538	397	SMOC2 P2RX4 PLAU UNC5B CSF3R IL23A DEFB1 ITGB3 IL6 NR4A1 FLRT3 CCN3 SAA1 STK39 IRS2 VEGFA EFNA1 EPHB2 FEZ1 DOK5 LBP LAMC2 NRTN SHH APP LRP1 LGMN FYN MST1 LGALS3 TMSB4X ITGA2 LAMB2 NRCAM UNC5A PREX1 CX3CL1 S100A14 PLXNA4 MOSPD2 DPP4 SLIT3 CMTM7 NOTCH3 VLDLR ZSWIM6 GAB1 TUBB2B SEMA3F DUSP1 TRPM4 PLXNA3 DAB1 VAV1 CCL20 ITGAV ALCAM DSCAML1 RPS6KA5 ZSWIM4 ADAM17 C5AR1 CXCL14 SEMA4B PDGFRA NRP2 PLA2G10…
GO_NEGATIVE_REGULATION_OF_TRANSPORT	9.19119e-09	7.22448e-07	0.74774	-0.631208	-1.74479	294	HMOX1 CEACAM1 SH3GL3 CRYAB MAP1B FN1 ITGB3 INSIG1 ARG2 CCN3 STK39 IRS2 GEM BMP8A EPHB2 TBC1D4 SFRP1 SELENOS CYP51A1 SHH ERBB3 APOE SNCA ANO9 LGALS3 OS9 LMAN1 CX3CL1 ATF4 ERLEC1 UFM1 SESTD1 SLC43A1 ACVR1C RAB33B STXBP5L RAB11FIP1 PLA2R1 ADRA2B GPM6B SERPINE2 HMGCR ABCA7 CAMK2D SREBF2 ITGAV BTN2A2 PRKCE STC1 LIF PLA2G10 SDCBP SERGEF EGF UBE2J1 KCNH2 CHP1 TMBIM6 ERP29 GCLC GJA1 DERL3 ZC3H12A PPP3CA …
GO_AXON_DEVELOPMENT	9.89336e-09	7.6036e-07	0.74774	-0.606508	-1.70887	377	COL25A1 SPP1 UNC5B MAP1B FN1 FLRT3 IRS2 VEGFA EFNA1 FSTL4 EPHB2 FEZ1 DOK5 LAMC2 TRPV2 NRTN SHH NR4A2 ITGA4 GRN APOE APP LRP1 C9orf72 ATP8A2 MAPT FYN KLF4 VASH2 DDR1 LAMB2 NRCAM C12orf57 UNC5A PLXNA4 BRSK1 SLIT3 UST NOTCH3 VLDLR ZSWIM6 KREMEN1 STXBP1 PSEN1 GAB1 ULK1 TUBB2B SEMA3F FOLR1 PTPRF PLXNA3 CDH2 ITGB1 IFRD1 DAB1 ALCAM DSCAML1 RPS6KA5 ZSWIM4 SEMA4B NDEL1 NRP2 PLA2G10 HDAC6 SEMA6A GPC1 PIK3C…
GO_CENTROMERE_COMPLEX_ASSEMBLY	9.83383e-09	7.6036e-07	0.74774	0.916067	2.18997	54	HJURP H4C8 CENPF KNL1 H4C14 H4C9 H4C15 H4C13 CENPM DLGAP5 CENPW H4C4 CENPE CENPU H4-16 H4C2 OIP5 H4C12 H4C11 CENPA CENPO NASP CENPK CENPN HELLS H4C1 CENPL H4C3 H4C5 CENPP
GO_GLYCOSAMINOGLYCAN_BINDING	1.01732e-08	7.73272e-07	0.74774	-0.744809	-1.88658	116	COL25A1 SMOC2 SERPINA5 CHRD FGFBP1 FN1 ADGRG1 CCN3 SAA1 NELL2 LTBP2 VEGFA COL13A1 ADAMTS1 FBN1 SFRP1 LAMC2 HSD17B12 SHH TNXB LIPH APOE APP GNS THBS3 APLP2 LIPG SULF1 COL5A1 FSTL1 CCDC80 LTBP4 SLIT3 SPOCK2 COL5A3 SERPINE2 F2 ANG TGFBR3 MMP7 PTPRF ENG IMPG2 SOD3 NRP2 EXTL2 CCN2 ADAMTS15 LTF VCAN
GO_HEPARIN_BINDING	1.11099e-08	8.35295e-07	0.74774	-0.785119	-1.92208	88	COL25A1 SMOC2 SERPINA5 CHRD FGFBP1 FN1 ADGRG1 CCN3 SAA1 NELL2 LTBP2 VEGFA COL13A1 ADAMTS1 FBN1 SFRP1 LAMC2 HSD17B12 TNXB LIPH APOE APP THBS3 APLP2 LIPG COL5A1 FSTL1 CCDC80 SLIT3 COL5A3 SERPINE2 F2 ANG TGFBR3 MMP7 PTPRF IMPG2 SOD3 NRP2 CCN2 ADAMTS15 LTF
GO_METAPHASE_ANAPHASE_TRANSITION_OF_CELL_CYCLE	1.18018e-08	8.77777e-07	0.74774	0.89784	2.16096	57	CDC20 UBE2C ESPL1 PLK1 BUB1B CENPF AURKB NDC80 GEN1 BUB1 TRIP13 TTK MAD2L1 DLGAP5 FBXO5 TACC3 CENPE CCNB1 CDT1 SPDL1 XRCC3 CDC6
GO_SULFUR_COMPOUND_BINDING	1.22565e-08	9.01894e-07	0.74774	-0.70217	-1.83925	160	COL25A1 SMOC2 SERPINA5 CHRD PNPLA3 FGFBP1 FN1 ADGRG1 CCN3 SAA1 NELL2 LTBP2 VEGFA COL13A1 ADAMTS1 PC FBN1 SFRP1 LAMC2 HSD17B12 TNXB LIPH APOE APP LRP1 THBS3 APLP2 LIPG ITGA2 COL5A1 FSTL1 ACBD3 CCDC80 ALDH6A1 SLIT3 COL5A3 SERPINE2 F2 ANG TGFBR3 MMP7 PTPRF IMPG2 SOD3 NRP2 ACADVL HMGCL NAA80 PANK3 CCN2 TKTL1 ADAMTS15 LTF HADHA GSTM3 DBT
GO_HELICASE_ACTIVITY	1.81825e-08	1.32077e-06	0.733762	0.775068	2.06419	144	ERCC6L GINS2 MCM4 DSCC1 BLM PIF1 RECQL4 MCM2 POLQ MCM7 RAD54L BRIP1 MCM5 RFC3 DNA2 CHTF18 RAD51 RFC5 HELLS DDX12P MCM3 RFC2 DDX39A GINS4 MCM8 DHX9 DDX11 FANCM RFC4 MCM6 SRCAP DDX49 RUVBL2 DDX56 DHX35 TTF2 DHX37 RUVBL1 DHX29 EIF4A3 DDX55 XRCC5 DDX23 CHD1L DHX30 DDX46
GO_SPINDLE_ORGANIZATION	1.83308e-08	1.32077e-06	0.733762	0.76141	2.07092	175	CDC20 MYBL2 ESPL1 BIRC5 ASPM KIF4A PLK1 AURKB NDC80 KIF11 SPAG5 TTK DLGAP5 FBXO5 TACC3 TPX2 CENPW WDR62 KIF23 CENPE SPC25 CCNB1 AUNIP NEK2 PSRC1 NUF2 RACGAP1 AURKA KIFC1 POC1A RCC1 INCENP HAUS8 PRC1 CEP72 BORA SMC1A TUBG1 KNSTRN HAUS5 GPSM2 HNRNPU CENPJ PCNT
GO_NUCLEAR_CHROMOSOME_TELOMERIC_REGION	2.35768e-08	1.68125e-06	0.733762	0.820711	2.12865	113	H4C8 MCM4 PIF1 ORC1 CDK1 H4C14 H4C9 H4C15 PCNA MCM2 H4C13 MCM7 BRCA2 FEN1 H4C4 H4-16 ZGRF1 TERT H4C2 MCM5 DNA2 H4C12 H4C11 ALYREF DCLRE1A RAD51 MCM3 H4C1 TELO2 XRCC3 NAT10 H4C3 POLD1 H4C5 ORC5 MCM6 ORC2 PARP1 NHP2 PINX1 SLX4
GO_REGULATION_OF_CHROMOSOME_ORGANIZATION	2.49268e-08	1.75938e-06	0.733762	0.667204	1.93307	316	CDC20 CDCA5 CDC45 UBE2C H1-1 ESPL1 PLK1 H1-5 BUB1B PIF1 CENPF AURKB MKI67 NDC80 GEN1 BUB1 TOP2A MCM2 TRIP13 TTK MAD2L1 DLGAP5 FBXO5 TACC3 FEN1 CENPE CCNB1 NEK2 CDT1 DNMT1 CHEK1 PHF19 RPS6KA4 H1-3 ATAD2 BRCA1 RESF1 HNRNPA2B1 RMI2 SPDL1 XRCC3 NAT10 CDC6 KAT2A SSRP1 PRMT6 DDX11 SPHK2 H1-4 H1-2 TENT4B SLF1 HNRNPU WDR5 RUVBL2 NOC2L GTF2H2 SFPQ SETMAR TADA2A SSBP1 CCT5 PARP1 HNRNPD AXIN2 NAA40 PINX1 SL…
GO_REGULATION_OF_AUTOPHAGY	2.76817e-08	1.93409e-06	0.733762	-0.625042	-1.73456	308	NUPR1 HMOX1 TRIB3 LEPR ERN1 DDIT3 FEZ1 HSPB8 RRAGD TPCN1 PLEKHF1 DEPP1 C9orf72 BMF DRAM2 PSAP SNCA MAPT PRKAB1 EEF1A2 QSOX1 NPC1 GOLGA2 TMEM39A TMEM59 BCL2L11 MID2 EEF1A1 OPTN XBP1 PINK1 NAMPT RNF41 DAP NRBP2 IFT20 CALCOCO2 ULK1 RAB39B ATG13 LAMP3 SREBF2 SEC22B SIRT1 FOXO1 ATP6V0E1 HDAC6 RAB5A RNF5 PIKFYVE MAPK15 ATP6V1E1 FOXK1 FOXO3 PRKAA2 BNIP3L UVRAG EXOC4 RB1CC1 ATM DAPK2 PRKAG1 ZC3H12A HIF1A…
GO_CATALYTIC_ACTIVITY_ACTING_ON_DNA	3.46891e-08	2.39944e-06	0.719513	0.737581	2.02434	191	EXO1 ERCC6L GINS2 MCM4 DSCC1 BLM PIF1 RECQL4 PCNA GEN1 TOP2A MCM2 POLQ MCM7 FEN1 RAD54L POLE2 ZGRF1 TERT BRIP1 MCM5 DNMT1 RFC3 DNA2 CHTF18 DCLRE1A LIG1 RAD51 RFC5 DDX12P POLE MCM3 RFC2 POLA1 GINS4 XRCC3 NME1 EXOG POLE3 MCM8 POLD1 POLE4 DHX9 DDX11 FANCM RAD51C RFC4 MCM6 TENT4B RUVBL2 NTHL1 POLD3 NEIL3 SETMAR RBBP8
GO_G_PROTEIN_COUPLED_RECEPTOR_SIGNALING_PATHWAY	3.84048e-08	2.60993e-06	0.719513	-0.590189	-1.66825	395	AKR1C2 AKR1C3 ARHGEF4 DEFB1 ADGRG1 PDE2A SAA1 PPARG RASD1 NTS NPR1 PNOC BAIAP3 ADM2 PHF24 TGM2 AREG APOE APP LRP1 PLCB1 SORCS2 C3 PSAP RXFP1 NPR3 SNCA ADGRF1 APLP2 GPR153 GABRR2 BCAR3 ARHGEF2 CPE PREX1 ANO1 CX3CL1 ATF4 RNF157 INSR FZD7 MGLL PLPP1 NGEF RGS9 ADRA2B AHCYL1 F2 DNM1 GNAL FRMPD1 FNTA RGS10 VAV1 PALM CCL20 PAX8 ARHGEF6 C5AR1 RGS6 BHLHA15 ECEL1 ARHGEF25 GPHA2 PRKCA OGFRL1 TM2D1 HEBP1 ARR…
GO_REGULATION_OF_CHROMOSOME_SEPARATION	3.84868e-08	2.60993e-06	0.719513	0.889162	2.1607	62	CDC20 UBE2C ESPL1 PLK1 BUB1B CENPF AURKB NDC80 GEN1 BUB1 TRIP13 TTK MAD2L1 DLGAP5 FBXO5 TACC3 CENPE CCNB1 CDT1 SPDL1 XRCC3 CDC6
GO_TRANSPORT_VESICLE	3.99121e-08	2.68031e-06	0.719513	-0.624426	-1.72873	299	OTOF CEACAM1 SNAP25 SLC17A5 SYTL2 NTS CD55 KIF1A AREG APP YIPF2 GRIN2A HLA-B ICA1 NKD2 AZIN2 HLA-E COPA GOLGA5 CPE LMAN1 SYNGR1 PAM COPG1 BRSK1 SEC24D STEAP2 HLA-A RAB9A HLA-C DNM1 PSEN1 BLOC1S3 ERG28 RAB3D KDELR3 SEC24A STX5 FOLR1 HLA-H SCAMP2 SYT12 SREBF2 ARFGEF3 SLC6A17 SEC22B SEC23A BORCS5 UNC13A NDEL1 COPB2 TMED9 RAB5A CD59 ADAM10 TMEM30A B2M OVGP1 TMED10 SNTB2 SCAMP1 CHP1 RAB40B ERP29 USO1 …
GO_DNA_REPLICATION_DEPENDENT_NUCLEOSOME_ORGANIZATION	4.06015e-08	2.70039e-06	0.719513	0.958183	2.08696	29	H3C12 H4C8 H3C2 H4C14 H4C9 H4C15 CHAF1A H4C13 H3C4 H4C4 H3C10 H3C7 H3C11 H3C1 H4-16 H4C2 H4C12 H4C11 NASP ASF1B CHAF1B H4C1 IPO4 H4C3 H4C5
GO_REGULATION_OF_TRANSMEMBRANE_TRANSPORT	4.38089e-08	2.88597e-06	0.719513	-0.60765	-1.69973	341	KLHL24 TRIB3 TMEM38A KCNJ16 NALCN STK39 IRS2 GEM CLTRN RTN2 EPHB2 KCNK6 GPC3 SELENOS TPCN1 SCN2A APP GRIN2A C3 SNCA ANO9 FYN ERFE AZIN2 TRPC1 CREBL2 FXYD2 CACNA1H TMSB4X HSPA2 SCN4A CX3CL1 CACNG6 KCNQ1 INSR SHISA9 SESTD1 SLC43A1 CACNA1E KCNMA1 RGS9 MEF2A CACNA1G UBASH3B CLIC4 AHCYL1 KCNIP1 PINK1 SHANK2 F2 TRPC6 PSEN1 CACNA2D3 CAMK2D ACE2 ITGB1 S100A1 SCN3A KCND1 NIPSNAP2 PTPN3 PRKCE CD63 KCNH2 DL…
GO_PROTEIN_HETERODIMERIZATION_ACTIVITY	4.60452e-08	3.00466e-06	0.719513	0.701201	1.97112	237	H2AC16 H3C12 H3C14 H3C15 H2AC4 H2BC18 H4C8 H2AC12 H2BC14 H2AC13 H2BC11 H3C2 H4C14 H4C9 H4C15 TOP2A H2BC13 H4C13 H2BC17 H2AX H2BC6 H2AC19 H2AC18 H3C13 H3C4 CENPW H4C4 H2BS1 H3C10 H2AC11 H2AC8 H3C7 H2BC12 H2BU1 H3C11 H3C1 H2AC15 H4-16 H4C2 H2BC8 H2AC17 H4C12 H4C11 CENPA PDSS1 H2BC7 ADORA1 AURKA RCC1 H2AW H4C1 TCOF1 H4C3 H2BC21 POLE3 TAF9B SMC1A POLE4 H4C5 H2BC4 H2BC5 H2AC21 H2AZ2
GO_CARBOHYDRATE_METABOLIC_PROCESS	5.38132e-08	3.47875e-06	0.719513	-0.573385	-1.64142	474	NUPR1 PDK4 IGFBP3 CSGALNACT1 PPP1R1A ATF3 AKR1B1 GCNT3 LEPR IRS2 CRYL1 PC PPARA PCK2 SLC3A1 CHST2 SELENOS SIAE APP SLC5A3 AKR1A1 SNCA ME1 PYGL MAN2B1 CREM H6PD ERFE MST1 PGM3 SIK1 ALDOC ST6GALNAC4 GAA ATF4 PMM1 INSR GCNT4 ST3GAL6 FUCA1 GLA GLB1 NFE2L1 PGD PGM2L1 NEU1 GNE SCARB2 KLB HEXA B3GLCT B3GNT3 CHST6 ZBTB20 NR1D1 PMAIP1 PSEN1 POFUT2 PPP1R3B CTBS ALDH2 HEXB HYAL1 PRXL2C IMPA2 SIRT1 PGM1 ST6G…
GO_REGULATION_OF_SMALL_MOLECULE_METABOLIC_PROCESS	5.73439e-08	3.67267e-06	0.719513	-0.601673	-1.68339	342	NUPR1 PDK4 AKR1C3 IGFBP3 CEACAM1 TRIB3 INSIG1 LEPR DKK3 IRS2 PPARG SC5D PLA2G3 PPARA TTC39B FDPS STARD4 SELENOS CYP51A1 IDI1 HMGCS1 SOX9 SCD APOE APP MVD FDFT1 SNCA TM7SF2 DHCR7 H6PD ERFE MST1 SIK1 TMSB4X LSS INSR CLYBL SLC7A7 NFE2L1 FASN ZBTB20 NR1D1 PINK1 HMGCR PMAIP1 PSEN1 PPP1R3B PRXL2C BMP6 ELOVL5 SREBF2 SIRT1 FOXO1 PRKCE SQLE ACADVL CPT1A GGPS1 LACC1 LMF1 EGF PLIN5 MLXIPL FOXK1 PRKAA2 LDLR …
GO_REGULATION_OF_NEURON_PROJECTION_DEVELOPMENT	6.60078e-08	4.18877e-06	0.704976	-0.588651	-1.66159	387	SPP1 MAP1B FN1 SERPINF1 VEGFA SNAP25 PLA2G3 MINAR1 EFNA1 FSTL4 EPHB2 FEZ1 KIF1A SFRP1 TRPV2 NFATC4 GRN APOE LRP1 ATP8A2 HSPA5 MAPT FYN KLF4 ALK P3H1 NRCAM PREX1 CX3CL1 RIMS1 RNF157 RAP2A PLXNA4 BRSK1 VIM UST DKK1 SCARB2 NGEF VLDLR ZSWIM6 KREMEN1 SHANK2 TRPC6 PSEN1 TUBB2B SEMA3F PTPRF PLXNA3 CDH2 IFRD1 DAB1 CUL7 ZSWIM4 PTPN9 SEMA4B UNC13A NDEL1 CAPRIN2 SEMA6A SERPINI1 ROR1 GRIP1 SRGAP2C ADAM10 TME…
GO_RIBONUCLEOPROTEIN_COMPLEX_BIOGENESIS	7.69303e-08	4.83752e-06	0.704976	0.598558	1.79563	454	SUV39H1 NOP56 URB2 UTP20 EXOSC2 MRTO4 HSP90AA1 BOP1 POP5 MRPL1 MPHOSPH6 HEATR3 NOL9 RNVU1-2A WDR77 RNVU1-8 RNU12 RNU5D-1 SRSF1 NAT10 IMP3 NOL11 RRP15 RRP7BP DHX9 RRS1 SNRPD1 GEMIN5 SNRPF MRPS7 PA2G4 RNU4ATAC RNVU1-6 PAK1IP1 GEMIN4 DDX49 TENT4B LINC01715 PRMT7 EXOSC3 MRM2 RUVBL2 NOC4L DDX56 NOP58 POLR2D RNU1-4 MYBBP1A RRP7A RNU1-2 MRM1 EMG1 NOC2L MRPS11 C1QBP NCBP1 DROSHA MRPL20 GEMIN6 RNU1-1 RNU1…
GO_DNA_GEOMETRIC_CHANGE	8.50064e-08	5.2972e-06	0.704976	0.813832	2.10687	111	ERCC6L GINS2 MCM4 DSCC1 BLM PIF1 RECQL4 TOP2A MCM2 HMGB2 POLQ MCM7 RAD54L BRIP1 MCM5 RFC3 DNA2 CHTF18 RAD51 RFC5 DDX12P MCM3 RFC2 HNRNPA2B1 GINS4 MCM8 DHX9 DDX11 FANCM RFC4 MCM6 RUVBL2 GTF2H2 SSBP1 PARP1
GO_GENE_SILENCING	8.64146e-08	5.33687e-06	0.704976	0.698047	1.96795	243	H2AC16 CDC45 H3C12 H3C14 H3C15 H2AC4 H1-1 H4C8 H2AC12 H1-5 H2AC13 H3C2 H4C14 H4C9 H4C15 H4C13 H2AX H2AC19 H2AC18 H3C13 H3C4 H4C4 H3C10 H2AC11 H2AC8 H3C7 H3C11 H3C1 H2AC15 H4-16 TERT H4C2 DNMT1 H2AC17 LIN28A H4C12 H4C11 H1-3 POLR2L ATAD2 H2AW H4C1 HNRNPA2B1 H4C3 NDC1 H4C5 DHX9 POLR2A H2AC21 SRRT NUP35 NUP188 H1-4 H1-2 H2AZ2 SRCAP H2AC20 POLR2D DGCR8 SPOUT1 NUP107 NCBP1 DROSHA H2AZ1 ZC3H7B EIF4G1 T…
GO_LATE_ENDOSOME	9.03144e-08	5.52836e-06	0.704976	-0.646891	-1.75126	228	HLA-DMB HLA-DMA PLD3 DDIT3 LAMP2 BAIAP3 CD68 GRN LITAF PIP4P1 YIPF2 LGMN PSAP NMNAT2 CTSH CHMP1B NPC1 MR1 TMEM59 KCNQ1 INSR MAP2K2 SLC30A4 RAB9A SCARB2 SLC31A1 DENND10 SNX14 LAMP3 PARM1 CST3 NBR1 LAPTM4A HDAC6 CD63 PLD1 PIKFYVE TPT1 LDLR UVRAG CHMP5 VPS37D SRC STX8 CTSS RASGEF1B GJA1 MON1B MAPK3 TSG101 TMEM9 SNX16 SLC1A1 TMEM106B PCSK9 ANKRD13A VPS39 VPS28 LAMTOR5 CTSL SQSTM1 SLC39A14 EGFR ATP7B …
GO_RESPONSE_TO_STARVATION	9.16791e-08	5.56267e-06	0.704976	-0.677821	-1.78973	173	PDK4 AKR1C3 WIPI1 GABARAPL1 ATF3 ASNS PPARG PPARA DDIT3 PCK2 LAMP2 RRAGD SFRP1 EIF2AK3 DSC2 MAP1LC3B HSPA5 SIK1B WDR45 SIK1 BCAS3 FSTL1 FADS1 ATF4 BRSK1 XBP1 PMAIP1 DAP LRP11 EIF4EBP1 ULK1 SLC38A2 MARS1 SREBF2 SIRT1 IMPACT EIF2A FOXO1 BHLHA15 HMGCL ZFP36 FOXK1 FOXO3 PRKAA2 WDR59 AACS PRKAG1 LARS1 MAP1LC3B2 ZC3H12A RRAGC MAPK3 GABARAPL2 XPR1 CADPS2 COMT PCSK9 WIPI2 GABARAP EIF2AK1 TFEB FNIP1 UPP1 …
GO_CELL_CYCLE_G1_S_PHASE_TRANSITION	9.46535e-08	5.6932e-06	0.704976	0.697013	1.96504	243	MCM10 CCNA2 CDC45 GTSE1 FAM83D E2F7 MCM4 E2F8 RRM2 ORC1 CDK1 PCNA MCM2 MCM7 KIF14 FBXO5 CDC25A E2F1 DHFRP1 DHFR ORC6 CCNE2 CCNB1 POLE2 TERT CDT1 IQGAP3 MCM5 RBL1 CDC7 PRIM1 NASP AURKA CDKN2C CDKN3 TYMS RCC1 POLE POLA2 MCM3 GMNN TFDP1 POLA1 PRIM2 MTBP CDC6 POLE3 RFWD3 MCM8 POLE4 DBF4 ORC5 MCM6 MEPCE SKP2 GJC2 PAGR1 CDC25C ORC2 PSME3 CCND3 CDK4 RBBP8 EIF4G1 TRIAP1 CNOT9 EZH2
GO_ORGANIC_HYDROXY_COMPOUND_TRANSPORT	9.98507e-08	5.95403e-06	0.704976	-0.703813	-1.82614	146	AKR1C1 SPP1 CEACAM1 ITGB3 PPARG TTC39B ABCC3 STARD4 SHH AQP1 APOE LRP1 SLC5A3 SNCG SNCA NPC2 SELENOM LIPG NPC1 GRAMD1A ADRA2B NPC1L1 GPM6B PINK1 CLU APOM ABCA7 BMP6 SYT12 SREBF2 GRAMD1C SIRT1 OSBPL2 PLA2G10 EGF SERAC1 MAPK15 KDM5B LDLR OSBP ABCG1 ATP8B1 OSBPL10 SYT5 TMF1 SOAT1 PCSK9 RAB3B SCARB1 OSBPL6 SLC26A6 SCP2 SYT1
GO_CIRCULATORY_SYSTEM_PROCESS	1.01684e-07	6.01152e-06	0.704976	-0.612427	-1.70107	312	HMOX1 ACVRL1 P2RX4 CEACAM1 ACSM3 TMEM38A SOD2 CTNNBIP1 PDE2A STK39 PPARG VEGFA PPARA TJP3 NPR1 KCNK6 ADM2 RYR1 DSC2 APOE LVRN NPR3 FYN PRCP TRPC1 FXYD2 CACNA1H GAA CACNG6 KCNQ1 KCNMA1 ASPH PTP4A3 MEF2A CACNA1G ADRA2B AHCYL1 KCNIP1 SCPEP1 HMGCR NAMPT EPAS1 ATP1A1 SGK1 CACNA2D3 TRPM4 PPP1R13L KCNK1 CAMK2D DES BMP6 ACE2 S100A1 KCND1 STC1 GCLM CORIN RENBP F11R ATP6AP2 CCN2 KCNH2 SLC27A1 ATP1B1 TNNI3 …
GO_BASEMENT_MEMBRANE	1.08489e-07	6.30601e-06	0.704976	-0.785565	-1.87673	73	SMOC2 FN1 COL4A4 SERPINF1 COL8A2 ADAMTS1 NPNT FBN1 LAMC2 NID2 COL4A5 LAMC1 TINAG LAMB1 COL4A2 NID1 COL4A1 COL17A1 COL5A1 LAMB2 LOXL2 CCDC80 FBLN1 HSPG2 FRAS1 ANG TIMP1 CST3
GO_CELL_ACTIVATION_INVOLVED_IN_IMMUNE_RESPONSE	1.08001e-07	6.30601e-06	0.704976	-0.554731	-1.59065	487	HLA-DMB S100P HMOX1 SLPI SERPINA3 YPEL5 LCP1 CEACAM1 PLAU IL23A IL6 TCIM LCN2 SNAP25 PLA2G3 HPSE BCL6 HSPA6 CD55 PIGR LAMP2 LRG1 LBP CD68 DNASE1L1 JAK3 GRN APP GNS LRP1 C3 PSAP HLA-B NPC2 PYGL MAN2B1 PRCP QSOX1 LGALS3 CTSH ALDOC GAA SYNGR1 CYSTM1 TIMP2 GSN FUCA1 GLA MOSPD2 GLB1 NEU1 CD46 SERPINB1 ASAH1 HLA-C EEF1A1 XBP1 STXBP1 PSEN1 RNASET2 STXBP2 RAB3D HEXB SIRPB1 HLA-H CTSB ITGAV ALDH3B1 SERPIN…
GO_POSITIVE_REGULATION_OF_CELL_CYCLE_PROCESS	1.22011e-07	7.03292e-06	0.690132	0.705366	1.98696	241	CDCA5 CDC45 GTSE1 UBE2C ESPL1 FAM83D E2F7 DTL E2F8 AURKB CDK1 NDC80 PCNA GEN1 ATAD5 SPAG5 MAD2L1 KIF14 DLGAP5 FBXO5 CDC25A FEN1 E2F1 KIF23 NUSAP1 CCNB1 TERT CDT1 KIF20B CDC7 RACGAP1 AURKA POC1A RANBP1 BRCA1 PLK4 DBF4B TFDP1 MTBP XRCC3 CDC6 DBF4 DDX11 RAD51C WNT10B MEPCE PAGR1 GPSM2 SLF1 HNRNPU CENPJ WIZ CDC25C MYBBP1A SFPQ CCND3 CDK4 EIF4G1 CEP295 TRIAP1 CNOT9 EZH2
GO_REGULATION_OF_NUCLEAR_DIVISION	1.3139e-07	7.51095e-06	0.690132	0.753684	2.02448	156	PKMYT1 CDC20 CDCA5 ANLN UBE2C ESPL1 PLK1 BUB1B CENPF AURKB MKI67 NDC80 GEN1 KIF11 BUB1 TRIP13 TTK MAD2L1 DLGAP5 FBXO5 TACC3 CENPE NUSAP1 CCNB1 NEK2 CDT1 CHEK1 KIF20B AURKA RANBP1 RCC1 KNTC1 SPDL1 MTBP XRCC3 CDC6 BORA FBXO43 SLF1 HNRNPU CDC25C
GO_REGULATION_OF_RESPONSE_TO_ENDOPLASMIC_RETICULUM_STRESS	1.47837e-07	8.38187e-06	0.690132	-0.763373	-1.85435	83	NUPR1 DNAJB9 ERN1 DDIT3 SELENOS EIF2AK3 HERPUD1 HSPA5 FICD OS9 ERLEC1 BCL2L11 TXNDC12 NFE2L1 XBP1 PMAIP1 CLU HYOU1 SIRT1 UBXN1 ATF6 EDEM1 RNF185 UBE2J1 TMBIM6 ERP29 SERINC3 DERL3 PPP1R15B DNAJC3 SYVN1 UBAC2 MANF RACK1 NCK1
GO_REGULATION_OF_VESICLE_MEDIATED_TRANSPORT	1.57878e-07	8.87839e-06	0.690132	-0.575912	-1.6298	402	HMOX1 CEACAM1 SH3GL3 MFGE8 DOC2B ITGB3 INSIG1 PPARG CLTRN VEGFA PLA2G3 TBC1D4 BAIAP3 GPC3 FBXL20 APOE LRP1 C3 SNCA LGALS3 CACNA1H ITGA2 MKLN1 RIMS1 INSR MAP2K2 BRSK1 RAB33B ZP3 STXBP5L DKK1 RAB9A AHI1 CACNA1G ATP6AP1 STXBP1 DNM1 CLU STXBP2 RAB3D DENND10 ABCA7 SIRPB1 RIMS3 CDH2 SYT12 ITGAV YIPF5 ARFGAP1 CD63 DNAJC6 SDCBP MIB1 RAB5A PLD1 EGF B2M MAPK15 ACSL3 RAB2B TBC1D20 ARRB1 SRC NUMB DGKQ PPP3CA…
GO_REGULATION_OF_CELLULAR_RESPONSE_TO_GROWTH_FACTOR_STIMULUS	1.891e-07	1.05484e-05	0.690132	-0.655865	-1.74837	190	ACVRL1 SMOC2 CHRD CDKN1C FGFBP1 ITGB3 SHISA2 PRDM16 DKK3 NPNT DOK5 FBN1 LRG1 SFRP1 GPC3 SPRY2 HSPA5 FBN2 CDKN2B CD109 SULF1 FSTL1 LTBP4 DKK1 HTRA1 PTP4A3 TGFBR3 ZEB1 FOLR1 BAMBI SNX25 ENG SIRT1 LTBP1 ADAM17 UBC CHST11 CD63 SDCBP SEMA6A GPC1 PPP2R5B ATP2B4 HIF1A TSPAN12 CYFIP1 GLG1 CASK CCBE1 GRB10 CAV2 GOT1 ITGA5 DNM2 MYOF ARNT LEMD2 HES1 SMAD4 BMPR2 SNX6 RNF165 XIAP CITED2
GO_MYELOID_LEUKOCYTE_ACTIVATION	1.92779e-07	1.05658e-05	0.690132	-0.563037	-1.60744	455	S100P HMOX1 SLPI SERPINA3 YPEL5 CEACAM1 PLAU IL6 LCN2 SNAP25 PLA2G3 NDRG1 HPSE HSPA6 CD55 PIGR LAMP2 LRG1 LBP CD68 DNASE1L1 GRN APP GNS C3 PSAP HLA-B SNCA NPC2 MAPT PYGL MAN2B1 PRCP QSOX1 LGALS3 CTSH ALDOC PREX1 GAA CX3CL1 SYNGR1 CYSTM1 TIMP2 GSN FUCA1 GLA MOSPD2 GLB1 PJA2 NEU1 SERPINB1 ASAH1 HLA-C EEF1A1 NR1D1 NAMPT STXBP1 PSEN1 RNASET2 CLU STXBP2 RAB3D HEXB SIRPB1 HLA-H CTSB ITGAV ALDH3B1 SERPI…
GO_PRESYNAPSE	1.93995e-07	1.05658e-05	0.690132	-0.591373	-1.65638	347	OTOF P2RX4 SH3GL3 DOC2B PDE2A FLRT3 SNAP25 SLC17A5 NTS EPHB2 KIF1A PNOC BAIAP3 SCN2A FBXL20 APP GRIN2A SNCG SNCA ICA1 ITGA2 SYNGR1 RIMS1 BRSK1 PPFIA3 RAB33B CALB1 GPC4 BLVRB STXBP1 DNM1 LRRC4B PSEN1 STXBP2 RAB3D RIMS3 RGS10 CDH2 SYT12 RAB6B SLC6A17 SEC22B BORCS5 UNC13A NDEL1 TMED9 DNAJC6 RAB5A ROR1 ADAM10 PLD2 SCAMP1 RAB2B SLC29A2 RAB40B KIAA1109 SLC8A2 IL31RA ATP2B4 FXR1 FCHO2 DGKQ EFNB3 PTPRS R…
GO_REGULATION_OF_NEURON_DIFFERENTIATION	1.91895e-07	1.05658e-05	0.690132	-0.561537	-1.60942	483	SPP1 SH3GL3 MAP1B FN1 SERPINF1 VEGFA SNAP25 PLA2G3 MINAR1 EFNA1 BCL6 FSTL4 EPHB2 FEZ1 KIF1A IRX3 SFRP1 TRPV2 NFATC4 SHH SOX9 GRN APOE APP LRP1 ATP8A2 HSPA5 MAPT FYN HEY1 KLF4 ARHGEF2 ALK P3H1 NRCAM PREX1 CX3CL1 RIMS1 TIMP2 RNF157 RAP2A PLXNA4 BRSK1 VIM UST DKK1 SCARB2 NOTCH3 SPAG9 NGEF VLDLR DIO3 ZSWIM6 KREMEN1 ADRA2B SHANK2 TRPC6 PSEN1 ZEB1 TUBB2B SEMA3F PTPRF PLXNA3 CDH2 BMP6 IFRD1 DAB1 CUL7 IM…
GO_CHROMATIN_REMODELING	2.01768e-07	1.09033e-05	0.690132	0.731846	2.00341	186	H3C12 H3C14 H3C15 HJURP H4C8 H3C2 KNL1 H4C14 H4C9 H4C15 H4C13 HMGB2 CENPM H3C13 H3C4 CENPW H4C4 H3C10 H3C7 H3C11 H3C1 CENPU H4-16 H4C2 OIP5 DNMT1 H4C12 H4C11 CENPA SUV39H1 CENPO NASP CENPK CENPN HELLS H4C1 RESF1 CENPL H4C3 KAT2A POLE3 H4C5 MBD3 CENPP SRCAP RUVBL2 TFAM SUV39H2 ANP32E TADA2A MTA2 PTMA DMAP1 CENPH NAA40 RUVBL1
GO_RDNA_HETEROCHROMATIN_ASSEMBLY	2.03842e-07	1.093e-05	0.690132	0.931894	2.11065	37	H3C12 H3C14 H3C15 H4C8 H3C2 H4C14 H4C9 H4C15 H4C13 H3C13 H3C4 H4C4 H3C10 H3C7 H3C11 H3C1 H4-16 H4C2 H4C12 H4C11 SUV39H1 H4C1 H4C3 H4C5
GO_EXTERNAL_SIDE_OF_PLASMA_MEMBRANE	2.09076e-07	1.11245e-05	0.690132	-0.680792	-1.78437	161	TRPM8 SERPINA5 MFGE8 CSF3R VTCN1 CD69 LEPR EBI3 SCART1 FCGRT SCARA5 IL1R1 KLRD1 HLA-E CSF2RA ITGA2 NRCAM MR1 TNFRSF9 INSR ULBP1 GPC4 SERPINE2 F2 TGFBR3 BTN3A2 FOLR1 HLA-H ITGB1 ENG CD24 CTSB ITGAV BTN2A2 ALCAM OSMR PDGFRA CD59 CTSK B2M ATP6AP2 IL13RA1 BTN3A3 LDLR BTN3A1 ABCG1 ICOSLG IL31RA BCAM FLT3LG PCSK9 CD9 HLA-F IL6R NCAM1 ITGA5 CRLF1 ADAM9 ITGA6 P4HB GSR MICB
GO_CELLULAR_ION_HOMEOSTASIS	2.12461e-07	1.11333e-05	0.690132	-0.580906	-1.63973	387	HMOX1 TRPM8 P2RX4 TMEM38A SAA1 STC2 LCN2 DDIT3 CD55 TRPV2 TPCN1 TGM2 GRN SCARA5 RYR1 HERPUD1 APOE APP LRP1 GRIN2A SNCA FYN ERFE FLVCR1 TRPC1 MAFG FBXL5 CP CX3CL1 ATF4 CLDN16 KCNMA1 SLC30A4 CALB1 SELENOK HSP90B1 UBASH3B CLIC4 ATP6AP1 SLC39A10 F2 TRPC6 ATP1A1 PSEN1 SLC9A7 SLC31A1 HEXB TRPM4 SLC39A8 ABCB6 CAMK2D BMP6 CD24 SLC39A7 ITGAV TMPRSS3 IBTK C5AR1 ACO1 PRKCE STC1 PDGFRA ATP6V0E1 LACC1 ATP6AP2…
GO_NUCLEAR_NUCLEOSOME	2.10966e-07	1.11333e-05	0.690132	0.957819	2.06236	27	H3C12 H4C8 H3C2 H4C14 H4C9 H4C15 H4C13 H3C4 H4C4 H3C10 H3C7 H3C11 H3C1 H4-16 H4C2 H4C12 H4C11 CENPA H2AW H4C1 H4C3 H4C5 H1-4
GO_LEUKOCYTE_MIGRATION	2.30637e-07	1.19948e-05	0.690132	-0.629042	-1.7159	250	HMOX1 P2RX4 CEACAM1 PROS1 CSF3R IL23A FN1 ITGB3 IL6 CCN3 SAA1 STK39 MMP14 VEGFA LBP ITGA4 APP PLCB1 LGMN GCNT1 FYN IL1R1 MST1 LGALS3 ITGA2 PREX1 SELPLG CX3CL1 S100A14 MOSPD2 DPP4 SLC7A7 ZP3 SELENOK F2 MIA3 DUSP1 TRPM4 EPS8 ITGB1 VAV1 CCL20 ITGAV ADAM17 C5AR1 CXCL14 COL1A1 F11R GPC1 PIK3CD ADAM10 PADI2 GRB14 ATP1B1 CD99L2 DAPK2 SRC PLCG1 CSF1R ARHGEF5 EPCAM SDC3 MMP1 MAPK3 LYST MSN IL34 GLG1 SLC7A…
GO_SIGNAL_RELEASE	2.47678e-07	1.2785e-05	0.674963	-0.590308	-1.65957	365	SPP1 OTOF P2RX4 FN1 DOC2B IL6 ARG2 CCN3 SAA1 IRS2 CLTRN SNAP25 PLA2G3 TLR5 IL1A BMP8A SFRP1 BAIAP3 FBXL20 LRP1 SNCG SNCA ICA1 SELENOM ACSL4 CPE ANO1 CX3CL1 RIMS1 BRSK1 PPFIA3 LTBP4 CACNA1E ACVR1C DPP4 SELENOK STXBP5L RAB11FIP1 ADRA2B ACVR2B NR1D1 PINK1 HMGCR STXBP1 PSEN1 WLS STXBP2 TRPM4 RIMS3 BMP6 SYT12 ITGAV BTN2A2 PAX8 PRKCE LIF UNC13A PLA2G10 SERP1 CCDC186 CPT1A RAB5A PRKCA KDM5B BTN3A1 ARRB1…
GO_CELLULAR_RESPONSE_TO_EXTERNAL_STIMULUS	2.50532e-07	1.28365e-05	0.674963	-0.621005	-1.69852	258	PDK4 HMOX1 AKR1C3 WIPI1 GABARAPL1 ATF3 ASNS PDE2A PPARG LCN2 TLR5 PPARA LAMP2 RRAGD SFRP1 CD68 EIF2AK3 NR4A2 ITGA4 SOX9 AQP1 DSC2 MAP1LC3B HSPA5 HABP4 SIK1B WDR45 CDKN2B SIK1 ITGA2 FOS FADS1 ATF4 BRSK1 XBP1 NAMPT PMAIP1 DAP ATP1A1 ULK1 SLC38A2 MMP7 FOLR1 BMP6 ENG MARS1 SREBF2 SIRT1 IMPACT COL1A1 FOXO1 BHLHA15 F11R FOXO3 PRKAA2 WDR59 PRKAG1 TNKS LARS1 GCLC MAP1LC3B2 GJA1 ZC3H12A RRAGC MAPK3 GABARA…
GO_REGULATION_OF_SISTER_CHROMATID_SEGREGATION	2.55808e-07	1.30105e-05	0.674963	0.852186	2.13052	80	CDC20 CDCA5 UBE2C ESPL1 PLK1 BUB1B CENPF AURKB NDC80 GEN1 BUB1 TRIP13 TTK MAD2L1 DLGAP5 FBXO5 TACC3 FEN1 CENPE CCNB1 CDT1 RMI2 SPDL1 XRCC3 CDC6 DDX11 SLF1 HNRNPU
GO_NEGATIVE_REGULATION_OF_CELL_CYCLE_PHASE_TRANSITION	2.6865e-07	1.35639e-05	0.674963	0.700892	1.95408	221	CLSPN CDC20 GTSE1 PLK1 E2F7 DTL E2F8 BLM BUB1B CENPF ORC1 AURKB CDK1 NDC80 PCNA GEN1 BUB1 TRIP13 TTK MAD2L1 FBXO5 E2F1 CCNB1 CDT1 RBL1 CHEK1 AURKA CDKN2C TICRR BRCA1 TFDP1 SPDL1 XRCC3 CDC6 RFWD3 DONSON GJC2 CDC25C TOPBP1 PSME3 CDK4 TRIAP1 ATF5 PSMC3 CNOT9 EZH2 PINX1 PSMB10 PSMD6 BRCC3
GO_PEPTIDE_SECRETION	3.04054e-07	1.52401e-05	0.674963	-0.598985	-1.67332	335	FN1 DOC2B IL6 ARG2 CCN3 SAA1 IRS2 CLTRN LTBP2 SNAP25 TLR5 RCN3 OLFM2 IL1A BMP8A SFRP1 BAIAP3 CYP51A1 APOE LRP1 SNCG PSAP ICA1 HLA-E ACSL4 P3H1 CPE ANO1 CX3CL1 PAM COPG1 SEL1L LTBP4 TVP23B CACNA1E ACVR1C DPP4 SELENOK STXBP5L RAB11FIP1 ACVR2B NR1D1 XBP1 HMGCR ANG BLOC1S3 WLS LLGL2 RAB3D MIA3 SEC24A TRPM4 BMP6 GOLPH3L ITGAV BTN2A2 PAX8 PRKCE SERP1 SERGEF CCDC186 ARFGAP3 CPT1A LMF1 PRKCA TVP23C MYOM1…
GO_RNA_SPLICING	3.57821e-07	1.78061e-05	0.674963	0.593683	1.77493	437	SNRNP25 HNRNPM ALYREF POLR2L U2AF2 ZNF326 HNRNPA2B1 DDX39A RNVU1-2A WDR77 RNVU1-8 RNU12 RNU5D-1 SRSF1 CSTF2 HNRNPR TRA2B PPIL1 ESRP2 USB1 CCAR1 DHX9 RBM28 SNRPD1 GEMIN5 POLR2A SRSF2 SRRT SRSF7 SNRPF RNU4ATAC RNVU1-6 SRSF3 RAVER1 GEMIN4 FUS NCL LINC01715 PRMT7 PPIH HNRNPU CSTF3 POLR2D RNU1-4 RNU1-2 AHNAK RBM10 UPF3B C1QBP NCBP1 TARDBP DHX35 GEMIN6 TTF2 SFPQ RNU1-1 RNU1-3 SF3A3 RNVU1-18 SYNCRIP RNV…
GO_SULFUR_COMPOUND_METABOLIC_PROCESS	3.66918e-07	1.81284e-05	0.674963	-0.613259	-1.68795	279	PDK4 ACSS2 CTH CSGALNACT1 ACSM3 MPC1 PHGDH ACSF2 PC CHST2 ST3GAL1 HSD17B12 HMGCS1 SCD DSE GNS MVD AKR1A1 MTHFR GGT7 ACSL4 TSTD1 GGT1 AHCYL2 ST3GAL6 ACSL1 GLB1 SPOCK2 NFE2L1 FASN UST SULT1A1 SLC35D2 HEXA B3GNT3 CHST6 AHCYL1 GGT2 SULT1C2 CHPF2 CHPF MCEE HEXB HYAL1 MGST3 GSTA4 ELOVL5 ELOVL7 MICAL2 PAX8 BTD GGTLC2 ACLY PCYOX1 GCLM MMUT CHST11 MPST HMGCL ST3GAL4 HAGH ACSL3 GGT3P TKTL1 VCAN TPST1 B3GNT…
GO_MACROAUTOPHAGY	4.01052e-07	1.96449e-05	0.674963	-0.60714	-1.6774	292	NUPR1 HMOX1 WIPI1 GABARAPL1 RETREG1 ERN1 FEZ1 HSPB8 LAMP2 RRAGD MAP1LC3B C9orf72 EPG5 PRKAB1 WDR45 QSOX1 NPC1 ATG9B TMEM39A UFM1 RAB33B OPTN PINK1 RNF41 PSEN1 NRBP2 IFT20 CALCOCO2 ULK1 LIX1L STAM2 ATG13 SNX14 SEC22B SIRT1 ATG16L2 NBR1 ATP6V0E1 HDAC6 RAB5A RNF5 PIKFYVE ATP6V1E1 PRKAA2 BNIP3L UVRAG EXOC4 RB1CC1 VPS37D TOMM20 SRC PRKAG1 MAP1LC3B2 HIF1A RRAGC TECPR1 MAPK3 GABARAPL2 SPTLC1 ADRB2 TSG10…
GO_SENSORY_SYSTEM_DEVELOPMENT	4.03293e-07	1.96449e-05	0.674963	-0.620259	-1.69607	257	ACVRL1 CRYAB IGFN1 MEIS3 SERPINF1 COL8A2 VEGFA EPHB2 BFSP1 FBN1 USH1C SHH SOX9 SPRY2 C3 ATP8A2 WDR19 KLF4 BCAR3 FBN2 COL4A1 COL5A1 ALDH1A2 LAMB2 C12orf57 ATF4 CPAMD8 IFT140 VIM TMEM231 CALB1 AHI1 DIO3 CLIC4 ACVR2B PSEN1 BLOC1S3 ZEB1 PPP1R13L BMP6 PROM1 CST3 MYO7A PDGFRA ATF6 MFAP2 WNT6 ALDH1A3 FREM2 RAB11FIP4 MYOM1 HSF4 KDM5B TBC1D20 NKD1 ATP2B4 NAGLU HIF1A TULP3 TSPAN12 PTPRM MAN2A1 SH3PXD2B GNA…
GO_NEGATIVE_REGULATION_OF_CELLULAR_COMPONENT_MOVEMENT	4.1911e-07	2.02726e-05	0.674963	-0.64341	-1.73359	215	HMOX1 IGFBP3 ACVRL1 CHRD ADGRG1 CCN3 SERPINF1 PPARG SFRP1 SHH HDAC5 APOE LRP1 PLCB1 SPINT2 KLF4 SULF1 IFITM1 VASH1 CX3CL1 RAP2A FBLN1 ACVR1C DPP4 PIP5KL1 CLIC4 RNF41 TGFBR3 MIA3 SEMA3F PTPRU DUSP1 RRAS PLXNA3 ENG TIMP1 SEMA4B STC1 SEMA6A SRGAP2B SRGAP2C PTPRK MAPK15 CORO1B PADI2 FOXO3 CDH1 SVBP ADAMTS9 ATP2B4 GJA1 DUSP22 SEMA3C PTPRM NEXMIF VCL CLDN3 CTNNA1 NRP1 CD9 MARVELD3
GO_CHROMATIN_REMODELING_AT_CENTROMERE	4.42193e-07	2.12406e-05	0.674963	0.912998	2.12933	45	HJURP H4C8 KNL1 H4C14 H4C9 H4C15 H4C13 CENPM CENPW H4C4 CENPU H4-16 H4C2 OIP5 H4C12 H4C11 CENPA CENPO NASP CENPK CENPN HELLS H4C1 CENPL H4C3 H4C5 CENPP
GO_EMBRYONIC_MORPHOGENESIS	4.58909e-07	2.18915e-05	0.674963	-0.570208	-1.61718	414	CHRD FN1 ITGB3 INSIG1 FLRT3 DUSP5 MMP14 EFNA1 EPHB2 IRX3 FBN1 SFRP1 USH1C GPC3 SHH ITGA4 SOX9 COL6A1 SPRY2 MTHFR ATP8A2 SPINT2 ZFP36L1 LAMB1 WDR19 KLF4 FLVCR1 FBN2 WHRN COL4A2 SULF1 ITGA2 COL5A1 ALDH1A2 BCL2L11 IFT140 SYF2 TMEM231 SPINT1 FRAS1 FZD7 TXNRD1 DKK1 AHI1 ACVR2B PSEN1 POFUT2 WLS ZEB1 DUSP1 HYAL1 GCM1 FOLR1 MMP15 ITGB1 ENG SETDB2 MYO6 ITGAV MICAL2 PAX8 DSCAML1 MYO7A PDGFRA CHST11 MFAP2 M…
GO_CELL_MATRIX_ADHESION	4.68587e-07	2.20491e-05	0.674963	-0.673916	-1.76635	161	ACVRL1 PLAU FN1 ITGB3 MMP14 VEGFA COL13A1 HPSE BCL6 NPNT SFRP1 NID2 COL16A1 TESK2 ITGA4 LRP1 THBS3 NID1 DDR1 COL17A1 ITGA2 BCAS3 MKLN1 CX3CL1 BCL2L11 COL5A3 GPM6B RIN2 RRAS ITGB1 TMEM8B ITGAV CD63 ADAMTS13 PTPRK LYPD3 CCN2 SRC TIMM10B ADAMTS9 BCAM DUSP22 CASK NEXMIF VCL EDA NRP1 STRC SGCE FUT1 ADAM9 ITGA6 CIB1
GO_SECRETORY_GRANULE_MEMBRANE	4.67054e-07	2.20491e-05	0.674963	-0.647986	-1.74062	207	CEACAM1 PLAU SERPINA5 ITGB3 SNAP25 CD55 PIGR KIF1A LAMP2 CD68 DMBT1 PSAP HLA-B SNCA APLP2 ICA1 PRCP LGALS3 CD109 CPE ABCA3 GAA SYNGR1 PAM CYSTM1 MOSPD2 CD46 HLA-C PSEN1 MOXD1 STXBP2 RAB3D SIRPB1 HLA-H LAMP3 ITGAV ALDH3B1 SERPINB6 C5AR1 MANBA TMC6 CD63 CD59 PLD1 ADAM10 TMEM30A TMBIM1 ATP6AP2 TMED10 ENPP4 SCAMP1 RAB6A RAB5B SYT5 CD9 MAGT1 DSP CAV2 ATP8A1 CD47 ANO6 SLC15A4 ITPR1 ITPR2 SYT1 DDOST NCS…
GO_NEGATIVE_REGULATION_OF_PROTEOLYSIS	5.01632e-07	2.32872e-05	0.659444	-0.647837	-1.74858	219	SLPI SERPINA3 SERPINA5 CRYAB PROS1 SERPINF1 TFPI PI3 VEGFA EFNA1 GPC3 PLAT SHH AQP1 HERPUD1 APP LRP1 CAMLG C3 SNCA SPINT2 APLP2 KLF4 IGBP1 CD109 OS9 TMEM59 TIMP2 ERLEC1 CPAMD8 SPOCK2 SPINT1 SERPINB1 SERPINE2 F2 PSEN1 LAMP3 SERPINB6 NOP53 TIMP1 UBXN1 CST3 PTPN3 CAST HDAC6 AMBP CDKN2D RENBP SDCBP SERPINI1 UBE2J1 LTF ARRB1 PRDX5 SRC DERL3 RPS6KA3 FHIT GABARAPL2 RFFL SIAH2 GLG1 MICAL1 UBAC2 CARD8 BIR…
GO_REGULATION_OF_RESPONSE_TO_WOUNDING	5.00335e-07	2.32872e-05	0.659444	-0.723606	-1.82301	111	SPP1 SMOC2 CEACAM1 PLAU PROS1 TFPI CLDN1 HPSE EPHB2 PLAT GRN APOE LRP1 KLF4 CLDN4 CD109 PLPP3 UBASH3B KREMEN1 SERPINE2 XBP1 HMGCR F2 PTPRF ITGB1 PRKCE PDGFRA NDEL1 F11R PRKCA PLA2G4A ENPP4 GJA1 PTPRS RREB1 CASK CLDN3 CD9
GO_DNA_REPLICATION_INITIATION	5.27594e-07	2.4009e-05	0.659444	0.925586	2.09636	37	MCM10 CDC45 MCM4 ORC1 MCM2 MCM7 ORC6 CCNE2 POLE2 CDT1 MCM5 PRIM1 TICRR POLE POLA2 MCM3 POLA1 PRIM2 CDC6 POLE3 POLE4 ORC5 MCM6 ORC2 TOPBP1
GO_LIPID_MODIFICATION	5.26891e-07	2.4009e-05	0.659444	-0.638679	-1.71733	210	PDK4 PLPPR3 SGPP2 ECH1 IRS2 PPARG EFR3B PPARA STARD4 ACAT2 SOX9 PIP4P1 APOE PLPP2 CRAT PLPP3 PIP5KL1 PLPP1 ETFDH PEX13 IMPA2 BDH2 CPT1B ACADVL AUH CPT1A PIK3CD ST3GAL4 PLIN5 PIKFYVE MBOAT7 ABCG1 CYP3A5 HADHA PIP5K1B ADIPOR2 IPMK DGKQ ITPKA B3GALT1 DGKI SOCS7 SOAT1 ACAD10 SOCS3 SGPP1 OCRL DGKH POR BPNT1 SCP2 APPL2 ITPKC ACOX3 TTC7B PLPPR2 PTEN NR4A3 PIP4K2C ECI1 PRKAG2 SPHK1 LONP2 PIK3C2A
GO_REGULATION_OF_MEGAKARYOCYTE_DIFFERENTIATION	5.23383e-07	2.4009e-05	0.659444	0.852884	2.10838	73	H3C12 H3C14 H3C15 H4C8 H3C2 H4C14 H4C9 H4C15 H4C13 HMGB2 H3C13 H3C4 H4C4 H3C10 H3C7 H3C11 H3C1 H4-16 H4C2 H4C12 H4C11 H4C1 H4C3 H4C5 PRMT6 THBS1 WDR5
GO_SODIUM_ION_TRANSPORT	5.87296e-07	2.65512e-05	0.659444	-0.688922	-1.7802	141	P2RX4 KLHL24 PRSS8 SLC6A12 NALCN STK39 PER1 TPCN1 SCN2A MAGED2 SLC5A3 FXYD2 CACNA1H SIK1 SCN4A SCNN1A CACNA1G AHCYL1 SERPINE2 ATP1A1 SGK1 SLC9A7 SLC6A16 TRPM4 SLC38A2 KCNK1 CAMK2D SLC6A6 SCN3A SLC6A17 PTPN3 PRKCE SLC12A3 CHP1 ATP1B1 GLRX CNNM4 SLC4A7 SLC8A2 ATP2B4 ADRB2 FXYD6 PCSK9 FXYD5 HCN3 SLC20A2 DNM2 ANO6 SLC5A5 SLC6A9 ANK3
GO_REGULATION_OF_ION_TRANSMEMBRANE_TRANSPORT	5.95904e-07	2.67654e-05	0.659444	-0.612493	-1.68534	278	KLHL24 TMEM38A KCNJ16 NALCN STK39 IRS2 GEM CLTRN EPHB2 KCNK6 TPCN1 SCN2A APP GRIN2A SNCA ANO9 FYN TRPC1 FXYD2 CACNA1H TMSB4X HSPA2 SCN4A CX3CL1 CACNG6 KCNQ1 SHISA9 SESTD1 SLC43A1 CACNA1E KCNMA1 RGS9 CACNA1G UBASH3B CLIC4 AHCYL1 KCNIP1 PINK1 SHANK2 F2 TRPC6 PSEN1 CACNA2D3 CAMK2D ACE2 ITGB1 S100A1 SCN3A KCND1 NIPSNAP2 PTPN3 PRKCE CD63 KCNH2 DLG3 CHP1 ATP1B1 GLRX PLCG1 CTSS ATP2B4 FHL1 ADRB2 FXYD6 A…
GO_DNA_INTEGRITY_CHECKPOINT	6.13628e-07	2.73836e-05	0.659444	0.747826	2.00316	152	CLSPN CDC45 GTSE1 PLK1 E2F7 DTL E2F8 BLM ORC1 CDK1 PCNA WDR76 TOP2A H2AX E2F1 TIPIN CCNB1 BRIP1 CDT1 DNA2 EME1 CHEK1 TIMELESS AURKA TICRR MDC1 FANCD2 BRCA1 TFDP1 CDC6 RFWD3 DONSON RNASEH2B CDC25C TOPBP1 SETMAR TRIAP1 CNOT9 BRCC3 ATRIP PRPF19 NAE1
GO_ANION_TRANSPORT	6.3885e-07	2.83265e-05	0.659444	-0.575405	-1.62534	391	AKR1C1 P2RX4 CEACAM1 SLC6A12 SLC16A4 STK39 IRS2 MPC1 PPARG CLTRN SNAP25 PLA2G3 SLC17A5 PPARA SLC3A1 ABCC3 AQP1 APOE PSAP ATP8A2 ANO9 NPC2 GABRR2 ERFE CLDN4 ACSL4 SLCO4A1 ANO1 ATF4 RIMS1 GLS PPFIA3 PNPLA8 SLC43A1 ACSL1 SLC7A7 NFE2L1 SCARB2 PLA2R1 SLC35D2 CLIC4 AHCYL1 STXBP1 PSEN1 LLGL2 SLC9A7 CEBPB SLC38A2 ABCA7 SLC39A8 FOLR1 CA12 ACE2 ITGB1 SLC6A6 PITPNM1 ANO8 SLC6A17 ATP9A OSBPL2 CPT1B STC1 PCYO…
GO_CELLULAR_RESPONSE_TO_NITROGEN_COMPOUND	6.50699e-07	2.83706e-05	0.659444	-0.554078	-1.58804	483	PDK4 P2RX4 CEACAM1 IGFBP1 TRIB3 MAP1B GDF15 TMEM38A AKR1B1 INSIG1 PDE2A NR4A1 IRS2 PPARG CASTOR1 ASS1 PCK2 TBC1D4 FBN1 RRAGD SFRP1 SELENOS COL16A1 NR4A2 ITGA4 SOX9 JAK3 AQP1 HDAC5 RYR1 APP LRP1 EPG5 PLCB1 COL6A1 CPEB2 LGMN SNCA HSPA5 FYN ZFP36L1 KLF11 KLF4 ERFE BCAR3 ARHGEF2 DNMT3A ALK COL4A1 ANO1 ATF4 BCL2L11 KCNQ1 INSR VIM CPEB1 LPIN3 CASP4 HSP90B1 RGS9 ATP6AP1 AHCYL1 XBP1 NAMPT PSEN1 GNAL GAB1…
GO_NEGATIVE_REGULATION_OF_RESPONSE_TO_EXTERNAL_STIMULUS	6.49066e-07	2.83706e-05	0.659444	-0.627881	-1.70124	230	SPP1 CEACAM1 PLAU PROS1 ARG2 CCN3 SAA1 SERPINF1 PPARG TFPI PPARA SELENOS PLAT GRN APOE HLA-B SMPDL3B KLF4 HLA-E CD109 PDCD4 NUCB2 CX3CL1 DPP4 HLA-A SIGIRR FNDC4 HTRA1 UBASH3B KREMEN1 SERPINE2 NR1D1 HMGCR F2 SEMA3F DUSP1 METRNL PLXNA3 NT5E SEMA4B PDGFRA SEMA6A NR1D2 CORO1B PADI2 LDLR LTF GJA1 MVK CUEDC2 ZC3H12A PTPRS SEMA3C SEC14L1 CASK CLDN3 CACNB3 RPS19 NRP1 CD9 CARD8 SOCS3 HLA-F ILRUN RIOK3 TRI…
GO_REGULATION_OF_INFLAMMATORY_RESPONSE	6.5215e-07	2.83706e-05	0.659444	-0.635982	-1.71007	210	NUPR1 IL23A IL6 NEAT1 PDE2A CCN3 SAA1 STK39 SERPINF1 PPARG PLA2G3 PLD3 BCL6 PPARA PIK3AP1 LBP SELENOS PER1 TGM2 GRN APOE C3 SNCA SMPDL3B IL1R1 KLF4 HLA-E TMSB4X ITGA2 PDCD4 GGT1 CX3CL1 ZP3 NFE2L1 FNDC4 CASP4 AKNA MGLL NR1D1 F2 GGT2 CEBPB METRNL ACE2 NT5E OSMR TRADD LACC1 NR1D2 GGT3P LDLR ATM IL18 MVK CUEDC2 ZC3H12A C2CD4A
GO_LIPID_CATABOLIC_PROCESS	7.09953e-07	3.06921e-05	0.659444	-0.62616	-1.6915	222	AKR1C3 SPP1 AKR1B10 PNPLA3 ECH1 IRS2 HSD17B14 PLA2G3 PPARA PCK2 ACAT2 LIPH APOE LRP1 PLCB1 PSAP SMPDL3B LIPA LIPG FAAH2 FUCA1 GLA PNPLA8 CRAT NEU1 LPIN3 MGLL HEXA ETFDH PLAAT2 ASAH1 PEX13 MCEE HEXB ABHD4 PLBD1 BDH2 PNPLA6 CPT1B HSD17B11 PRKCE BCO2 MMUT ACADVL AUH PLA2G10 CPT1A PLD1 PLIN5 PLA2G4A PLD2 LDLR PLBD2 HADHA PLCG1 GDPD3 ABHD3 NCEH1 NAPEPLD GDPD1 PLAAT3 ACAD10 PNPLA2 AIG1 PLCD1 SCARB1 PDX…
GO_MRNA_PROCESSING	7.75591e-07	3.33215e-05	0.659444	0.571805	1.72849	492	SNRNP25 CCNB1 HNRNPM ALYREF POLR2L U2AF2 ZNF326 HNRNPA2B1 DDX39A RNVU1-2A WDR77 RNVU1-8 RNU12 RNU5D-1 SRSF1 CSTF2 HNRNPR TRA2B PPIL1 ESRP2 CCAR1 DHX9 RBM28 SNRPD1 GEMIN5 POLR2A SRSF2 SRRT SRSF7 SNRPF RNU4ATAC RNVU1-6 SRSF3 RAVER1 GEMIN4 FUS NCL TENT4B LINC01715 PRMT7 PPIH HNRNPU CSTF3 POLR2D PNPT1 RNU1-4 RNU1-2 RBM10 UPF3B C1QBP NCBP1 TARDBP GTF2H2 DHX35 GEMIN6 TTF2 SFPQ RNU1-1 LEO1 RNU1-3 PHRF1 …
GO_PASSIVE_TRANSMEMBRANE_TRANSPORTER_ACTIVITY	8.28724e-07	3.53845e-05	0.659444	-0.634764	-1.71567	223	TRPM8 P2RX4 TMEM38A KCNJ16 NALCN SNAP25 TRPV2 KCNK6 TPCN1 SCN2A AQP1 RYR1 GRIN2A ANO9 GABRR2 TRPC1 CLDN4 PANX2 CACNA1H SCN4A ANO1 CACNG6 KCNQ1 CHRNB1 CACNA1E KCNMA1 SCNN1A CACNA1G CLIC4 TMEM120A KCNIP1 TRPC6 PSEN1 CACNA2D3 GJB3 TRPM4 KCNK1 GRIN3B SCN3A ITGAV ANO8 KCND1 TMC6 ANXA9 BEST1 KCNH2 TMC7 TMC4 GJA1 SLC1A4 CLCN7 CACNB1 CACNB3 CACNA2D2 HCN3 SLC26A9 CLCN6 RASA3 ANO6 PACC1 TMEM150C SLC26A6 IT…
GO_MEGAKARYOCYTE_DIFFERENTIATION	8.38751e-07	3.55929e-05	0.659444	0.827204	2.08557	87	H3C12 H3C14 H3C15 H4C8 H3C2 H4C14 H4C9 H4C15 H4C13 HMGB2 H3C13 H3C4 H4C4 H3C10 H3C7 H3C11 H3C1 H4-16 H4C2 H4C12 H4C11 H4C1 H4C3 H4C5 PRMT6 THBS1 WDR5
GO_MULTICELLULAR_ORGANISMAL_SIGNALING	8.57547e-07	3.57329e-05	0.659444	-0.720223	-1.81235	110	P2RX4 MYH14 NPR1 KCNK6 SCN2A RYR1 DSC2 TRPC1 FXYD2 CACNA1H ITGA2 SCN4A NRCAM CACNG6 KCNQ1 ASPH MEF2A CACNA1G AHCYL1 KCNIP1 ATP1A1 CACNA2D3 TRPM4 KCNK1 CAMK2D ACE2 SCN3A KCND1 CORIN KCNH2 ATP1B1 TYMP SLC8A2 ATP2B4 GJA1 ATP2A3 FXYD6 STIM1 CACNB1 CACNB3 DSP CACNA2D2 ANK3 ITPR1 ITPR2 KCNK15 ITPR3 SCN4B DMPK CACNA1I
GO_NEGATIVE_REGULATION_OF_CHROMOSOME_ORGANIZATION	8.52525e-07	3.57329e-05	0.659444	0.763439	2.01652	133	CDC20 H1-1 ESPL1 PLK1 H1-5 BUB1B PIF1 CENPF AURKB NDC80 GEN1 BUB1 TOP2A MCM2 TRIP13 TTK MAD2L1 FBXO5 CCNB1 CDT1 DNMT1 H1-3 ATAD2 BRCA1 SPDL1 XRCC3 NAT10 PRMT6 SPHK2 H1-4 H1-2 TENT4B HNRNPU WDR5 NOC2L SETMAR PARP1 PINX1 SLX4
GO_PEPTIDASE_ACTIVITY	8.47909e-07	3.57329e-05	0.659444	-0.576927	-1.62699	382	THSD4 C1S PLAU PRSS8 CFI MMP14 ADAMTS1 OTUD1 SFRP1 C1R PLAT CTSF SHH CAPN14 LVRN LGMN TINAG CPVL GGT7 PGPEP1 VASH2 PRCP MST1 MMEL1 CTSH CPE GGT1 VASH1 TMEM59 CPD DPP4 ADAMTS14 ADAMTS10 CASP4 HTRA1 PIK3IP1 CASP9 C1RL SCPEP1 F2 MINDY2 PSEN1 USP32 MMP7 MMP15 ACE2 CTSB TMPRSS3 CPQ TMPRSS4 ADAM17 ERMP1 MINDY1 HM13 ECEL1 GGTLC2 NDEL1 BMP1 PDIA3 CORIN ADAMTS13 ADAM10 CTSK CTSD MMP11 GGT3P RHBDD2 ADAMTS1…
GO_DNA_REPLICATION_INDEPENDENT_NUCLEOSOME_ORGANIZATION	8.89896e-07	3.68588e-05	0.659444	0.896358	2.1321	52	HJURP H4C8 KNL1 H4C14 H4C9 H4C15 H4C13 CENPM CENPW H4C4 CENPU H4-16 H4C2 OIP5 H4C12 H4C11 CENPA CENPO NASP CENPK CENPN ASF1B H4C1 IPO4 CENPL H4C3 H4C5 CENPP
GO_MONOCARBOXYLIC_ACID_TRANSPORT	9.40245e-07	3.84833e-05	0.659444	-0.726735	-1.80043	97	AKR1C1 P2RX4 CEACAM1 SLC6A12 SLC16A4 IRS2 MPC1 PPARG PLA2G3 PPARA ABCC3 APOE ERFE ACSL4 PNPLA8 ACSL1 PLA2R1 SLC6A6 CPT1B PLA2G10 CPT1A ACSL3 PLA2G4A SLC27A1 PRKAA2
GO_REGULATION_OF_CELL_MORPHOGENESIS	9.4012e-07	3.84833e-05	0.659444	-0.571235	-1.61124	383	SPP1 MAP1B FN1 VEGFA MYH14 EFNA1 FSTL4 EPHB2 KIF1A TRPV2 NFATC4 APOE LRP1 MAPT FYN CLDN4 NRCAM PREX1 MKLN1 RIMS1 RNF157 RAP2A PLXNA4 BRSK1 FBLN1 UST NGEF ZSWIM6 F2 TRPC6 PSEN1 AGO4 MELTF TUBB2B SEMA3F HEXB BAMBI EPS8 PLXNA3 CDH2 IFRD1 DAB1 PALM CUL7 ZSWIM4 SEMA4B UNC13A NDEL1 CAPRIN2 PLEKHO1 F11R SEMA6A GRIP1 EPB41 ADAM10 FMNL2 RUFY3 CORO1B RTN4 SRC DPYSL2 RHOU CSF1R RHOQ SYNE3 ITPKA PPP3CA EFNB3…
GO_MITOTIC_SPINDLE_ORGANIZATION	9.7856e-07	3.98159e-05	0.643552	0.785629	2.03766	113	CDC20 MYBL2 BIRC5 KIF4A PLK1 AURKB NDC80 KIF11 TTK DLGAP5 TACC3 TPX2 WDR62 KIF23 CENPE SPC25 CCNB1 NEK2 PSRC1 NUF2 RACGAP1 AURKA KIFC1 POC1A RCC1 PRC1 BORA SMC1A TUBG1 GPSM2 HNRNPU PCNT
GO_CATION_CHANNEL_ACTIVITY	1.00263e-06	4.05569e-05	0.643552	-0.669911	-1.75252	158	TRPM8 P2RX4 TMEM38A KCNJ16 NALCN SNAP25 TRPV2 KCNK6 TPCN1 SCN2A AQP1 RYR1 GRIN2A TRPC1 CACNA1H SCN4A ANO1 CACNG6 KCNQ1 CHRNB1 CACNA1E KCNMA1 SCNN1A CACNA1G KCNIP1 TRPC6 PSEN1 CACNA2D3 TRPM4 KCNK1 GRIN3B SCN3A ITGAV KCND1 ANXA9
GO_EPITHELIAL_CELL_PROLIFERATION	1.07046e-06	4.30487e-05	0.643552	-0.61155	-1.67711	267	NUPR1 HMOX1 IGFBP3 ACVRL1 CEACAM1 CDKN1C SGPP2 FGFBP1 ITGB3 IL6 NR4A1 CCN3 SERPINF1 ERN1 PPARG COL8A2 MMP14 VEGFA CLDN1 LRG1 SFRP1 GPC3 SHH ITGA4 SOX9 GRN AREG IRF6 APOE LAMC1 KLF9 ZFP36L1 LAMB1 VASH2 MST1 CDKN2B CD109 SULF1 ALDH1A2 VASH1 MAGED1 LOXL2 FZD7 HTRA1 SERPINB1 EHF NR1D1 XBP1 ANG PSEN1 TGFBR3 CEBPB HYAL1 BMP6 SIRT1 ADAM17 C5AR1 EGFL7 NRP2 MYDGF ZFP36 CDH3 PRKCA B2M PTPRK
GO_ENDOTHELIAL_CELL_MIGRATION	1.13462e-06	4.5365e-05	0.643552	-0.665469	-1.74682	163	S100P HMOX1 ACVRL1 SMOC2 P2RX4 CEACAM1 FGFBP1 ITGB3 NR4A1 CCN3 SERPINF1 PPARG VEGFA EFNA1 GRN HDAC5 APOE LGMN KLF4 PRCP TMSB4X BCAS3 VASH1 LOXL2 DPP4 PLPP3 PTP4A3 SASH1 MIA3 RIN2 RRAS ITGB1 SIRT1 ADAM17 STC1 NRP2 PRKCA CORO1B PLCG1 SVBP ADAMTS9 ATP2B4 ZC3H12A HIF1A PTPRM MET CCBE1 NRP1 PLXND1
GO_REPLICATION_FORK	1.14139e-06	4.53734e-05	0.643552	0.849541	2.08357	68	MCM10 UHRF1 CDC45 GINS2 BLM PIF1 PCNA XRCC2 H2AX TONSL TIPIN DNMT1 RFC3 TIMELESS PRIM1 MMS22L RFC5 WDHD1 POLA2 MCM3 RFC2 POLA1 GINS4 PRIM2 XRCC3 POLD1 RAD51C RFC4 DONSON POLD3
GO_CELLULAR_CARBOHYDRATE_METABOLIC_PROCESS	1.23417e-06	4.87814e-05	0.643552	-0.625176	-1.69178	227	NUPR1 PDK4 IGFBP3 CSGALNACT1 PPP1R1A AKR1B1 LEPR IRS2 PPARA PCK2 SELENOS SLC5A3 SNCA PYGL ERFE MST1 SIK1 GAA INSR GLB1 NFE2L1 PGD PGM2L1 GNE SCARB2 B3GNT3 NR1D1 PMAIP1 PPP1R3B IMPA2 SIRT1 PGM1 B3GNT9 FOXO1 PRKCE PLA2G4A FOXK1 RB1CC1 B3GNT7 SRC MIOX DGKQ ITPKA CSGALNACT2 PFKFB2 HDAC4 B3GALT1 LCMT1 STK40 OCRL PPP1R2 GOT1 HKDC1 BPNT1
GO_SMALL_MOLECULE_CATABOLIC_PROCESS	1.25098e-06	4.91651e-05	0.643552	-0.587987	-1.64334	337	AKR1C3 CTH AKR1B10 ALDH1L2 ARG2 ENTPD3 ECH1 PPM1K IRS2 CRYL1 APOBEC3G PPARA PCK2 ACAT2 CRYM APOE AKR1A1 HGD QPRT KYAT1 ALDOC GLS ALDH6A1 CRAT GLB1 THNSL2 PGD PGM2L1 APOBEC3D BCKDHA LPIN3 ADPRM SULT1A1 HEXA ETFDH ALDH2 PEX13 MCEE HEXB HYAL1 DPYD IL4I1 IMPA2 HIBADH BDH2 ALDH3B1 PGM1 CPT1B NT5E PCYOX1 MMUT ACADVL AUH RENBP MPST HMGCL CPT1A HAGH NT5M PLIN5 ENPP4 FOXK1 APOBEC3F TKTL1 CHP1 TYMP HADHA M…
GO_STEROID_BIOSYNTHETIC_PROCESS	1.27011e-06	4.96349e-05	0.643552	-0.701162	-1.7955	129	AKR1C3 AKR1B1 INSIG1 DKK3 HSD17B14 MSMO1 SC5D FDPS STARD4 ACAT2 CYP51A1 IDI1 HSD17B12 HMGCS1 SCD HSD17B7 APOE MVD FDFT1 TM7SF2 DHCR7 H6PD CACNA1H LSS ACBD3 FASN ASAH1 NPC1L1 NR1D1 HMGCR ATP1A1 ERG28 BMP6 SREBF2 SIRT1 NSDHL OSBPL2 HSD17B11 ACLY SQLE GGPS1 PRKAA2 OSBP ABCG1
GO_NEURON_PROJECTION_GUIDANCE	1.33582e-06	5.19094e-05	0.643552	-0.632191	-1.69515	203	UNC5B FLRT3 IRS2 VEGFA EFNA1 EPHB2 FEZ1 DOK5 LAMC2 NRTN SHH APP LRP1 FYN LAMB2 NRCAM UNC5A PLXNA4 SLIT3 NOTCH3 VLDLR ZSWIM6 GAB1 TUBB2B SEMA3F PLXNA3 DAB1 ALCAM DSCAML1 RPS6KA5 ZSWIM4 SEMA4B NRP2 PLA2G10 SEMA6A GPC1 PIK3CD PRKCA MATN2 SRC PLCG1 DPYSL2 CSF1R EFNB3 MAPK3 SEMA3C CELSR3 CYFIP1 PTPRM NRP1 PLXND1 GRB10 NCAM1 GRB7 SH3KBP1 ZSWIM8 SMAD4 SPTB BMPR2 RNF165 SHC3 LAMA3 BSG NR4A3
GO_ENDOCYTOSIS	1.37208e-06	5.30205e-05	0.643552	-0.563176	-1.59521	407	CEACAM1 SH3GL3 MFGE8 NOSTRIN CFI ITGB3 SAA1 PPARG VEGFA SNAP25 SCART1 GPC3 SHH ITGA4 DMBT1 SCARA5 APOE APP LRP1 C9orf72 C3 SNCG SNCA LGALS3 ITGA2 NPC1 GPR107 MKLN1 LOXL2 INSR GSN GULP1 STEAP2 HSPG2 MYO1E DKK1 SCARB2 DENND1C HSP90B1 AHI1 PLA2R1 SNX9 VLDLR TRIP10 DNM1 CLU MIA3 RIN2 ABCA7 FOLR1 HEATR5A HYOU1 ITGB1 MYO6 TMPRSS3 ATP9A TMPRSS4 COLEC12 ARFGAP1 HHIPL1 AMBP CD63 DNAJC6 SDCBP MIB1 RAB5A EG…
GO_CELL_CYCLE_G2_M_PHASE_TRANSITION	1.39713e-06	5.35348e-05	0.643552	0.656182	1.85855	256	CLSPN PKMYT1 CCNA2 GTSE1 FOXM1 PLK1 DTL BLM CENPF ORC1 AURKB CDK1 ATAD5 KIF14 FBXO5 CDC25A TPX2 CCNB2 CCNB1 NEK2 CHEK1 HMMR CDC7 AURKA TICRR MELK TUBB4B HSP90AA1 HAUS8 BRCA1 PLK4 DBF4B CEP72 CDC6 BORA FBXL22 RAD51C WNT10B DONSON TUBG1 CEP78 SKP2 HAUS5 MASTL RNASEH2B CENPJ CDC25C TOPBP1 PCNT PSME3 CEP135 CDK4 CEP43 ATF5 PSMC3 CEP76 PINX1 PSMB10 PSMD6 CALM3 BRCC3 NAE1 PSMC6 TUBB HAUS7
GO_MONOVALENT_INORGANIC_CATION_TRANSPORT	1.40087e-06	5.35348e-05	0.643552	-0.592436	-1.64483	310	P2RX4 KLHL24 PRSS8 SLC6A12 TMEM38A KCNJ16 NALCN STK39 SNAP25 SLC17A5 KCNK6 PER1 TPCN1 SCN2A AQP1 MAGED2 SLC5A3 FXYD2 CACNA1H SIK1 TMSB4X SCN4A ATF4 KCNQ1 VPS9D1 KCNMA1 SCNN1A CACNA1G ATP6AP1 AHCYL1 KCNIP1 SERPINE2 TMCO3 COX7A2L ATP1A1 SGK1 SLC9A7 SLC6A16 TRPM4 SLC38A2 KCNK1 CAMK2D ITGB1 SLC6A6 SCN3A SLC6A17 KCND1 PTPN3 PRKCE ATP6V0E1 CD63 SLC12A3 ATP6V1E1 KCNH2 CHP1 ATP1B1 GLRX CNNM4 SLC4A7 SLC8A…
GO_CELL_CYCLE_DNA_REPLICATION	1.45734e-06	5.48528e-05	0.643552	0.860861	2.09921	64	CDC45 E2F7 MCM4 E2F8 PCNA ATAD5 MCM2 MCM7 FBXO5 BRCA2 FEN1 TIPIN GINS1 POLE2 CDT1 MCM5 RFC3 DNA2 CDC7 LIG1 PRIM1 RAD51 RFC5 POLE POLA2 MCM3 GMNN RFC2 DBF4B POLA1 PRIM2 POLE3 POLD1 POLE4 DBF4 RFC4 DONSON MCM6 WIZ POLD3
GO_NEGATIVE_REGULATION_OF_MITOTIC_CELL_CYCLE	1.45915e-06	5.48528e-05	0.643552	0.647916	1.85613	284	CLSPN CDC20 DDIAS GTSE1 ZWINT PLK1 E2F7 E2F8 BLM BUB1B CENPF ORC1 AURKB CDK1 NDC80 PCNA GEN1 BUB1 TOP2A TRIP13 TTK MAD2L1 FBXO5 E2F1 TIPIN CCNB1 CDT1 RBL1 EME1 CHEK1 AURKA CDKN2C TICRR MDC1 FANCD2 BRCA1 HRAS KNTC1 TFDP1 SPDL1 MTBP XRCC3 CDC6 RFWD3 ZWILCH DONSON GJC2 CDC25C PNPT1 TOPBP1 PSME3 CDK4 SETMAR TRIAP1 PSMC3 CNOT9 EZH2 PINX1 PSMB10 PSMD6
GO_TRANS_GOLGI_NETWORK	1.45616e-06	5.48528e-05	0.643552	-0.631439	-1.69313	203	WIPI1 TRAPPC6A SNAP25 CHST2 BAIAP3 GRN APP COG6 YIPF2 GCNT1 NMNAT2 AZIN2 YIPF6 PAM COG5 PLPP3 RAB9A DOP1B SNX9 NUCB1 CHST6 OPTN WLS SLC9A7 SCAMP2 GCC2 GOLPH3L ATP9A COG3 NBEA TRAPPC9 ADAM10 CCDC91 SCAMP1 MARCHF9 CDH1 OSBP RAB6A ARL1 STX8 ATP8B1 TGOLN2 GOLT1A ARFIP2 RAB29 OCRL SCOC ARL5B ATP8A1 STX4 DNM2 RNF215 CNST CHAC1 COG7 ATP7B CHST7 TBC1D23 VAMP4 PCSK4 SYT11 WDR11 SLC2A4 STX16 GOLPH3 SYT17 C…
GO_CELLULAR_RESPONSE_TO_KETONE	1.48917e-06	5.56787e-05	0.643552	-0.761756	-1.82315	74	AKR1C2 AKR1C3 SPP1 AKR1B1 FBXO32 SERPINF1 PPARG ASS1 PCK2 SFRP1 AQP1 KLF9 KLF4 CASP9 EIF4EBP1 SIRT1 FOXO1 PRKCE MAP4K1 FOXO3 PRKAA2 AACS SRC GNAI1
GO_POSITIVE_REGULATION_OF_CELLULAR_COMPONENT_MOVEMENT	1.51382e-06	5.62963e-05	0.643552	-0.566293	-1.60071	395	HMOX1 SMOC2 P2RX4 PLAU FGFBP1 IL23A FN1 DEFB1 ITGB3 SOD2 IL6 STK39 IRS2 MMP14 VEGFA ADAMTS1 CLDN1 BCL6 FEZ1 LBP LAMC2 ITGA4 SOX9 GRN APP LRP1 LGMN SPRY2 HSPA5 MALAT1 IL1R1 LAMB1 CLDN4 ARHGEF2 DDR2 LGALS3 CTSH TMSB4X ITGA2 BCAS3 CARMIL2 PREX1 CX3CL1 INSR S100A14 MOSPD2 SPOCK2 ZP3 PLPP3 SELENOK SPAG9 XBP1 GAB1 GCNT2 SASH1 MIA3 TUBB2B SEMA3F SYNE2 RIN2 RRAS TRPM4 HYAL1 ACVR1B FAM110C ITGB1 CCL20 ITG…
GO_PHOSPHOLIPID_BINDING	1.5284e-06	5.65343e-05	0.643552	-0.577425	-1.61731	347	WIPI1 SERPINA5 MFGE8 PNPLA3 MAP1B DOC2B RASA4 RASA4B SYTL2 BAIAP3 PXDC1 TPCN1 PLEKHF1 APOE PLCB1 PSAP SNCA MAPT GSDMB WDR45 CARMIL2 PREX1 SBF2 KCNQ1 CAPG GSN SESTD1 MYO1E FZD7 SCARB2 DENND1C SNX9 CPNE8 ZFYVE28 APOM SYT16 PLEKHA1 SNX25 SNX14 PITPNM1 SYT12 GOLPH3L RPS6KC1 OSBPL2 RASGRP1 UNC13A ANXA9 PLA2G10 ARHGAP26 SDCBP PLD1 EPB41 PLA2G4A PLD2 OSBP ABCG1 SNX30 HAVCR1 MPPE1 DAPP1 ATP8B1 FCHO2 SNX2…
GO_DEVELOPMENTAL_CELL_GROWTH	1.59626e-06	5.87305e-05	0.643552	-0.660876	-1.73971	168	SPP1 MAP1B FN1 FLRT3 VEGFA PPARA FSTL4 TRPV2 ITGA4 SOX9 APOE APP LRP1 C9orf72 MAPT DDR1 LAMB2 NRCAM RIMS1 RNF157 PLXNA4 SLIT3 ULK1 SEMA3F PLXNA3 ITGB1 IFRD1 ALCAM IMPACT SEMA4B UNC13A NDEL1 NRP2 HDAC6 SEMA6A RUFY3 RTN4 DPYSL2 GDI1 PTPRS SHTN1 SEMA3C CYFIP1 VCL RAPH1 NRP1 TTL IST1
GO_GATED_CHANNEL_ACTIVITY	1.72771e-06	6.32304e-05	0.643552	-0.681869	-1.77042	147	TRPM8 P2RX4 KCNJ16 NALCN SNAP25 KCNK6 TPCN1 SCN2A AQP1 RYR1 GRIN2A ANO9 GABRR2 CACNA1H SCN4A ANO1 CACNG6 KCNQ1 CHRNB1 CACNA1E KCNMA1 SCNN1A CACNA1G CLIC4 KCNIP1 CACNA2D3 TRPM4 KCNK1 GRIN3B SCN3A ITGAV ANO8 KCND1 TMC6 KCNH2 TMC7 TMC4 CLCN7 CACNB1 CACNB3 CACNA2D2 HCN3 CLCN6 RASA3 ANO6 PACC1 TMEM150C ITPR1 ITPR2
GO_CONDENSED_NUCLEAR_CHROMOSOME	1.75348e-06	6.3836e-05	0.643552	0.830239	2.05572	74	NCAPH PLK1 BLM BUB1B AURKB NDC80 BUB1 H2AX BRCA2 CCNB1 SGO2 NEK2 NUF2 SMC4 CHEK1 CENPA SUV39H1 CENPO AURKA CENPK RAD51 RCC1 INCENP BRCA1 NCAPD2 SMC1A SGO1 RRS1 TUBG1 DSN1 NCAPD3 TOPBP1
GO_RAB_GTPASE_BINDING	1.91854e-06	6.94791e-05	0.627257	-0.667762	-1.74494	156	BICDL1 SGSM1 EVI5L NDRG1 SYTL2 TBC1D4 C9orf72 YIPF2 TBC1D8B TBC1D2 GOLGA5 RIMS1 SBF2 STXBP5L RAB11FIP1 DENND1C TBC1D15 ATP6AP1 NPC1L1 OPTN DENND2C IFT20 LLGL2 ULK1 RIN2 DENND2D RIMS3 MYO5B ANXA9 RAB11FIP4 TBC1D20 TBC1D17 GDI1 RAB29 KIF16B TBC1D10A RUSC2 WDR41 MICAL1 ADPRH TBC1D16 ACAP2 VPS39 TBC1D9 RABGAP1L WDR44 EVI5 DENND4A SH3BP5 PICALM SGSM2 USP6 PDE6D RABGGTB
GO_MICROTUBULE_CYTOSKELETON_ORGANIZATION_INVOLVED_IN_MITOSIS	2.05331e-06	7.39726e-05	0.627257	0.758356	2.00753	136	CDC20 MYBL2 ESPL1 BIRC5 KIF4A PLK1 AURKB NDC80 KIF11 TTK MAD2L1 DLGAP5 TACC3 TPX2 WDR62 KIF23 CENPE SPC25 NUSAP1 CCNB1 NEK2 PSRC1 NUF2 CENPA RACGAP1 SAPCD2 AURKA KIFC1 POC1A RCC1 PRC1 SPDL1 BORA SMC1A TUBG1 GPSM2 HNRNPU PCNT
GO_SENSORY_ORGAN_DEVELOPMENT	2.21723e-06	7.9464e-05	0.627257	-0.563385	-1.58616	373	ACVRL1 CRYAB IGFN1 INSIG1 PRDM16 MEIS3 SERPINF1 COL8A2 VEGFA EPHB2 BFSP1 FBN1 USH1C SHH SOX9 SPRY2 PSAP CEBPD ATP8A2 WDR19 KLF4 BCAR3 FBN2 WHRN DDR1 COL4A1 COL5A1 ALDH1A2 LAMB2 C12orf57 ATF4 BCL2L11 KCNQ1 CPAMD8 IFT140 VIM TMEM231 CALB1 AHI1 DIO3 CLIC4 ACVR2B PSEN1 BLOC1S3 IFT20 ZEB1 PPP1R13L BMP6 MYO6 PROM1 PAX8 FAT4 CXCL14 CST3 MYO7A PDGFRA ATF6 MFAP2 ROR1 WNT6 ADAM10 ALDH1A3 FREM2 RAB11FIP4 MY…
GO_CELL_JUNCTION_ORGANIZATION	2.28459e-06	8.14561e-05	0.627257	-0.541438	-1.55292	488	ACVRL1 MAP1B IGFN1 FN1 FLRT3 MMP14 VEGFA NDRG1 CLDN1 EFNA1 TJP3 EPHB2 KIF1A SFRP1 LAMC2 COL16A1 NFATC4 TESK2 COL4A5 APOE APP LRP1 LAMC1 LGMN C3 SNCG SNCA MAPT ADGRF1 FYN WHRN CLDN4 COL4A1 COL17A1 ITGA2 BCAS3 LAMB2 NRCAM CX3CL1 INSR CLDN16 PPFIA3 CHRNB1 SPOCK2 DKK1 GPC4 NGEF GPM6B SHANK2 ANG PATJ LRRC4B PSEN1 RAB39B SEMA3F CLSTN3 FNTA PTPRF CDH2 BMP6 ACE2 PALM C5AR1 CAST UNC13A NRP2 CAPRIN2 HDAC6 …
GO_GLYCOPROTEIN_METABOLIC_PROCESS	2.39137e-06	8.48263e-05	0.627257	-0.59058	-1.6384	307	CSGALNACT1 GCNT3 FBXO2 HPSE ST3GAL1 GFPT1 ST6GAL1 JAK3 DSE MVD PLCB1 GCNT1 MAN2B1 PGM3 SULF1 ST6GALNAC4 NPC1 GOLGA2 OS9 LMAN1 TMEM59 PMM1 GCNT4 SEL1L ST3GAL6 SPOCK2 UST GALNT12 HEXA B3GLCT B3GNT3 FBXO27 PSEN1 POFUT2 OSTC GCNT2 CHPF2 RNF103 CHPF HEXB ABCA7 HYAL1 SLC39A8 UGGT2 MUC16 ST6GALNAC6 B3GNT9 B3GALT4 CST3 MANBA CHST11 GFPT2 ERP44 EDEM1 COG3 SERP1 GANAB ADAMTS13 EXTL2 GPC1 RNF5 LMF1 ST3GAL4 …
GO_MEIOTIC_CELL_CYCLE	2.40527e-06	8.48683e-05	0.627257	0.707809	1.92738	177	PKMYT1 CDC20 EXO1 NCAPH ESPL1 ASPM PLK1 BUB1B BUB1 TOP2A XRCC2 TRIP13 H2AX TTK FBXO5 CDC25A BRCA2 PSMC3IP SMC2 RAD54L CCNE2 SGO2 NEK2 BRIP1 FANCA FIGNL1 NUF2 SMC4 EME1 AURKA RAD51 FANCD2 INCENP LFNG NCAPD2 MND1 NDC1 NCAPH2 SMC1A SGO1 FANCM RAD51C FBXO43 MYBL1 TUBG1 MASTL CDC25C NCAPD3
GO_REGULATION_OF_AXONOGENESIS	2.4171e-06	8.48683e-05	0.627257	-0.67584	-1.7483	142	SPP1 MAP1B FN1 VEGFA EFNA1 FSTL4 EPHB2 TRPV2 APOE LRP1 MAPT NRCAM PLXNA4 BRSK1 UST ZSWIM6 PSEN1 TUBB2B SEMA3F PLXNA3 CDH2 IFRD1 DAB1 ZSWIM4 SEMA4B NDEL1 SEMA6A RUFY3 RTN4 DPYSL2 EFNB3 GDI1 PTPRS SHTN1 SEMA3C CYFIP1 NRP1 PLXND1 TTL IST1 DNM2 CRABP2 ULK2 BRSK2 ZSWIM8 BMPR2 PTEN KIF13B MCF2 LRP4 SEMA4D
GO_TISSUE_REMODELING	2.44785e-06	8.55139e-05	0.627257	-0.710764	-1.78313	107	PDK4 ACVRL1 SPP1 CEACAM1 IL23A ITGB3 IL6 LEPR MMP14 IL1A SFRP1 TNFRSF11B TGM2 LIPA DDR2 UBASH3B ACVR2B PLEKHM1 ATP6AP1 EPAS1 RAB3D TIMP1 CST3 LIF PRKCA CTSK TMBIM1 SRC CSF1R IL18 GJA1 HIF1A PPP3CA ADRB2 SEMA3C IL15
GO_REGULATION_OF_METAL_ION_TRANSPORT	2.52887e-06	8.79004e-05	0.627257	-0.622942	-1.68372	223	P2RX4 KLHL24 PRSS8 TMEM38A STK39 STC2 GEM TRPV2 PER1 SNCA FYN TRPC1 LGALS3 FXYD2 SIK1 HSPA2 CX3CL1 CACNG6 ATF4 KCNQ1 SESTD1 RGS9 UBASH3B AHCYL1 KCNIP1 SERPINE2 F2 TRPC6 ATP1A1 CAMK2D ITGB1 S100A1 GRIN3B NIPSNAP2 PTPN3 PRKCE STC1 CD63 BEST1 EPB41 EGF B2M KCNH2 CHP1 ATP1B1 TMBIM6 GLRX SARAF PLCG1 ATP2B4 GJA1 FHL1 ADRB2 FXYD6 STIM1 CASK PCSK9 CACNB1 CACNB3 FXYD5 JPH1 DNM2 ANO6 ANK3 PLCG2 SLC30A1 PDE…
GO_DEVELOPMENTAL_GROWTH_INVOLVED_IN_MORPHOGENESIS	2.60952e-06	8.93942e-05	0.627257	-0.648542	-1.71954	180	SPP1 MAP1B FN1 FLRT3 VEGFA FSTL4 SFRP1 TRPV2 SHH ITGA4 SOX9 AREG APOE APP LRP1 C9orf72 SPRY2 MAPT DDR1 LAMB2 NRCAM RIMS1 RNF157 PLXNA4 SLIT3 ULK1 SEMA3F PLXNA3 ITGB1 IFRD1 ALCAM IMPACT SEMA4B UNC13A NDEL1 NRP2 HDAC6 SEMA6A RUFY3 KDM5B NKD1 RTN4 DPYSL2 GDI1 PTPRS SHTN1 SEMA3C CYFIP1 VCL RAPH1 NRP1 TTL IST1 SALL1 DNM2 PTK7 CRABP2 ULK2 SYT1 TNC BMPR2
GO_LEUKOCYTE_CELL_CELL_ADHESION	2.63646e-06	8.93942e-05	0.627257	-0.626021	-1.67861	203	HLA-DMB CEACAM1 IL23A VTCN1 IL6 ARG2 EBI3 ASS1 BCL6 PPARA CD55 IL1A TNFSF9 SHH ITGA4 JAK3 GCNT1 FYN KLF4 HLA-E LGALS3 SELPLG LGALS7B DPP4 HLA-A ZP3 SELENOK CD46 XBP1 MIA3 CEBPB SLC39A8 SIRPB1 ITGB1 CD24 VAV1 BTN2A2 NT5E RASGRP1 CERCAM MAP3K8 F11R ICOSLG SRC IL18 PAG1 ZC3H12A EFNB3 DUSP22 MSN IL15 CD47 NCK1 ITGA5 RASAL3 HES1 RPS3 NFAT5 NKAP CCDC88B DUSP10 PDE5A PNP YES1 GOLPH3 NR4A3
GO_RECEPTOR_METABOLIC_PROCESS	2.58891e-06	8.93942e-05	0.627257	-0.678627	-1.75697	143	CEACAM1 ITGB3 PPARG VEGFA SNAP25 PPARA APOE LRP1 LGMN CAMLG SNCA MKLN1 INSR DKK1 AHI1 VLDLR OPTN NR1D1 DNM1 PSEN1 SEC24A FNTA SNX25 ACE2 ITGB1 ITGAV HDAC6 CD63 SDCBP RAB5A EGF UVRAG ARRB1 CHMP5 NUMB MYLIP HIF1A RAB29 KIF16B PCSK9 TBC1D16 CD9 ANKRD13A DLG4 DNM2
GO_REGULATION_OF_VASCULATURE_DEVELOPMENT	2.6266e-06	8.93942e-05	0.627257	-0.621716	-1.68129	225	HMOX1 CTH ACVRL1 SMOC2 CEACAM1 BTG1 FGFBP1 SOD2 IL6 SERPINF1 PPARG VEGFA ADAMTS1 MINAR1 EFNA1 IL1A NPR1 LRG1 SFRP1 ADM2 GRN AQP1 HDAC5 SPRY2 C3 WARS1 SARS1 HEY1 KLF4 VASH2 COL4A2 SULF1 CTSH PDCD4 VASH1 CX3CL1 HSPG2 XBP1 GAB1 SASH1 RIN2 RRAS HYAL1 ITGB1 ENG S100A1 SIRT1 C5AR1 MYDGF FOXO4 SEMA6A HTATIP2 PRKCA ADAM10
GO_THIOESTER_METABOLIC_PROCESS	2.62701e-06	8.93942e-05	0.627257	-0.734781	-1.773	79	PDK4 ACSS2 ACSM3 MPC1 ACSF2 HSD17B12 HMGCS1 SCD MVD ACSL4 ACSL1 FASN MCEE ELOVL5 ELOVL7 ACLY HMGCL ACSL3
GO_AXON	2.78183e-06	9.38629e-05	0.627257	-0.543409	-1.55011	450	P2RX4 KLHL24 CRYAB MAP1B SH2D3C FLRT3 CCN3 SERPINF1 SNAP25 GLDN MYH14 NTS EPHB2 FEZ1 KIF1A PNOC IRX3 TRPV2 NRTN SCN2A ITGA4 APP LRP1 C9orf72 SNCG SNCA MAPT NMNAT2 MYO1D AZIN2 WHRN COPA ITGA2 SCN4A NRCAM PREX1 SBF2 TIMP2 INSR BRSK1 KIF21B AP3B2 GARS1 CALB1 NGEF BLVRB PINK1 SHANK2 ANG STXBP1 MAP7 DNM1 LRRC4B PSEN1 BLOC1S3 ULK1 MAST1 SLC38A2 EPS8 RGS10 PALM SCN3A ALCAM DSCAML1 CST3 UNC13A NDEL1 NRP2…
GO_NEGATIVE_REGULATION_OF_PEPTIDASE_ACTIVITY	2.79847e-06	9.39661e-05	0.627257	-0.684465	-1.75793	133	SLPI SERPINA3 SERPINA5 CRYAB PROS1 SERPINF1 TFPI PI3 VEGFA GPC3 AQP1 HERPUD1 APP LRP1 C3 SNCA SPINT2 APLP2 KLF4 IGBP1 CD109 TIMP2 CPAMD8 SPOCK2 SPINT1 SERPINB1 SERPINE2 LAMP3 SERPINB6 TIMP1 UBXN1 CST3 CAST AMBP CDKN2D RENBP SERPINI1 LTF ARRB1 PRDX5 SRC RPS6KA3 RFFL SIAH2 MICAL1 CARD8 BIRC3 LAMTOR5 POR
GO_TERPENOID_METABOLIC_PROCESS	2.88317e-06	9.63425e-05	0.627257	-0.787708	-1.83036	60	AKR1C1 AKR1C3 AKR1B10 AKR1B1 FDPS GPC3 HMGCS1 APOE LRP1 FDFT1 LSS ALDH1A2 HSPG2 CYP2C9 GPC4 SCPEP1 APOM RDH11 CYP2C18 RETSAT BCO2 ABCA4 GGPS1 GPC1 ALDH1A3 CYP3A5 SDC3 NAPEPLD PNPLA2 ALDH1A1 CRABP2 EGFR CYP2C19
GO_REGULATION_OF_CELL_CELL_ADHESION	3.13041e-06	0.000104101	0.627257	-0.599666	-1.64268	263	HLA-DMB CEACAM1 IL23A VTCN1 IL6 ARG2 VEGFA EBI3 ASS1 BCL6 PPARA CD55 IL1A TNFSF9 SHH ITGA4 JAK3 SPINT2 FYN KLF4 HLA-E LGALS3 CX3CL1 LGALS7B DPP4 HLA-A ZP3 PLPP3 SELENOK AKNA CD46 UBASH3B SERPINE2 XBP1 GCNT2 MIA3 CEBPB PTPRU SIRPB1 BMP6 CD24 VAV1 BTN2A2 RASGRP1 MAP3K8 F11R PRKCA CDH1 ICOSLG SRC FUT3 IL18 PAG1 ZC3H12A EPCAM EFNB3 DUSP22 IL15 NEXMIF FXYD5 CD9 MBP CD47 NCK1 ITGA6 ANK3 RASAL3 HES1 RPS…
GO_CELLULAR_RESPONSE_TO_EXTRACELLULAR_STIMULUS	3.21664e-06	0.000106457	0.627257	-0.631474	-1.69378	204	PDK4 HMOX1 AKR1C3 WIPI1 GABARAPL1 ATF3 ASNS PPARG LCN2 PPARA LAMP2 RRAGD SFRP1 CD68 EIF2AK3 NR4A2 ITGA4 DSC2 MAP1LC3B HSPA5 SIK1B WDR45 CDKN2B SIK1 FOS FADS1 ATF4 BRSK1 XBP1 NAMPT PMAIP1 DAP ULK1 SLC38A2 FOLR1 MARS1 SREBF2 SIRT1 IMPACT COL1A1 FOXO1 BHLHA15 FOXO3 PRKAA2 WDR59 PRKAG1 TNKS LARS1 MAP1LC3B2 ZC3H12A RRAGC MAPK3 GABARAPL2 PIM1 XPR1 CADPS2 IL15 COMT PCSK9 CACNB3 WIPI2
GO_REGULATION_OF_EPITHELIAL_CELL_MIGRATION	3.25134e-06	0.000107093	0.627257	-0.644476	-1.70169	173	HMOX1 ACVRL1 SMOC2 P2RX4 CEACAM1 FGFBP1 ITGB3 SERPINF1 PPARG VEGFA EFNA1 SOX9 GRN HDAC5 APOE LGMN KLF4 PRCP CTSH TMSB4X ITGA2 BCAS3 VASH1 PLPP3 SASH1 RIN2 RRAS HYAL1 SIRT1 ADAM17 PRKCE STC1 NRP2 HDAC6 PRKCA RTN4 SRC PLCG1 SVBP ADAMTS9 ATP2B4 ZC3H12A HIF1A PTPRM RREB1 MET CCBE1 NRP1 MARVELD3 FUT1 ADAM9 SCARB1 PLCG2 CIB1 FOXP1 BMPR2 CAPN7 DUSP10 DOCK1
GO_BLOOD_MICROPARTICLE	3.36289e-06	0.000110242	0.627257	-0.783847	-1.80782	57	SERPINA3 C1S PROS1 FN1 HSPA6 C1R APOE C3 HSPA2 CP GSN C1RL F2 CLU ENG EIF2A AMBP A1BG SDCBP HSPA7 LGALS3BP
GO_REGULATION_OF_CELL_CYCLE_G2_M_PHASE_TRANSITION	3.40612e-06	0.000111133	0.627257	0.685127	1.88986	202	CLSPN GTSE1 PLK1 DTL BLM CENPF ORC1 AURKB CDK1 ATAD5 KIF14 FBXO5 CDC25A TPX2 CCNB1 NEK2 CHEK1 HMMR CDC7 AURKA TICRR TUBB4B HSP90AA1 HAUS8 BRCA1 PLK4 DBF4B CEP72 CDC6 RAD51C WNT10B DONSON TUBG1 CEP78 HAUS5 RNASEH2B CENPJ CDC25C TOPBP1 PCNT PSME3 CEP135 CDK4 CEP43 ATF5 PSMC3 CEP76 PINX1 PSMB10 PSMD6 BRCC3 NAE1 PSMC6 TUBB HAUS7
GO_CELLULAR_RESPONSE_TO_STARVATION	3.52643e-06	0.000114518	0.627257	-0.673168	-1.74139	142	PDK4 AKR1C3 WIPI1 GABARAPL1 ATF3 ASNS PPARA LAMP2 RRAGD SFRP1 EIF2AK3 DSC2 MAP1LC3B HSPA5 SIK1B WDR45 SIK1 FADS1 ATF4 BRSK1 XBP1 PMAIP1 DAP SLC38A2 MARS1 SREBF2 SIRT1 IMPACT FOXO1 BHLHA15 FOXO3 PRKAA2 WDR59 PRKAG1 LARS1 MAP1LC3B2 ZC3H12A RRAGC MAPK3 GABARAPL2 XPR1 CADPS2 COMT PCSK9 WIPI2 GABARAP TFEB FNIP1 UPP1 BRSK2
GO_LIPASE_ACTIVITY	3.88409e-06	0.000125543	0.610527	-0.729876	-1.77298	83	NOTUM HMOX1 PNPLA3 PLA2G3 PLD3 LIPH PLCB1 SMPDL3B LIPA LIPG PNPLA8 MGLL PLAAT2 ABHD4 PLBD1 PNPLA6 PDIA3 PLA2G10 PLD1 PLA2G4A PLD2 PLBD2 PLCG1 GDPD3 ABHD3 NCEH1 NAPEPLD GDPD1 PLAAT3 PNPLA2 LYPLA1 PLCD1 PLCG2 DDHD2 PLA2G12A PLCB4
GO_POSITIVE_REGULATION_OF_CELL_CELL_ADHESION	3.94333e-06	0.000126865	0.610527	-0.651267	-1.71352	167	HLA-DMB IL23A VTCN1 IL6 EBI3 BCL6 CD55 IL1A TNFSF9 SHH ITGA4 JAK3 FYN HLA-E CX3CL1 DPP4 HLA-A ZP3 PLPP3 SELENOK CD46 XBP1 GCNT2 PTPRU SIRPB1 CD24 VAV1 BTN2A2 RASGRP1 MAP3K8 F11R ICOSLG SRC FUT3 IL18 EFNB3 IL15 CD47 NCK1 ITGA6 ANK3 RASAL3 HES1 RPS3 NFAT5 NKAP CCDC88B DUSP10 PNP YES1 CITED2 NR4A3
GO_DIGESTION	4.07237e-06	0.00013041	0.610527	-0.778476	-1.81361	61	AKR1C2 AKR1C1 SERPINA3 GCNT3 STK39 ADM2 SOX9 AQP1 NPR3 COPA KCNQ1 NPC1L1 SGK1 CAPN8 ACO1 CRACD F11R EPB41 LDLR PIR TYMP
GO_DIVALENT_INORGANIC_CATION_HOMEOSTASIS	4.13392e-06	0.000131771	0.610527	-0.594016	-1.62858	266	TRPM8 P2RX4 TMEM38A SAA1 STC2 DDIT3 CD55 TRPV2 TPCN1 TGM2 RYR1 HERPUD1 APOE APP LRP1 GRIN2A SNCA FYN TRPC1 CX3CL1 ATF4 CNNM2 S100A14 SLC30A4 CALB1 SELENOK HSP90B1 UBASH3B SLC39A10 F2 TRPC6 PSEN1 HEXB TRPM4 SLC39A8 CAMK2D CD24 SLC39A7 ITGAV IBTK C5AR1 PRKCE STC1 PDGFRA TPT1 ATP1B1 SLC39A13 TMBIM6 CNNM4 TNNI3 TMTC2 GPR20 PLCG1 SLC8A2 MICU1 ATP2B4 ERO1A GJA1 ATP2A3 GNA13 STIM1 CACNB3 GNAT2 CAV2 DLG4…
GO_TISSUE_MIGRATION	4.2629e-06	0.000135259	0.610527	-0.617316	-1.66851	223	S100P HMOX1 ACVRL1 SMOC2 P2RX4 CEACAM1 FGFBP1 ITGB3 NR4A1 CCN3 SERPINF1 PPARG VEGFA EFNA1 SOX9 GRN HDAC5 APOE LGMN KLF4 PRCP CTSH TMSB4X ITGA2 BCAS3 VASH1 LOXL2 DPP4 PLPP3 PTP4A3 SASH1 MIA3 RIN2 RRAS HYAL1 ITGB1 SIRT1 ADAM17 PRKCE STC1 NRP2 HDAC6 PRKCA CORO1B RTN4 SRC PLCG1 SVBP ADAMTS9 ATP2B4 ZC3H12A HIF1A PTPRM RREB1 MET CCBE1 NRP1 PLXND1 MARVELD3 FUT1 ADAM9 PLEKHG5 SCARB1 PLCG2 CIB1 FOXP1 BMPR…
GO_SPINDLE_POLE	4.35e-06	0.000137393	0.610527	0.726093	1.94357	151	CDC20 FAM83D ASPM PLK1 CENPF AURKB KIF11 SPAG5 MAD2L1 DLGAP5 TACC3 TPX2 WDR62 CKAP2L CCNB1 AUNIP NEK2 PSRC1 KIF20B AURKA POC1A HAUS8 PLK4 KNTC1 PRC1 SPDL1 CDC6 FBF1 SMC1A SGO1 DDX11 CKAP2 TUBG1 DSN1 KNSTRN GPSM2 HNRNPU TMEM201 SPOUT1 TOPBP1 CEP128 TUBGCP3 WDR73 CALM3 BRCC3
GO_CELLULAR_RESPONSE_TO_LIPID	4.40658e-06	0.000138547	0.610527	-0.564863	-1.59221	380	PDK4 AKR1C2 AKR1C3 SPP1 CREBRF IL6 INSIG1 FBXO32 SERPINF1 PPARG LCN2 TFPI CLDN1 ASS1 NUGGC PPARA CD55 PCK2 IL1A SFRP1 LBP CD68 SELENOS NFATC4 PER1 HMGCS1 SOX9 LITAF AQP1 HDAC5 CALCOCO1 KLF9 WBP2 ZFP36L1 KLF4 ITGA2 PDCD4 NPC1 ALDH1A2 CX3CL1 IRAK2 UFM1 BCL2L11 VIM SIGIRR NFE2L1 GRAMD1A FZD7 PLPP1 CASP9 NR1D1 XBP1 ATP1A1 CLU EIF4EBP1 GJB3 SASH1 CEBPB BMP6 GRAMD1C SIRT1 COL1A1 FOXO1 PRKCE STC1 HDAC6 …
GO_REGULATION_OF_GENE_SILENCING	4.43324e-06	0.000138754	0.610527	0.75253	1.98081	128	CDC45 H3C12 H3C14 H3C15 H1-1 H4C8 H1-5 H3C2 H4C14 H4C9 H4C15 H4C13 H3C13 H3C4 H4C4 H3C10 H3C7 H3C11 H3C1 H4-16 TERT H4C2 LIN28A H4C12 H4C11 H1-3 POLR2L ATAD2 H4C1 H4C3 NDC1 H4C5 DHX9 POLR2A NUP35 NUP188 H1-4 H1-2 POLR2D NUP107
GO_ORGANIC_ACID_BIOSYNTHETIC_PROCESS	4.87489e-06	0.00015187	0.610527	-0.601368	-1.63646	243	PDK4 AKR1C3 ACSS2 CTH CEACAM1 ACSM3 TRIB3 ASNS INSIG1 PHGDH PLA2G3 ASS1 PTGDS STARD4 SERINC5 FADS2 HSD17B12 LIPH SCD DSE PYCR1 AKR1A1 MTHFR PSPHP1 GGT7 PRKAB1 LIPG KYAT1 ALDH1A2 RIMKLB GGT1 FADS1 GLS PNPLA8 THNSL2 FASN CYP2C9 UST MGLL NR1D1 XBP1 GGT2 HYAL1 MGST3 DPYD ELOVL5 ELOVL7 SIRT1 OSBPL2 GGTLC2 ACLY ACADVL FADS3 EGF ALDH1A3 MLXIPL ACSL3 PLA2G4A GGT3P PRKAA2 VCAN OSBP SHMT2 PRKAG1 ADIPOR2 AT…
GO_SPINDLE_MICROTUBULE	4.89619e-06	0.00015187	0.610527	0.845005	2.05339	62	SKA1 BIRC5 KIF4A PLK1 AURKB KIF18B CDK1 KIF11 SKA3 CENPE NUSAP1 PSRC1 AURKA KNTC1 PRC1 TUBG1 HNRNPU SKA2 CEP295 TUBGCP3 CALM3
GO_REGULATION_OF_PEPTIDE_SECRETION	5.05954e-06	0.000156236	0.610527	-0.609207	-1.66135	249	FN1 DOC2B IL6 ARG2 CCN3 SAA1 IRS2 CLTRN SNAP25 TLR5 IL1A BMP8A SFRP1 BAIAP3 CYP51A1 APOE LRP1 ICA1 HLA-E ACSL4 P3H1 ANO1 CX3CL1 PAM CACNA1E ACVR1C DPP4 SELENOK STXBP5L RAB11FIP1 NR1D1 XBP1 HMGCR ANG WLS LLGL2 SEC24A TRPM4 BMP6 GOLPH3L BTN2A2 PAX8 PRKCE SERP1 SERGEF CPT1A PRKCA MYOM1 TMBIM6 ARRB1 ERP29 ABCG1 AACS SRC CSF1R GJA1 ZC3H12A HIF1A PPP3CA PFKFB2 DDX58 SRCIN1 CACNA2D2 SIDT2 STX4 DNAJC1 TL…
GO_HISTONE_EXCHANGE	5.3317e-06	0.000163908	0.610527	0.878575	2.0898	52	HJURP H4C8 KNL1 H4C14 H4C9 H4C15 H4C13 CENPM CENPW H4C4 CENPU H4-16 H4C2 OIP5 H4C12 H4C11 CENPA CENPO NASP CENPK CENPN H4C1 CENPL H4C3 H4C5 CENPP SRCAP ANP32E PTMA DMAP1 CENPH RUVBL1
GO_ATPASE_ACTIVITY	5.46829e-06	0.000167364	0.610527	0.589184	1.73042	363	ERCC6L GINS2 MCM4 DSCC1 BLM PIF1 KIF18B RECQL4 KIF2C KIF11 KIF20A TOP2A ATAD5 MCM2 XRCC2 POLQ MCM7 KIF14 KIF15 KIF23 RAD54L BRIP1 FIGNL1 MCM5 RFC3 DNA2 CHTF18 KIF22 KIF20B KIFC1 KIF7 RAD51 RFC5 HELLS DDX12P MCM3 ATAD2 HSP90AA1 RFC2 DDX39A GINS4 XRCC3 ABCA1 TOR3A MCM8 DYNC2H1 DHX9 DDX11 FANCM RAD51C RFC4 MCM6 SRCAP DDX49 MYO19 RUVBL2 DDX56 ATP5F1D DHX35 TTF2 DHX37 ABCD3 PSMC3 ABCF1 ABCB9 FIGN RUVB…
GO_AMEBOIDAL_TYPE_CELL_MIGRATION	5.56422e-06	0.000169549	0.610527	-0.584627	-1.6224	308	S100P HMOX1 ACVRL1 SMOC2 P2RX4 CEACAM1 FGFBP1 FN1 ITGB3 NR4A1 CCN3 SERPINF1 PPARG VEGFA EFNA1 GPC3 NRTN SHH ITGA4 SOX9 GRN HDAC5 APOE LGMN KLF4 PRCP DDR2 CTSH TMSB4X ITGA2 BCAS3 VASH1 LOXL2 ACVR1C DPP4 PLPP3 PTP4A3 SASH1 MIA3 SEMA3F RIN2 RRAS HYAL1 FOLR1 ACVR1B ITGB1 TIMP1 SIRT1 ADAM17 SEMA4B PRKCE STC1 NRP2 HDAC6 SEMA6A PRKCA CORO1B ZFAND5 RTN4 SRC PLCG1 SVBP ADAMTS9 ATP2B4 GJA1 ZC3H12A HIF1A SE…
GO_PROTEIN_KINASE_B_SIGNALING	5.86394e-06	0.000177122	0.610527	-0.647531	-1.70148	165	AKR1C2 AKR1C3 P2RX4 TRIB3 GDF15 MEIS3 IRS2 HPSE DDIT3 RCN3 PIK3AP1 ERBB3 SOX9 AREG SPRY2 FYN ZFP36L1 KLF4 CX3CL1 INSR KLB PINK1 RNF41 GAB1 GCNT2 PLEKHA1 RRAS FAM110C ITGB1 ENG VAV1 BTN2A2 NOP53 SIRT1 PDGFRA MYDGF PIK3CD EGF PPP2R5B RTN4 SRC IL18
GO_RECEPTOR_COMPLEX	5.86187e-06	0.000177122	0.610527	-0.614566	-1.66229	226	ACVRL1 CEACAM1 CSF3R ITGB3 IL6 LEPR EBI3 NPNT PIGR OLFM2 EPHB2 NPR1 ERBB3 ITGA4 APP LRP1 GRIN2A TM7SF2 GABRR2 KLRD1 CSF2RA TRPC1 DDR2 DDR1 ALK ITGA2 INSR PLXNA4 SHISA9 CHRNB1 ACVR1C NOTCH3 PLA2R1 VLDLR ACVR2B SHANK2 TGFBR3 EPS8 ACVR1B PLXNA3 ITGB1 ENG IMPG2 GRIN3B ITGAV ALCAM NBR1 OSMR PDGFRA NRP2 CAPRIN2 SDCBP TRADD ROR1 B2M DLG3 IL13RA1 LDLR GPR20 CSF1R IL31RA ADGRV1 GPRC5A ADRB2 MET NRP1 PLXND…
GO_REGULATION_OF_SYSTEM_PROCESS	5.99581e-06	0.000180318	0.610527	-0.565616	-1.58117	338	P2RX4 TMEM38A FBXO32 CCN3 STK39 LMCD1 PPARA NPNT NPR1 KCNK6 EIF2AK3 AQP1 RYR1 DSC2 APOE APP KLF4 TRPC1 FXYD2 CACNA1H ITGA2 SCN4A C12orf57 GAA CACNG6 RIMS1 GLS KCNQ1 SHISA9 KCNMA1 ASPH RAB11FIP1 MGLL MEF2A CACNA1G ADRA2B AHCYL1 KCNIP1 SHANK2 EPAS1 ATP1A1 SGK1 CACNA2D3 TRPM4 KCNK1 CAMK2D DES BMP6 ACE2 S100A1 KCND1 FOXO1 TNNT1 STC1 PDE9A CORIN PRKCA EPB41 NPTXR CCN2 KCNH2 FOXO3 ATP1B1 CNN1 TNNI3 DOC…
GO_ISOPRENOID_METABOLIC_PROCESS	6.09887e-06	0.000182623	0.610527	-0.747615	-1.801	78	AKR1C1 AKR1C3 AKR1B10 AKR1B1 FDPS GPC3 IDI1 HMGCS1 APOE LRP1 MVD FDFT1 NPC2 LSS ALDH1A2 HSPG2 CYP2C9 GPC4 SCPEP1 HMGCR APOM RDH11 CYP2C18 RETSAT BCO2 ABCA4 GGPS1 GPC1 ALDH1A3 CYP3A5 MVK SDC3 NAPEPLD
GO_SENSORY_PERCEPTION	6.1955e-06	0.000184717	0.610527	-0.589976	-1.6175	266	TRPM8 OTOF P2RX4 CCN3 RETREG1 MYH14 PIGR OLFM2 PNOC TRPV2 USH1C PHF24 CRYM EML2 GRIN2A SPRY2 DRAM2 PSAP ATP8A2 NIPSNAP1 FYN GABRR2 WHRN ITGA2 LAMB2 ANO1 RIMS1 KCNQ1 SCNN1A MGLL RGS9 TMEM120A SERPINE2 EPAS1 GNAL REEP6 HEXB IMPG2 MYO6 TMPRSS3 SERPINB6 C5AR1 COL1A1 MYO7A USP53 ATF6 CDKN2D ABCA4 BEST1 ROR1 CDH3 HSF4 CNNM4 SPATA7 ATP8B1 ADGRV1 CCDC50 MAPK3 OAT COMT NOB1 PDZD7 CACNB3 GNAT2 MBP HMCN1 ST…
GO_CELL_SUBSTRATE_ADHESION	6.29453e-06	0.000186864	0.610527	-0.596361	-1.63155	259	ACVRL1 SMOC2 PLAU FN1 ITGB3 MMP14 VEGFA COL13A1 EFNA1 HPSE BCL6 NPNT SFRP1 NID2 COL16A1 HSD17B12 TESK2 ITGA4 LRP1 LAMC1 THBS3 LAMB1 NID1 DDR1 COL17A1 ITGA2 BCAS3 LAMB2 PREX1 MKLN1 CX3CL1 BCL2L11 CCDC80 FBLN1 SPOCK2 FZD7 COL5A3 GPM6B FBLN2 MELTF GCNT2 RIN2 RRAS ITGB1 TMEM8B ITGAV COL1A1 PRKCE CD63 ADAMTS13 PTPRK LYPD3 CCN2 COL26A1 SRC TIMM10B ADAMTS9 LAMB3 BCAM DUSP22 RREB1 CASK NEXMIF VCL EDA NRP…
GO_RESPONSE_TO_PEPTIDE	6.42021e-06	0.00018978	0.610527	-0.560142	-1.57749	374	PDK4 CEACAM1 IGFBP1 TRIB3 MAP1B GDF15 AKR1B1 INSIG1 NR4A1 STC2 IRS2 PPARG ASS1 PPARA PCK2 TBC1D4 FBN1 SELENOS NR4A2 ITGA4 JAK3 AREG HDAC5 APP LRP1 CPEB2 LGMN GCNT1 STAT2 FYN ZFP36L1 KLF11 KLF4 ERFE BCAR3 ARHGEF2 ANO1 BCL2L11 INSR ACVR1C VIM CPEB1 LPIN3 CASP4 ATP6AP1 AHCYL1 XBP1 NAMPT DNM1 PSEN1 TGFBR3 GAB1 EIF4EBP1 MARS1 GKAP1 TIMP1 SIRT1 COL1A1 FOXO1 ATP6V0E1 NDEL1 FOXO4 CCN2 ATP6V1E1 JUND GRB14…
GO_REGULATION_OF_LIPID_BIOSYNTHETIC_PROCESS	6.78126e-06	0.0001996	0.610527	-0.666918	-1.7316	147	PDK4 AKR1C3 CEACAM1 TRIB3 INSIG1 DKK3 SC5D PLA2G3 FDPS STARD4 CYP51A1 IDI1 HMGCS1 SCD APOE MVD C3 FDFT1 TM7SF2 DHCR7 H6PD CREBL2 SIK1 LSS ZP3 FASN ASAH1 ZBTB20 NR1D1 HMGCR ATP1A1 BMP6 ELOVL5 SREBF2 SIRT1 SQLE ACADVL GGPS1 PLIN5 MLXIPL ACSL3 SLC27A1 PRKAA2 LDLR ABCG1 ADIPOR2 MVK DGKQ
GO_ENDOPLASMIC_RETICULUM_TO_GOLGI_VESICLE_MEDIATED_TRANSPORT	7.10742e-06	0.000207435	0.610527	-0.639454	-1.69544	180	TRAPPC6A PROS1 INSIG1 CD55 AREG COG6 COPA GOLGA2 LMAN1 COPG1 SEC24D COG5 GOLGB1 YIF1A F2 NRBP2 MIA3 KDELR3 SEC24A STX5 FOLR1 HYOU1 SEC22B YIPF5 SEC23A ARFGAP1 COPB2 COG3 TMED9 ARFGAP3 TRAPPC9 CD59 LMF1 TMED4 MAPK15 TMED10 TBC1D20 MIA2 USO1 MPPE1 TRAPPC2 GOLT1A ARF4 SEC23B DCTN2 LMAN2 IER3IP1 DYNC1I2 BET1 KDELR2 CREB3L2 ARCN1 ERGIC1 ANK3 COG7 SPTB SCFD1 CTSZ SEC24C TFG MCFD2 TMED2
GO_RESPONSE_TO_TRANSFORMING_GROWTH_FACTOR_BETA	7.08621e-06	0.000207435	0.610527	-0.630377	-1.67864	188	ACVRL1 CDKN1C GDF15 PDE2A PRDM16 DKK3 LTBP2 CLDN1 NPNT FBN1 LRG1 SFRP1 SOX9 SPRY2 HSPA5 FYN ZFP36L1 FBN2 COL4A2 CDKN2B CD109 FOS LTBP4 FNDC4 HTRA1 CILP TGFBR3 GCNT2 ZEB1 FNTA FOLR1 BAMBI SNX25 ENG SIRT1 LTBP1 ADAM17 UBC COL1A1 CHST11 F11R SDCBP PTPRK
GO_SINGLE_STRANDED_DNA_BINDING	7.38602e-06	0.00021466	0.610527	0.78202	2.00608	102	MCM10 CDC45 MCM4 BLM RAD51AP1 MCM2 HMGB2 MCM7 BRCA2 SMC2 MCM5 RAD51 HROB MCM3 HNRNPA2B1 POLA1 NME1 MCM8 DHX9 DDX11 NUP35 MCM6 HNRNPU POLR2D SAMHD1 NEIL3 SETMAR RBBP8 SSBP1
GO_ACTIN_BASED_CELL_PROJECTION	7.84157e-06	0.000226946	0.593325	-0.640022	-1.6786	162	S100P LCP1 CEACAM1 ITGB3 AKR1B1 USH1C APP MYO1D WHRN PTPRH CALB1 MYO1E ZSWIM6 CLIC4 IFT20 SYNE2 EPS8 ITGB1 SLC6A6 MYO6 PALM PROM1 ITGAV MYO7A PDGFRA RUFY3 ATP6V1E1 EXOC4 DOCK4 SLC4A7 ATP8B1 FXR1 ADGRV1 MSN SHTN1 STARD10 CYFIP1 TBC1D10A FARP1 PDZD7 RAPH1 SRCIN1 ATP6V1A STRC SCARB1 ITGA6 CIB1 STRCP1 MORN4 CIB2 KIF13B MUC20 ABI2 IQGAP2 FSCN1 VASP UTRN
GO_NEGATIVE_REGULATION_OF_CHROMOSOME_SEGREGATION	8.06928e-06	0.000232563	0.593325	0.890619	2.06383	43	CDC20 ESPL1 PLK1 BUB1B CENPF AURKB NDC80 GEN1 BUB1 TRIP13 TTK MAD2L1 FBXO5 CCNB1 CDT1 SPDL1 XRCC3
GO_INTRINSIC_APOPTOTIC_SIGNALING_PATHWAY_IN_RESPONSE_TO_ENDOPLASMIC_RETICULUM_STRESS	8.2606e-06	0.000237089	0.593325	-0.785886	-1.79779	54	TRIB3 ERN1 DDIT3 SELENOS EIF2AK3 HERPUD1 ATF4 BCL2L11 TXNDC12 SELENOK CASP4 XBP1 PMAIP1 CEBPB HYOU1 SIRT1 TMBIM6 ERP29 SERINC3 ERO1A ATP2A3 DNAJC10 SYVN1 TNFRSF10B NCK1 CHAC1 ITPR1 BRSK2
GO_ACUTE_INFLAMMATORY_RESPONSE	8.48526e-06	0.000242531	0.593325	-0.786175	-1.79352	53	NUPR1 SERPINA3 FN1 IL6 CTNNBIP1 SAA1 PPARG SAA2 ASS1 IL1A LBP SELENOS C3 PRCP HLA-E SIGIRR ZP3 F2 CEBPB
GO_GLYCOSIDE_METABOLIC_PROCESS	8.57542e-06	0.0002441	0.593325	-0.932718	-1.75021	17	AKR1C2 AKR1C1 AKR1C3 AKR1B10 AKR1B1 AKR1A1 FUCA1 GLA
GO_REGULATION_OF_PEPTIDE_TRANSPORT	9.02981e-06	0.00025598	0.593325	-0.52722	-1.5132	492	LCP1 FN1 DOC2B ITGB3 IL6 INSIG1 ARG2 CCN3 ABLIM3 SAA1 IRS2 CLTRN SNAP25 TLR5 IL1A BMP8A SFRP1 BAIAP3 CYP51A1 SHH APOE LRP1 FYN ICA1 HLA-E ACSL4 P3H1 BCAS3 OS9 ANO1 LMAN1 CX3CL1 PAM ERLEC1 UFM1 CACNA1E ACVR1C DPP4 SELENOK STXBP5L RAB11FIP1 NUCB1 NR1D1 XBP1 PINK1 HMGCR ANG PMAIP1 PSEN1 WLS LLGL2 SEC24A ZFAND1 TRPM4 BMP6 ATG13 GCC2 SREBF2 GOLPH3L BTN2A2 PAX8 PRKCE NDEL1 EDEM1 SERP1 SERGEF CPT1A PRKC…
GO_POSITIVE_REGULATION_OF_CELL_CYCLE	9.44562e-06	0.000266675	0.593325	0.599006	1.7369	319	CDCA5 CDC45 GTSE1 UBE2C ESPL1 FAM83D E2F7 DTL E2F8 AURKB CDK1 NDC80 PCNA GEN1 ATAD5 SPAG5 MAD2L1 KIF14 DLGAP5 FBXO5 CDC25A BRCA2 FEN1 E2F1 KIF23 NUSAP1 CCNB1 TERT PSRC1 CDT1 CHEK1 KIF20B CDC7 RACGAP1 AURKA POC1A RANBP1 BRCA1 PLK4 DBF4B LFNG TFDP1 MTBP XRCC3 CDC6 DBF4 DDX11 RAD51C WNT10B TGM1 MEPCE PAGR1 GPSM2 SLF1 HNRNPU CENPJ WIZ CDC25C MYBBP1A SFPQ CCND3 CDK4 SETMAR EIF4G1 CEP295 FGFR2 TRIAP1 C…
GO_PHOSPHATIDYLINOSITOL_BINDING	9.64865e-06	0.0002713	0.593325	-0.608417	-1.6401	216	WIPI1 SYTL2 PXDC1 TPCN1 PLEKHF1 PLCB1 MAPT GSDMB WDR45 SBF2 KCNQ1 CAPG GSN SESTD1 MYO1E FZD7 DENND1C SNX9 ZFYVE28 PLEKHA1 SNX25 SNX14 PITPNM1 GOLPH3L RPS6KC1 OSBPL2 ANXA9 SDCBP PLD1 EPB41 PLA2G4A PLD2 OSBP SNX30 MPPE1 DAPP1 FCHO2 SNX29 ARFIP2 SH3YL1 TULP3 TECPR1 SYT5 KIF16B SNX16 CYTH3 SH3PXD2B WIPI2 ACAP2 GRB7 HS1BP3 PLCD1 SCARB1 ITPR1 ITPR2 NCF1 ESYT2 SYT1 SNX11 APPL2 ARHGAP32 SNX6 EXOC1 PICALM…
GO_PHOSPHOLIPID_METABOLIC_PROCESS	9.91742e-06	0.000277728	0.593325	-0.560883	-1.57463	358	PLPPR3 PNPLA3 EFR3B PLA2G3 FDPS SERINC5 IDI1 HMGCS1 LIPH PIP4P1 MVD PLCB1 FDFT1 SMPDL3B KLF4 LIPG PLPP2 SLC44A1 FADS1 PNPLA8 ZP3 PLPP3 LPIN3 PIP5KL1 PLPP1 PIK3IP1 PLAAT2 SERINC1 CDS1 PLEKHA1 HEXB ETNK1 IMPA2 SERINC4 ABHD4 PITPNM1 PLBD1 PNPLA6 AGPAT4 PDGFRA PLA2G10 RAB5A GGPS1 PIK3CD PLD1 SERAC1 PIKFYVE ACSL3 PLA2G4A PLD2 MBOAT7 SLC27A1 LDLR CDS2 TAZ PLBD2 ATM HADHA SRC PLCG1 MPPE1 CSF1R PIP5K1B S…
GO_SERINE_TYPE_ENDOPEPTIDASE_INHIBITOR_ACTIVITY	1.00993e-05	0.000281681	0.593325	-0.841549	-1.79705	35	SLPI SERPINA3 SERPINA5 SERPINF1 TFPI PI3 APP SPINT2 APLP2 CD109 CPAMD8 SPINT1 SERPINB1 SERPINE2 SERPINB6 AMBP SERPINI1
HP_ABNORMALITY_OF_URINE_HOMEOSTASIS	1.05072e-05	0.00029188	0.593325	-0.53669	-1.52905	442	HMOX1 CLIP2 CTH ACVRL1 SPP1 CDKN1C FN1 CFI ITGB3 COL4A4 SAA1 MPC1 ASS1 SLC3A1 GPC3 TNFRSF11B EIF2AK3 TCN2 COL4A5 MAGED2 RYR1 APOE GNS SPRY2 C3 MTHFR TBC1D8B HGD PYGL MAN2B1 KLF11 WDR19 DNMT3A ACSL4 FXYD2 ALK COL4A1 CD109 ITGA2 LAMB2 LMAN1 CNNM2 INSR CLDN16 GSN FUCA1 GLA GLB1 SLC7A7 BCKDHA MYO1E NEU1 SCNN1A SCARB2 CD46 ETFDH F2 TRPC6 EPAS1 ATP1A1 MCEE HYAL1 ENG MARS1 SNX14 BTD OFD1 KLF6 MANBA MMUT…
GO_ORGANIC_HYDROXY_COMPOUND_BIOSYNTHETIC_PROCESS	1.05666e-05	0.000292357	0.593325	-0.632249	-1.6694	173	AKR1C3 AKR1B1 INSIG1 DKK3 MSMO1 SC5D PCK2 FDPS STARD4 ACAT2 CYP51A1 IDI1 NR4A2 HMGCS1 SCD HSD17B7 APOE MVD FDFT1 SNCA TM7SF2 DHCR7 H6PD TRPC1 CACNA1H LSS SPTLC3 FASN ASAH1 NPC1L1 NR1D1 HMGCR MOXD1 ERG28 BMP6 IMPA2 SREBF2 SIRT1 NSDHL OSBPL2 ACLY SQLE GGPS1 CDH3 PRKAA2 OSBP ABCG1 MVK IPMK DGKQ ITPKA
GO_CELLULAR_KETONE_METABOLIC_PROCESS	1.07064e-05	0.000295045	0.593325	-0.624413	-1.66276	188	PDK4 AKR1C2 AKR1C1 AKR1C3 CEACAM1 AKR1B10 TRIB3 AKR1B1 INSIG1 DKK3 IRS2 PPARG PLA2G3 PPARA STARD4 SOX9 AKR1A1 H6PD ERFE CACNA1H KYAT1 KDSR SLC7A7 NFE2L1 NR1D1 COQ10B HMGCR BMP6 ELOVL5 SIRT1 PRKCE ACADVL CPT1A HAGH PLIN5 MLXIPL PRKAA2
GO_ORGANIC_ANION_TRANSPORT	1.09915e-05	0.000301698	0.593325	-0.576435	-1.6004	310	AKR1C1 P2RX4 CEACAM1 SLC6A12 SLC16A4 IRS2 MPC1 PPARG CLTRN SNAP25 PLA2G3 SLC17A5 PPARA SLC3A1 ABCC3 AQP1 APOE PSAP ATP8A2 ANO9 NPC2 ERFE ACSL4 SLCO4A1 RIMS1 GLS PPFIA3 PNPLA8 SLC43A1 ACSL1 SLC7A7 NFE2L1 SCARB2 PLA2R1 SLC35D2 STXBP1 PSEN1 LLGL2 SLC38A2 ABCA7 SLC39A8 FOLR1 CA12 ACE2 ITGB1 SLC6A6 PITPNM1 SLC6A17 ATP9A OSBPL2 CPT1B SLC25A36 PLA2G10 CA14 ABCA4 CPT1A TMEM30A ACSL3 PLA2G4A SLC27A1 PRKAA…
GO_TRANSPORTER_COMPLEX	1.11795e-05	0.000305645	0.593325	-0.639851	-1.68437	168	KCNJ16 SNAP25 OLFM2 KCNK6 SCN2A RYR1 GRIN2A GABRR2 TRPC1 CLDN4 FXYD2 CACNA1H HSPA2 SCN4A ANO1 CACNG6 KCNQ1 SHISA9 SESTD1 CHRNB1 CACNA1E KCNMA1 SCNN1A CACNA1G CLIC4 KCNIP1 SHANK2 TRPC6 ATP1A1 CACNA2D3 PEX13 TRPM4 ABCB6 KCNK1 EPS8 GRIN3B SCN3A KCND1 BEST1 KCNH2 DLG3 ATP1B1 TIMM10B MICU1 CATSPERG CACNB1 CACNB3 CACNA2D2 DLG4 ANO6 PACC1 SLC26A6
GO_NEGATIVE_REGULATION_OF_METAPHASE_ANAPHASE_TRANSITION_OF_CELL_CYCLE	1.14596e-05	0.000312072	0.593325	0.908809	2.05095	36	CDC20 PLK1 BUB1B CENPF AURKB NDC80 GEN1 BUB1 TRIP13 TTK MAD2L1 FBXO5 CCNB1 CDT1 SPDL1 XRCC3
GO_LATE_ENDOSOME_MEMBRANE	1.15408e-05	0.000313051	0.593325	-0.68165	-1.73421	121	HLA-DMB HLA-DMA PLD3 LAMP2 BAIAP3 CD68 LITAF PIP4P1 YIPF2 CHMP1B NPC1 MR1 TMEM59 SLC30A4 SCARB2 SNX14 LAMP3 LAPTM4A CD63 PLD1 PIKFYVE VPS37D STX8 TSG101 TMEM9 SNX16 SLC1A1 TMEM106B VPS39 VPS28 LAMTOR5
GO_NEGATIVE_REGULATION_OF_CELL_PROJECTION_ORGANIZATION	1.16771e-05	0.00031551	0.593325	-0.661825	-1.71018	141	SPP1 EVI5L MINAR1 EFNA1 FSTL4 EPHB2 NFATC4 APOE LRP1 SPRY2 FYN VIM DKK1 NGEF KREMEN1 TRPC6 PSEN1 SEMA3F PLXNA3 IFRD1 DAB1 PTPN9 SEMA4B SEMA6A SRGAP2C B2M RUFY3 RTN4 MYLIP PPP3CA EFNB3 GDI1 PTPRS RAB29 SEMA3C CBFA2T2 NRP1 DNM2 ITM2C CIB1 ULK2 DGUOK PTEN CTSZ MCF2 LRP4 SEMA4D
GO_POSITIVE_REGULATION_OF_LEUKOCYTE_CELL_CELL_ADHESION	1.18931e-05	0.000320096	0.593325	-0.664958	-1.71074	135	HLA-DMB IL23A VTCN1 IL6 EBI3 BCL6 CD55 IL1A TNFSF9 SHH ITGA4 JAK3 FYN HLA-E DPP4 HLA-A ZP3 SELENOK CD46 XBP1 SIRPB1 CD24 VAV1 BTN2A2 RASGRP1 MAP3K8 ICOSLG SRC IL18 EFNB3 IL15 CD47 NCK1 RASAL3 HES1 RPS3 NFAT5 NKAP CCDC88B DUSP10 PNP YES1 NR4A3
GO_CHROMOSOME_CONDENSATION	1.21331e-05	0.000325289	0.593325	0.907817	2.07405	39	CDCA5 NCAPG NCAPH H1-1 H1-5 CDK1 TOP2A SMC2 NUSAP1 CCNB1 NCAPG2 SMC4 H1-3 INCENP NCAPD2 NCAPH2 H1-4 H1-2 NCAPD3
GO_CELL_JUNCTION_ASSEMBLY	1.22044e-05	0.000325937	0.593325	-0.581281	-1.60458	289	ACVRL1 MAP1B IGFN1 FN1 FLRT3 MMP14 VEGFA CLDN1 EPHB2 SFRP1 LAMC2 COL16A1 TESK2 APP LRP1 LAMC1 SNCA ADGRF1 CLDN4 COL17A1 ITGA2 BCAS3 NRCAM CLDN16 SPOCK2 DKK1 GPC4 GPM6B SHANK2 PATJ LRRC4B CLSTN3 CDH2 ACE2 F11R PRKCA IL1RAP PTPRK MPP7 CLSTN1 DNER CDH1 PCDHB10 SRC GJA1 ADGRB2 LAMB3 DUSP22 PTPRS RAB29 FARP1 VCL CLDN3 CTNNA1 NRP1 PLXND1 CD9 FBLIM1 MARVELD3 PRKCH PCDHB16 LGI2 ITGA5 PCDHB11 ITGA6 ACTG1 …
GO_NEGATIVE_REGULATION_OF_CELL_DEVELOPMENT	1.23408e-05	0.000328312	0.593325	-0.597471	-1.61884	230	SPP1 ADGRG1 IL6 VEGFA MINAR1 EFNA1 PPARA FSTL4 EPHB2 IRX3 FBN1 NFATC4 SHH SOX9 APOE APP LRP1 HEY1 ARHGEF2 CX3CL1 FBLN1 VIM DKK1 NOTCH3 NGEF DIO3 KREMEN1 NR1D1 F2 TRPC6 PSEN1 MELTF SEMA3F PLXNA3 IFRD1 DAB1 PTPN9 SEMA4B MIB1 SEMA6A SRGAP2C B2M RUFY3 FOXO3 LDLR LTF RTN4 MYLIP PPP3CA EFNB3 GDI1 PTPRS RAB29 SEMA3C CBFA2T2 NEXMIF CTNNA1 NRP1 ITM2C CIB1 ULK2 DGUOK HES1 APPL2 SMAD4 S1PR3 STAT3 DUSP10 PTE…
GO_SPINDLE_ASSEMBLY	1.26006e-05	0.000333941	0.593325	0.765894	1.98003	110	CDC20 MYBL2 BIRC5 ASPM KIF4A PLK1 AURKB KIF11 SPAG5 FBXO5 TPX2 CENPW KIF23 NEK2 RACGAP1 AURKA KIFC1 RCC1 INCENP HAUS8 PRC1 SMC1A HAUS5 GPSM2 HNRNPU
GO_EPITHELIAL_CELL_DIFFERENTIATION	1.2749e-05	0.000335302	0.593325	-0.541671	-1.54246	439	AKR1C2 AKR1C1 AKR1C3 ACVRL1 CEACAM1 PRSS8 BTG1 AKR1B1 PDE2A PPARG PI3 VEGFA CLDN1 PCK2 TJP3 BFSP1 USH1C SOX9 IRF6 DMBT1 DSC2 SPRY2 KRT15 PSAP SPINT2 ZFP36L1 HEY1 KLF4 WHRN LGALS3 MAFG COL4A1 CD109 ITGA2 ALDOC LAMB2 MAFF YIPF6 ATF4 VIM TMEM231 TXNIP MYO1E FASN FZD7 AHI1 CLIC4 ACVR2B ASAH1 EHF XBP1 IFT20 CEBPB ZEB1 CDH2 BMP6 KRT86 ENG CD24 CTSB MYO6 PROM1 BDH2 PAX8 FAT4 CST3 MYO7A SCEL STC1 LIF ACA…
GO_REGULATION_OF_TRANSMEMBRANE_RECEPTOR_PROTEIN_SERINE_THREONINE_KINASE_SIGNALING_PATHWAY	1.27482e-05	0.000335302	0.593325	-0.63944	-1.68637	171	ACVRL1 INHBE CHRD CDKN1C GDF15 CCN3 PRDM16 DKK3 NPNT BMP8A FBN1 LRG1 SFRP1 GPC3 SHH SPRY2 HSPA5 FBN2 CDKN2B CD109 SULF1 FSTL1 LTBP4 DKK1 HTRA1 CILP ACVR2B BMP8B TGFBR3 ZEB1 FOLR1 BAMBI ACVR1B SNX25 BMP6 ENG SIRT1 LTBP1 ADAM17 UBC CHST11 SDCBP
GO_POSITIVE_REGULATION_OF_INFLAMMATORY_RESPONSE	1.28819e-05	0.000337517	0.593325	-0.724381	-1.75041	80	NUPR1 IL23A IL6 NEAT1 PDE2A PLA2G3 LBP TGM2 GRN C3 SNCA HLA-E ITGA2 PDCD4 CX3CL1 ZP3 CEBPB OSMR TRADD LDLR IL18 C2CD4A NAPEPLD IL15 RPS19 CD47 TLR6
GO_ATP_DEPENDENT_CHROMATIN_REMODELING	1.3257e-05	0.000346032	0.593325	0.805342	2.01341	80	HJURP H4C8 KNL1 H4C14 H4C9 H4C15 H4C13 CENPM CENPW H4C4 CENPU H4-16 H4C2 OIP5 H4C12 H4C11 CENPA CENPO NASP CENPK CENPN H4C1 CENPL H4C3 H4C5 MBD3 CENPP SRCAP ANP32E MTA2 PTMA DMAP1 CENPH RUVBL1
GO_LIPID_HOMEOSTASIS	1.34971e-05	0.000350976	0.593325	-0.699986	-1.73666	98	AKR1C1 ACSM3 PNPLA3 INSIG1 IRS2 PPARG TTC39B RCN3 APOE NPC2 LIPG TLCD2 NPC1 PNPLA8 NFE2L1 TMEM97 ZBTB20 NR1D1 XBP1 APOM SEC24A ABHD4 CD24 SREBF2 SIRT1 PLA2G10 NR1D2 MLXIPL PRKAA2 LDLR ABCG1 RTN4 IL18 MYLIP
GO_EXTRACELLULAR_MATRIX_STRUCTURAL_CONSTITUENT_CONFERRING_TENSILE_STRENGTH	1.38216e-05	0.000358068	0.593325	-0.868235	-1.75959	26	COL25A1 COL6A2 COL4A4 COL8A2 COL13A1 COL16A1 COL4A5 COL6A1 COL4A2 COL4A1 COL17A1 COL5A1 COL5A3 COL1A1
GO_PEPTIDASE_REGULATOR_ACTIVITY	1.39867e-05	0.000360992	0.593325	-0.694799	-1.75227	112	SLPI SERPINA3 SERPINA5 PROS1 FN1 SERPINF1 TFPI PI3 GPC3 APP C3 SNCA SPINT2 APLP2 CD109 CTSH TIMP2 FBLN1 CPAMD8 SPOCK2 SPINT1 SERPINB1 SERPINE2 PINK1 SERPINB6 TIMP1 CST3 CAST AMBP RENBP SERPINI1 BCL2L13 LTF ARRB1 PRDX5 TANK RPS6KA3 ATP2A3
GO_CAMERA_TYPE_EYE_DEVELOPMENT	1.47002e-05	0.000377997	0.593325	-0.618075	-1.66826	219	ACVRL1 CRYAB IGFN1 SERPINF1 COL8A2 VEGFA EPHB2 BFSP1 FBN1 USH1C SHH SOX9 SPRY2 ATP8A2 WDR19 KLF4 BCAR3 FBN2 COL4A1 ALDH1A2 LAMB2 C12orf57 ATF4 IFT140 VIM TMEM231 CALB1 AHI1 DIO3 CLIC4 ACVR2B PSEN1 ZEB1 PPP1R13L PROM1 PDGFRA WNT6 ALDH1A3 RAB11FIP4 MYOM1 HSF4 KDM5B TBC1D20 ATP2B4 NAGLU HIF1A TULP3 TSPAN12 PTPRM MAN2A1 GNAT2 SLC7A11 NRP1
GO_CELLULAR_RESPONSE_TO_PEPTIDE	1.49021e-05	0.000381769	0.593325	-0.579291	-1.59756	285	PDK4 CEACAM1 IGFBP1 TRIB3 MAP1B GDF15 AKR1B1 INSIG1 NR4A1 IRS2 PPARG ASS1 PCK2 TBC1D4 FBN1 SELENOS NR4A2 ITGA4 JAK3 HDAC5 APP LRP1 CPEB2 LGMN FYN ZFP36L1 KLF11 KLF4 ERFE BCAR3 ARHGEF2 ANO1 BCL2L11 INSR VIM CPEB1 LPIN3 CASP4 ATP6AP1 AHCYL1 XBP1 NAMPT PSEN1 GAB1 EIF4EBP1 MARS1 GKAP1 SIRT1 FOXO1 ATP6V0E1 NDEL1 FOXO4 ATP6V1E1 GRB14 FOXO3 CHMP5 USO1 SRC RHOQ GCLC GJA1 ADRB2 CYFIP1 PCSK9 CACNB1 SOCS3 G…
GO_MEIOTIC_CHROMOSOME_SEGREGATION	1.50646e-05	0.000384509	0.593325	0.824595	2.0038	62	NCAPH ESPL1 PLK1 BUB1B BUB1 TOP2A TRIP13 TTK SMC2 CCNE2 SGO2 BRIP1 NUF2 SMC4 EME1 FANCD2 NDC1 NCAPH2 SGO1 FANCM RAD51C
GO_RESPONSE_TO_PEPTIDE_HORMONE	1.57458e-05	0.000400418	0.57561	-0.552822	-1.53705	316	PDK4 CEACAM1 IGFBP1 TRIB3 MAP1B GDF15 INSIG1 NR4A1 STC2 IRS2 PPARG ASS1 PPARA PCK2 TBC1D4 FBN1 SELENOS NR4A2 JAK3 AREG HDAC5 CPEB2 GCNT1 STAT2 FYN ZFP36L1 ERFE BCAR3 INSR ACVR1C CPEB1 LPIN3 ATP6AP1 AHCYL1 XBP1 TGFBR3 GAB1 EIF4EBP1 MARS1 GKAP1 TIMP1 SIRT1 COL1A1 FOXO1 ATP6V0E1 NDEL1 FOXO4 CCN2 ATP6V1E1 JUND GRB14 SLC27A1 FOXO3 HADHA USO1 SRC GNAI1 RHOQ GCLC GJA1 CYFIP1 PCSK9 SOCS3 GRB10 ATP6V1A CA…
GO_STEROL_METABOLIC_PROCESS	1.59686e-05	0.000404597	0.57561	-0.67919	-1.72325	118	INSIG1 LEPR MSMO1 SC5D TTC39B FDPS ACAT2 CYP51A1 IDI1 HMGCS1 SCD PIP4P1 HSD17B7 APOE APP MVD FDFT1 NPC2 TM7SF2 DHCR7 LIPA LSS NPC1 NFE2L1 FASN CYP2C9 VLDLR NPC1L1 HMGCR ERG28 SREBF2 NSDHL ACLY SQLE ACADVL GGPS1 LMF1 PRKAA2 LDLR ABCG1 SULT2B1 MVK DGKQ SOAT1 PCSK9 POR MBTPS1 HDLBP
GO_LYSOSOMAL_LUMEN	1.60282e-05	0.000404625	0.57561	-0.735271	-1.75657	73	PLD3 HPSE LAMP2 GPC3 TCN2 CTSF GNS LGMN PSAP NPC2 MAN2B1 LIPA GAA FUCA1 GLA GLB1 HSPG2 NEU1 SCARB2 GPC4 HEXA ASAH1 RNASET2 HEXB HYAL1 CTSB ARSA MANBA GPC1 CTSK CTSD VCAN PLBD2 CTSS NAGLU SDC3 MAN2B2
GO_POSTSYNAPSE	1.63526e-05	0.000411312	0.57561	-0.539745	-1.53154	417	P2RX4 SH3GL3 CRYAB MAP1B ITGB3 FLRT3 COL13A1 SNAP25 FBXO2 EPHB2 KIF1A APP LRP1 PLCB1 GRIN2A SORCS2 MAPT FYN GABRR2 ARHGEF2 NRCAM MKLN1 RNF19A SHISA9 CHRNB1 KCNMA1 PJA2 CALB1 CPEB1 RGS9 GRID2IP SH2D5 NR1D1 SHANK2 STXBP1 DNM1 ATP1A1 LRRC4B EIF4EBP1 CLSTN3 PSD3 EPS8 RGS10 CDH2 ITGB1 DAB1 PALM GRIN3B APC2 SLC6A17 KCND1 PDLIM4 ARFGAP1 NRP2 DNAJC6 MIB1 RAB5A GRIP1 EPB41 ADAM10 ATP6AP2 DLG3 CLSTN1 ARRB1…
GO_CALCIUM_ION_TRANSMEMBRANE_TRANSPORT	1.67309e-05	0.000419303	0.57561	-0.628558	-1.68113	197	TRPM8 P2RX4 TMEM38A NALCN GEM DDIT3 TRPV2 TPCN1 RYR1 GRIN2A SNCA FYN TRPC1 CACNA1H HSPA2 CX3CL1 CACNG6 SESTD1 CACNA1E RGS9 CACNA1G UBASH3B F2 TRPC6 PSEN1 CACNA2D3 TRPM4 CAMK2D S100A1 GRIN3B ITGAV NIPSNAP2 IBTK BHLHA15 PRKCE ANXA9 ATP1B1 PLCG1 SLC8A2 MICU1 ATP2B4 ERO1A ATP2A3 TRPC4AP STIM1 CACNB1 CACNB3 CACNA2D2 JPH1 RASA3 ANO6 MCUR1 PLCG2 ITPR1 ITPR2 PDE4B ORAI3
GO_REGULATION_OF_WOUND_HEALING	1.68308e-05	0.000420284	0.57561	-0.710405	-1.74626	91	SMOC2 CEACAM1 PLAU PROS1 TFPI CLDN1 HPSE EPHB2 PLAT APOE CLDN4 CD109 PLPP3 UBASH3B SERPINE2 XBP1 HMGCR F2 ITGB1 PRKCE PDGFRA F11R PRKCA PLA2G4A ENPP4 GJA1 RREB1 CASK CLDN3 CD9
GO_REGULATION_OF_CELLULAR_CARBOHYDRATE_METABOLIC_PROCESS	1.70617e-05	0.000424517	0.57561	-0.695507	-1.74277	106	NUPR1 PDK4 IGFBP3 LEPR IRS2 PPARA SELENOS SNCA ERFE MST1 SIK1 INSR NFE2L1 SCARB2 PMAIP1 PPP1R3B SIRT1 FOXO1 PRKCE FOXK1 SRC DGKQ PFKFB2 HDAC4 LCMT1
GO_ORGANIC_ACID_TRANSPORT	1.74735e-05	0.000433205	0.57561	-0.615951	-1.65377	206	AKR1C1 P2RX4 CEACAM1 SLC6A12 SLC16A4 STK39 IRS2 MPC1 PPARG CLTRN SNAP25 PLA2G3 SLC17A5 PPARA SLC3A1 ABCC3 APOE PSAP ERFE ACSL4 RIMS1 GLS PPFIA3 PNPLA8 SLC43A1 ACSL1 SLC7A7 NFE2L1 PLA2R1 SLC35D2 STXBP1 PSEN1 LLGL2 SLC38A2 FOLR1 ACE2 ITGB1 SLC6A6 SLC6A17 CPT1B PLA2G10 CPT1A ACSL3 PLA2G4A SLC27A1 PRKAA2 SLC25A29 SLC35A1 ATP8B1 SLC35A2 GJA1 SLC1A4 STARD10 ACSL5 SLC1A1
GO_NUCLEOSIDE_BISPHOSPHATE_METABOLIC_PROCESS	1.76988e-05	0.000437224	0.57561	-0.689327	-1.72306	104	PDK4 ACSS2 ACSM3 MPC1 ACSF2 HSD17B12 HMGCS1 SCD MVD DCAKD ACSL4 ACSL1 FASN SULT1A1 HMGCR SULT1C2 MCEE ELOVL5 ELOVL7 ACLY HMGCL PANK3 ACSL3 TPST1 SULT2B1 MVK PAPSS1 ACSL5 SCD5
GO_MONOVALENT_INORGANIC_CATION_TRANSMEMBRANE_TRANSPORTER_ACTIVITY	1.80887e-05	0.000445265	0.57561	-0.613139	-1.64133	199	SLC6A12 TMEM38A KCNJ16 NALCN SNAP25 SLC17A5 KCNK6 TPCN1 SCN2A AQP1 SLC5A3 FXYD2 CACNA1H SCN4A KCNQ1 KCNMA1 SCNN1A CACNA1G KCNIP1 TMCO3 COX7A2L ATP1A1 SLC9A7 SLC38A2 SLC39A8 KCNK1 SLC6A6 SCN3A KCND1 ATP6V0E1 SLC12A3 ATP6V1E1 KCNH2 ATP1B1 CNNM4 SLC4A7 SLC8A2 SLC12A7 SLC33A1 ATP2A3 SLC1A1 ATP6V1A HCN3 SLC20A2 SLC5A5 SLC6A9 KCNK15 SLC45A4 ATP6V1G1 KCNN4 SLC8B1 SCN4B SLC9A5 CACNA1I CLCN5
GO_POSITIVE_REGULATION_OF_NEURON_DIFFERENTIATION	1.82317e-05	0.000447018	0.57561	-0.580035	-1.59204	270	SH3GL3 MAP1B FN1 SERPINF1 VEGFA PLA2G3 BCL6 FEZ1 IRX3 TRPV2 GRN APOE LRP1 ATP8A2 HSPA5 MAPT FYN ARHGEF2 ALK P3H1 NRCAM CX3CL1 RIMS1 TIMP2 RNF157 PLXNA4 DKK1 SCARB2 SPAG9 VLDLR ADRA2B SHANK2 TRPC6 PSEN1 ZEB1 TUBB2B PLXNA3 BMP6 DAB1 CUL7 IMPACT UNC13A NDEL1 CAPRIN2 SERPINI1 ROR1 GRIP1 TMEM30A RUFY3 PPP2R5B ITPKA GDI1 SHTN1 CBFA2T2 CYFIP1 TMEM106B CUX1 NRP1 PLXND1 IST1 CREB3L2 DLG4 NCK1 PTK7 ITGA6 C…
GO_SISTER_CHROMATID_COHESION	1.82892e-05	0.000447018	0.57561	0.843362	2.02038	55	CDC20 CDCA5 ESPL1 PLK1 DSCC1 BUB1B HASPIN BUB1 FEN1 ESCO2 SGO2 KIF22 DDX12P SMC1A SGO1 DDX11 RAD51C SLF1 SFPQ AXIN2
GO_CATION_CHANNEL_COMPLEX	1.91882e-05	0.000467341	0.57561	-0.671585	-1.69924	115	KCNJ16 SNAP25 OLFM2 KCNK6 SCN2A RYR1 GRIN2A TRPC1 CACNA1H HSPA2 SCN4A CACNG6 KCNQ1 SHISA9 SESTD1 CACNA1E KCNMA1 SCNN1A CACNA1G KCNIP1 TRPC6 CACNA2D3 TRPM4 KCNK1 EPS8 GRIN3B SCN3A KCND1 KCNH2 DLG3 MICU1 CATSPERG CACNB1 CACNB3 CACNA2D2 DLG4
GO_MEIOTIC_CELL_CYCLE_PROCESS	1.93845e-05	0.000470466	0.57561	0.726531	1.92134	135	CDC20 NCAPH ESPL1 ASPM PLK1 BUB1B BUB1 TOP2A TRIP13 TTK FBXO5 CDC25A BRCA2 PSMC3IP SMC2 RAD54L CCNE2 SGO2 BRIP1 FANCA FIGNL1 NUF2 SMC4 EME1 AURKA RAD51 FANCD2 INCENP NCAPD2 MND1 NDC1 NCAPH2 SGO1 FANCM RAD51C FBXO43 MYBL1 TUBG1 MASTL CDC25C NCAPD3
GO_CELL_GROWTH	1.95574e-05	0.000473001	0.57561	-0.556079	-1.56199	361	IGFBP3 ACVRL1 SPP1 CEACAM1 IGFBP1 CRYAB BTG1 MAP1B FN1 FLRT3 CCN3 PPARG MMP14 VEGFA MINAR1 BCL6 PPARA FSTL4 NPR1 SFRP1 TRPV2 ITGA4 SOX9 APOE APP LRP1 C9orf72 OSGIN1 MAPT DDR1 LAMB2 NRCAM RIMS1 RNF157 PLXNA4 LTBP4 SLIT3 TMEM97 SERPINE2 F2 SGK1 ULK1 SEMA3F CLSTN3 HYAL1 ACVR1B CAMK2D PLXNA3 ITGB1 IFRD1 ALCAM SIRT1 IMPACT ADAM17 SEMA4B DNAJB2 UNC13A NDEL1 NRP2 CAPRIN2 HDAC6 CDKN2D SDCBP SEMA6A ADAM10…
GO_KINETOCHORE_ORGANIZATION	1.96791e-05	0.000474288	0.57561	0.940752	1.93439	21	CENPF NDC80 DLGAP5 CENPW SMC2 CENPE CDT1 NUF2 SMC4 CENPA CENPK CENPN CENPH
GO_REGULATION_OF_CELLULAR_COMPONENT_SIZE	1.98043e-05	0.000475648	0.57561	-0.565758	-1.56737	301	SPP1 MAP1B FN1 CYRIA VEGFA FSTL4 TRPV2 USH1C JMY AQP1 APOE LRP1 PLEKHH2 MAPT DEPTOR TMSB4X CARMIL2 NRCAM PREX1 CAPG GSN PLXNA4 KCNMA1 SNX9 SEMA3F EPS8 PLXNA3 IFRD1 VAV1 SPIRE1 SEMA4B PRKCE CRACD NDEL1 SLC12A3 NAA80 SEMA6A RAB5A SPIRE2 RUFY3 CORO1B RB1CC1 FCHSD1 RTN4 DPYSL2 LARS1 SLC12A7 ARPC3 ARFIP2 GDI1 PTPRS MSN SHTN1 SEMA3C CYFIP1 NRP1 TTL IST1 DSTN RAB3B ADD3 LAMTOR5 NCK1 CLCN6 DNM2 ANO6 BBS4…
GO_NEGATIVE_REGULATION_OF_NEURON_DIFFERENTIATION	2.13173e-05	0.000510213	0.57561	-0.628931	-1.64951	162	SPP1 MINAR1 EFNA1 FSTL4 EPHB2 IRX3 NFATC4 SHH SOX9 APOE APP LRP1 HEY1 VIM DKK1 NOTCH3 NGEF DIO3 KREMEN1 TRPC6 PSEN1 SEMA3F PLXNA3 IFRD1 DAB1 PTPN9 SEMA4B MIB1 SEMA6A SRGAP2C B2M RUFY3 FOXO3 RTN4 MYLIP PPP3CA EFNB3 GDI1 PTPRS RAB29 SEMA3C CBFA2T2 NRP1 ITM2C CIB1 ULK2 DGUOK HES1 PTEN CTSZ MCF2 LRP4 SEMA4D
GO_CHROMATIN_BINDING	2.32687e-05	0.000555	0.57561	0.529102	1.59485	477	UHRF1 EXO1 CDCA5 NCAPH CDC45 H1-1 H1-5 CENPF ORC1 CDK1 PCNA CHAF1A TOP2A HMGN2 HMGB2 POLQ ANKRD2 BRIP1 CDT1 DNMT1 RBL1 CENPA SUV39H1 PHF19 TICRR PCLAF RAD51 HDAC7 H1-3 SMAD6 HELLS CHAF1B RCC1 VRK1 POLE WDHD1 ATAD2 GMNN CBX2 GRWD1 NCOA5 UBTF POLA1 NCAPD2 KAT2A SSRP1 POLE3 NCAPH2 MCM8 POLD1 SMC1A PRMT6 MBD3 DHX9 DDX11 POLR2A SPHK2 FANCM H1-4 H1-2 EGR1 FUS HNRNPU RUVBL2 NCAPD3 NOC2L TFAM H2AZ1 SFPQ …
GO_HETEROCHROMATIN_ORGANIZATION	2.35272e-05	0.000559236	0.57561	0.803495	1.9895	74	H3C12 H3C14 H3C15 H4C8 H3C2 H4C14 H4C9 H4C15 H4C13 H3C13 H3C4 H4C4 H3C10 H3C7 H3C11 H3C1 H4-16 H4C2 DNMT1 H4C12 H4C11 SUV39H1 HELLS H4C1 RESF1 H4C3 POLE3 H4C5 MBD3
GO_PRIMARY_ALCOHOL_METABOLIC_PROCESS	2.36762e-05	0.000560851	0.57561	-0.777021	-1.76271	51	AKR1C2 AKR1C1 AKR1C3 ACSS2 AKR1B10 AKR1B1 DKK3 AKR1A1 H6PD CACNA1H ALDH1A2 SULT1A1 ALDH2 BMP6 RDH11 ALDH3B1 RETSAT ALDH1A3 CYP3A5 GDPD3 DGKQ NAPEPLD GDPD1
GO_INOSITOL_LIPID_MEDIATED_SIGNALING	2.39085e-05	0.000564421	0.57561	-0.659145	-1.69789	137	CEACAM1 UNC5B IRS2 IER3 PIK3AP1 EPOR ERBB3 SOX9 PLCB1 NPR3 FYN NYAP1 ZFP36L1 KLF4 INSR GSN ZP3 PIK3IP1 SERPINE2 F2 GAB1 PLEKHA1 BTN2A2 NOP53 SIRT1 RASGRP1 PDGFRA MYDGF ROR1 PIK3CD PLD1 PLD2 PPP2R5B SRC CSF1R PIP5K1B IL18 MAPK3 FBXL2 PDGFD PLCD1 EGFR NCF1 PTPN13 PLCB4 EXOC1 PTEN IGF1R PIP4K2C SEMA4D PRR5L ADAP2 PIK3C2A CAT GAB2 FGFR1
GO_GOLGI_CISTERNA	2.44144e-05	0.000574403	0.57561	-0.707259	-1.73399	89	CSGALNACT1 B4GALNT3 ST3GAL1 HID1 ST6GAL1 YIPF2 GCNT1 GOLGA5 GOLGA2 YIPF6 TMEM59 HLA-A NUCB1 CHPF2 CHPF PITPNM1 GOLPH3L COG3 ST3GAL4 FUT3 GOLGA3 GOLT1A CSGALNACT2 GOLGA8H MAN2A1 BET1 FUT1 GALNT3 B4GALNT4 SCFD1 STX16 GOLPH3 TMEM87A ST3GAL3
GO_POSITIVE_REGULATION_OF_NEURON_PROJECTION_DEVELOPMENT	2.48667e-05	0.000583061	0.57561	-0.605516	-1.63511	221	MAP1B FN1 SERPINF1 VEGFA PLA2G3 FEZ1 TRPV2 GRN APOE LRP1 ATP8A2 HSPA5 MAPT FYN ALK P3H1 CX3CL1 RIMS1 RNF157 PLXNA4 SCARB2 VLDLR SHANK2 PSEN1 TUBB2B PLXNA3 CUL7 UNC13A NDEL1 CAPRIN2 SERPINI1 ROR1 GRIP1 TMEM30A RUFY3 PPP2R5B ITPKA GDI1 SHTN1 CBFA2T2 CYFIP1 TMEM106B CUX1 NRP1 PLXND1 IST1 CREB3L2 DLG4 NCK1 PTK7 ITGA6 CRABP2 SYT1 ANKRD1 BMPR2 FBXO31 MAPK6 SYT17 SEMA4D LRP8 MOB2 SETX CDKL3 NDRG4 FGFR1 …
HP_ABNORMAL_BLEEDING	2.51035e-05	0.000586626	0.57561	-0.559874	-1.55762	318	ACVRL1 C1S PLAU PROS1 MAP1B FN1 CFI ITGB3 EPHB2 EPOR FBN1 C1R TNXB DSE APOE APP COG6 HLA-B COL4A2 DNMT3A COL4A1 CD109 COPA ITGA2 COL5A1 ARHGAP31 LMAN1 GSN MAP2K2 HPS3 SLC7A7 SCARB2 NOTCH3 CD46 MRAS F2 EPAS1 STXBP1 TGFBR3 BLOC1S3 FKBP14 RIN2 RRAS ENG ADAM17 COL1A1 CST3 RASGRP1 PDGFRA MMUT DOCK6 STN1 BEST1 B2M ATP6V1E1 JMJD1C SLC39A13 RIT1 SRC SLC35A1 MPI PMM2 MVK EPCAM CLCN7 ETHE1 PRKCSH LYST XPR1…
GO_ORGANIC_ACID_CATABOLIC_PROCESS	2.60832e-05	0.000607466	0.57561	-0.608128	-1.63651	212	CTH ALDH1L2 ARG2 ECH1 PPM1K IRS2 CRYL1 PPARA PCK2 ACAT2 CRYM AKR1A1 HGD QPRT KYAT1 GLS ALDH6A1 CRAT THNSL2 PGD BCKDHA LPIN3 HEXA ETFDH PEX13 MCEE HEXB HYAL1 IL4I1 HIBADH BDH2 CPT1B PCYOX1 MMUT ACADVL AUH RENBP MPST HMGCL CPT1A PLIN5 CHP1 HADHA SHMT2 DBT ATP2B4 ABHD3 PHYKPL OAT ACAD10 AMT BCAT1 GOT1 GPT2 AIG1
GO_MONOSACCHARIDE_METABOLIC_PROCESS	2.6807e-05	0.000622229	0.57561	-0.590493	-1.59514	222	PDK4 IGFBP3 ATF3 AKR1B1 LEPR IRS2 CRYL1 PC PPARA PCK2 SELENOS AKR1A1 MAN2B1 CREM H6PD ERFE MST1 SIK1 ALDOC GAA ATF4 PMM1 INSR FUCA1 GLB1 NFE2L1 PGD PGM2L1 B3GLCT PMAIP1 POFUT2 PPP1R3B SIRT1 PGM1 FOXO1 PRKCE SERP1 CPT1A FOXK1 TKTL1 SRC MPI SLC35A2 PMM2 GCLC DGKQ PFKFB2 BPGM LCMT1 MAN2B2 MAN2A1 TKT GOT1 FUT1 HECTD4 HKDC1 MAN2A2 ALDH1A1 SLC39A14 UGT1A6
GO_EXTRINSIC_COMPONENT_OF_MEMBRANE	2.71976e-05	0.000629183	0.57561	-0.610133	-1.64682	219	WIPI1 MFGE8 DEFB1 STK39 SNAP25 SYTL2 OLFM2 KIF1A HID1 DMBT1 FYN WDR45 CARMIL2 BCL2L11 GRAMD1A MGLL SNX9 NUCB1 KCNIP1 SERPINE2 GNAL ULK1 CDH2 ATG13 MUC16 APC2 OSBPL2 RGS6 SEC23A NRBF2 PIK3CD CDH3 CDH1 RB1CC1 SRC GNAI1 S100A6 NUMB NOA1 GOLGA3 ZC3H12A PPP3CA GNA13 DGKI SOCS7 SNX16 FARP1 CYTH3 PCSK9 CTNNA1 GNAT2 SOCS3 WIPI2 CAV2 CYTH1 TNK2 DLG4 GNAS NAAA FRK NCF1 ESYT2 VPS13C PICALM YES1
GO_NON_RECOMBINATIONAL_REPAIR	2.79706e-05	0.00064491	0.57561	0.759422	1.94163	99	H4C8 H4C14 H4C9 H4C15 H4C13 H2AX POLQ H4C4 AUNIP H4-16 H4C2 H4C12 H4C11 DCLRE1A MDC1 BRCA1 H4C1 POLA1 WRAP53 H4C3 H4C5 PAXX SETMAR RBBP8 NUDT16L1 SLX4 BRCC3 PRPF19 XRCC5 MLH1
GO_CELLULAR_RESPONSE_TO_CORTICOSTEROID_STIMULUS	2.8584e-05	0.00065038	0.57561	-0.791671	-1.76061	45	AKR1C3 CREBRF FBXO32 SERPINF1 ASS1 PCK2 AQP1 KLF9 ZFP36L1 BCL2L11 CASP9 EIF4EBP1 FOXO1 STC1 ZFP36 FOXO3
GO_NCRNA_PROCESSING	2.8322e-05	0.00065038	0.57561	0.567895	1.67337	376	LIN28A SUV39H1 NOP56 UTP20 DUS3L EXOSC2 MRTO4 BOP1 POP5 TRMT61A POP1 MRPL1 MPHOSPH6 NOL9 WDR4 HNRNPA2B1 INTS5 CSTF2 NAT10 IMP3 NOL11 USB1 RRP15 RRP7BP RRS1 LCMT2 SRRT PA2G4 METTL8 TOE1 GEMIN4 PUS7 DDX49 TENT4B EXOSC3 MRM2 NOC4L DDX56 NOP58 DGCR8 ALKBH8 RRP7A MRM1 EMG1 MRPS11 DROSHA POLR3K POP7 DHX37 HSD17B10 PUSL1 MTFMT CTU2 NOL6 ERI2 ADAT1 NOL10 NHP2 THUMPD2 ERI1 TRMT13 WDR74 URM1 ADAT3 EXOSC9 E…
GO_NEGATIVE_REGULATION_OF_NUCLEAR_DIVISION	2.84591e-05	0.00065038	0.57561	0.848444	2.02332	53	CDC20 PLK1 BUB1B CENPF AURKB NDC80 GEN1 BUB1 TRIP13 TTK MAD2L1 FBXO5 CCNB1 CDT1 CHEK1 SPDL1 MTBP XRCC3 FBXO43
GO_REGULATION_OF_EXTENT_OF_CELL_GROWTH	2.85709e-05	0.00065038	0.57561	-0.698073	-1.7065	87	SPP1 MAP1B FN1 VEGFA FSTL4 TRPV2 APOE LRP1 MAPT NRCAM PLXNA4 SEMA3F PLXNA3 IFRD1 SEMA4B NDEL1 SEMA6A RUFY3 RTN4 DPYSL2 GDI1 PTPRS SHTN1 SEMA3C CYFIP1 NRP1 TTL IST1 DNM2 CRABP2 ULK2
GO_OXIDOREDUCTASE_ACTIVITY_ACTING_ON_PAIRED_DONORS_WITH_INCORPORATION_OR_REDUCTION_OF_MOLECULAR_OXYGEN	2.97153e-05	0.000673905	0.57561	-0.707439	-1.74097	92	AKR1C2 AKR1C1 HMOX1 AKR1C3 MSMO1 SC5D CYP51A1 FADS2 SCD P3H1 KDM7A FADS1 PAM EGLN3 ASPH CYP2C9 MOXD1 MICAL2 CYP2C18 SQLE CYP3A5 P4HTM P4HA1 CYP2J2 MICAL1 PLOD1 SCD5 P3H2 P4HA2 PTGS1 P3H3 POR FTO CYP2C19 P4HB CYP2D7 HSPBAP1
GO_SINGLE_STRANDED_DNA_HELICASE_ACTIVITY	3.13526e-05	0.000708711	0.557332	0.957335	1.89269	17	DSCC1 PIF1 MCM2 POLQ MCM7 MCM5 RFC3 DNA2 CHTF18 RAD51 RFC5 RFC2 DHX9 RFC4 MCM6
GO_POSITIVE_REGULATION_OF_ION_TRANSPORT	3.16578e-05	0.000713281	0.557332	-0.630715	-1.65627	164	P2RX4 PRSS8 STK39 CLTRN PLA2G3 EPHB2 TRPV2 APOE ATP8A2 SNCA ERFE TRPC1 LGALS3 TMSB4X HSPA2 CX3CL1 ATF4 KCNQ1 PLA2R1 RGS9 AHCYL1 PINK1 F2 TRPC6 STXBP1 PSEN1 CEBPB ABCA7 ACE2 ITGB1 S100A1 NIPSNAP2 STC1 PLA2G10 KCNH2 CHP1 ATP1B1 GLRX PLCG1 CTSS FHL1 ADRB2 ACSL5 STIM1 CASK CACNB3 RAB3B ATP8A1 DNM2 ANO6 ANK3 PLCG2
GO_REGULATION_OF_MAPK_CASCADE	3.19783e-05	0.000718162	0.557332	-0.508662	-1.46102	496	IGFBP3 CEACAM1 TRIB3 GDF15 ATF3 FN1 IL6 SAA1 STK39 ERN1 DUSP5 VEGFA EFNA1 NPNT EPHB2 DOK5 SFRP1 PER1 APOE APP LRP1 PLCB1 SPRY2 PSAP TNFRSF19 KLF4 BCAR3 IGBP1 ALK PDCD4 CX3CL1 TIMP2 MAGED1 IRAK2 RAP2A INSR MAP2K2 FBLN1 PJA2 FZD7 DKK1 KLB SPAG9 ANKRD6 ADRA2B ATP6AP1 PINK1 HMGCR RNF41 NQO2 PSEN1 GCNT2 MAP3K10 SASH1 DUSP1 RRAS ABCA7 PRXL2C CDH2 CD24 CCL20 BTN2A2 UBC C5AR1 FOXO1 NBR1 PRKCE RASGRP1 LIF…
GO_CELL_BODY	3.30324e-05	0.000737048	0.557332	-0.53865	-1.52105	389	GABARAPL1 ACVRL1 P2RX4 KLHL24 CRYAB MAP1B CCN3 SERPINF1 ASS1 EPHB2 FEZ1 KIF1A PNOC TRPV2 ITGA4 APOE APP LRP1 C9orf72 SORCS2 SNCG SNCA MAPT FYN MYO1D EEF1A2 AZIN2 WHRN ARHGEF2 ACSL4 UNC5A CX3CL1 PAM TIMP2 PMM1 RNF157 INSR CALB1 TMEM50A KREMEN1 PINK1 SHANK2 ANG PSEN1 MAST1 SLC31A1 TRPM4 SLC38A2 KCNK1 PTPRF RGS10 DAB1 SLC6A6 ELOVL5 PITPNM1 GRIN3B TMPRSS3 ALCAM KCND1 UBXN1 CST3 PDE9A NDEL1 HDAC6 RAB5…
GO_CELL_PROJECTION_MEMBRANE	3.29373e-05	0.000737048	0.557332	-0.588687	-1.60262	244	S100P GABARAPL1 LCP1 CEACAM1 ARHGEF4 ITGB3 SH2D3C SLC3A1 AQP1 SPRY2 CDHR1 MAPT MYO1D ARHGEF2 PTPRH UNC5A ATF4 INSR EPS8L3 SHISA9 AIF1L DPP4 TMEM231 SCNN1A TCTN3 NPC1L1 EEF1A1 SHANK2 WLS SYNE2 PLEKHA1 PSD3 ABCA7 FOLR1 KCNK1 EPS8 ACE2 ITGB1 SLC6A6 MYO6 PALM PROM1 ITGAV APC2 ADAM17 PDE9A PLEKHO1 ATP6AP2 AMN CYS1 SRC ATP8B1 ADGRV1 EPS8L1 SH3YL1 GNA13 MSN ARF4 DDX58 NAPEPLD CASK GNAT2 SLC7A11 PLXND1 S…
GO_DNA_DEPENDENT_DNA_REPLICATION_MAINTENANCE_OF_FIDELITY	3.34623e-05	0.00074424	0.557332	0.872942	2.00207	40	BLM PCNA GEN1 TONSL BRCA2 TIPIN ZGRF1 DNA2 EME1 ALYREF TIMELESS MMS22L RAD51 POLE RFWD3 POLD1 DDX11 FANCM DONSON SAMHD1 SETMAR
GO_REGULATION_OF_DEVELOPMENTAL_GROWTH	3.38013e-05	0.000749371	0.557332	-0.590786	-1.60314	235	SPP1 MAP1B GDF15 FN1 STC2 VEGFA PPARA FSTL4 SFRP1 TRPV2 APOE APP LRP1 PLCB1 LGMN ATP8A2 MAPT FLVCR1 NRCAM RIMS1 BCL2L11 RNF157 INSR PLXNA4 ZP3 DIO3 TGFBR3 SEMA3F PLXNA3 IFRD1 WWC3 SEMA4B UNC13A NDEL1 SERP1 SEMA6A RUFY3 NKD1 RTN4 DPYSL2 GJA1 GDI1 PTPRS SHTN1 ADRB2 SEMA3C PIM1 CYFIP1 SH3PXD2B NRP1 TTL IST1 CACNA2D2 POR DNM2 FTO BBS4 CRABP2 ULK2 SYT1 BMPR2 STAT3 DUSP10 AGR2 DUSP6 PTEN HSF1 SYT17 SEM…
GO_REGULATION_OF_ANATOMICAL_STRUCTURE_SIZE	3.47142e-05	0.000764707	0.557332	-0.543507	-1.5282	366	HMOX1 SPP1 MAP1B FN1 SOD2 CYRIA VEGFA FSTL4 NPR1 TRPV2 USH1C JMY AQP1 APOE LRP1 PLEKHH2 MAPT DEPTOR TMSB4X CARMIL2 NRCAM PREX1 CAPG GSN PLXNA4 KCNMA1 SNX9 ADRA2B SCPEP1 HMGCR SEMA3F TRPM4 EPS8 PLXNA3 ACE2 IFRD1 VAV1 SPIRE1 SEMA4B PRKCE GCLM CRACD NDEL1 SLC12A3 NAA80 SEMA6A RAB5A SPIRE2 RUFY3 CORO1B RB1CC1 FCHSD1 DOCK4 RTN4 DPYSL2 LARS1 SLC12A7 GCLC GJA1 ARPC3 ARFIP2 GDI1 PTPRS MSN SHTN1 ADRB2 SEM…
GO_REGULATION_OF_STEROID_METABOLIC_PROCESS	3.46953e-05	0.000764707	0.557332	-0.710932	-1.74046	88	AKR1C3 INSIG1 DKK3 SC5D TTC39B FDPS STARD4 CYP51A1 IDI1 HMGCS1 SCD APOE MVD FDFT1 TM7SF2 DHCR7 H6PD LSS FASN ASAH1 NR1D1 HMGCR ATP1A1 BMP6 SREBF2 SIRT1 SQLE ACADVL GGPS1 LMF1 LDLR ABCG1 MVK DGKQ
GO_BILE_ACID_AND_BILE_SALT_TRANSPORT	3.53019e-05	0.000767872	0.557332	-0.935638	-1.71588	15	AKR1C1 CEACAM1 ABCC3
GO_GROWTH_FACTOR_BINDING	3.52861e-05	0.000767872	0.557332	-0.689563	-1.71081	98	IGFBP3 ACVRL1 IGFBP1 FGFBP1 ITGB3 CCN3 LTBP2 FSTL4 ERBB3 COL6A1 IL1R1 NKD2 COL4A1 CD109 COL5A1 INSR LTBP4 ACVR1C HTRA1 KLB ACVR2B TGFBR3 DUSP1 ACVR1B ENG ITGAV LTBP1 COL1A1 OSMR PDGFRA NRP2 GPC1 CCN2
GO_STEROID_BINDING	3.51128e-05	0.000767872	0.557332	-0.755208	-1.77119	64	AKR1C2 AKR1C1 AKR1C3 INSIG1 STARD4 PAQR5 NPC2 PYGL NPC1 PDIA2 CALB1 NFE2L1 GRAMD1A SCARB2 ATP1A1 GRAMD1C PROM1 OSBPL2 PAQR6 PAQR8 OSBP ABCG1 SULT2B1 OSBPL10 SOAT1
GO_TRANSMEMBRANE_RECEPTOR_PROTEIN_SERINE_THREONINE_KINASE_SIGNALING_PATHWAY	3.52682e-05	0.000767872	0.557332	-0.587291	-1.59945	245	ACVRL1 INHBE CHRD CDKN1C GDF15 CCN3 PRDM16 DKK3 LTBP2 NPNT BMP8A FBN1 LRG1 SFRP1 GPC3 SHH SPRY2 HSPA5 FBN2 CDKN2B CD109 SULF1 PDCD4 FOS FSTL1 LTBP4 ACVR1C VIM DKK1 HTRA1 CILP ACVR2B BMP8B TGFBR3 GCNT2 ZEB1 FNTA FOLR1 BAMBI ACVR1B SNX25 BMP6 ENG SIRT1 LTBP1 ADAM17 UBC CHST11 F11R SDCBP
GO_VOLTAGE_GATED_ION_CHANNEL_ACTIVITY	3.6288e-05	0.000786847	0.557332	-0.701838	-1.7252	91	KCNJ16 NALCN SNAP25 KCNK6 TPCN1 SCN2A RYR1 GRIN2A CACNA1H SCN4A ANO1 CACNG6 KCNQ1 CACNA1E KCNMA1 CACNA1G CLIC4 KCNIP1 CACNA2D3 KCNK1 GRIN3B SCN3A ITGAV KCND1 KCNH2 CLCN7 CACNB1 CACNB3 CACNA2D2 HCN3 CLCN6 ANO6
GO_MONOCARBOXYLIC_ACID_BIOSYNTHETIC_PROCESS	3.69293e-05	0.000798251	0.557332	-0.637567	-1.66112	152	PDK4 AKR1C3 ACSS2 CEACAM1 ACSM3 TRIB3 ASNS INSIG1 PLA2G3 PTGDS STARD4 FADS2 HSD17B12 LIPH SCD DSE PRKAB1 LIPG ALDH1A2 FADS1 PNPLA8 THNSL2 FASN CYP2C9 UST MGLL NR1D1 XBP1 ELOVL5 ELOVL7 SIRT1 OSBPL2 ACLY ACADVL FADS3 ALDH1A3 MLXIPL ACSL3 PLA2G4A PRKAA2 VCAN OSBP PRKAG1 ADIPOR2 ABHD3
GO_SERINE_HYDROLASE_ACTIVITY	3.73064e-05	0.000803888	0.557332	-0.705392	-1.7135	83	C1S PLAU PRSS8 CFI C1R PLAT CPVL PRCP MST1 CTSH CPD DPP4 HTRA1 PIK3IP1 C1RL SCPEP1 F2 MMP7 TMPRSS3 TMPRSS4 CORIN RHBDD2 LTF
GO_CELLULAR_LIPID_CATABOLIC_PROCESS	3.83765e-05	0.000824379	0.557332	-0.625089	-1.64551	168	AKR1C3 AKR1B10 PNPLA3 ECH1 IRS2 PPARA PCK2 ACAT2 LIPH LRP1 PSAP SMPDL3B LIPG FUCA1 GLA PNPLA8 CRAT NEU1 LPIN3 MGLL HEXA ETFDH ASAH1 PEX13 MCEE HEXB PLBD1 BDH2 PNPLA6 CPT1B BCO2 MMUT ACADVL AUH PLA2G10 CPT1A PLIN5 PLA2G4A LDLR PLBD2 HADHA PLCG1 GDPD3 ABHD3 NAPEPLD GDPD1 ACAD10 PNPLA2 AIG1 SCARB1 PDXDC2P-NPIPB14P PLCG2 SCP2 DDHD2 IDH1 ACOX3 PDXDC1
GO_HORMONE_TRANSPORT	3.91332e-05	0.000838031	0.557332	-0.618218	-1.65348	197	SPP1 DOC2B IL6 CCN3 IRS2 CLTRN SNAP25 PLA2G3 BMP8A SFRP1 BAIAP3 CRYM LRP1 ICA1 SELENOM ACSL4 SLCO4A1 CPE ANO1 LTBP4 CACNA1E ACVR1C DPP4 STXBP5L RAB11FIP1 ACVR2B NR1D1 HMGCR TRPM4 BMP6 PAX8 PRKCE LIF SERP1 CCDC186 CPT1A PRKCA KDM5B ARRB1 AACS GJA1 HIF1A PPP3CA PFKFB2 TMF1 CACNA2D2 SIDT2 STX4 GNAS GLUD1 ITPR1 BRSK2 EGFR ITPR2
GO_ENDOPLASMIC_RETICULUM_GOLGI_INTERMEDIATE_COMPARTMENT	3.94317e-05	0.00084027	0.557332	-0.669116	-1.68923	113	FN1 CD55 PRRG4 AREG HSPA5 AZIN2 NUCB2 GOLGA2 LMAN1 COPG1 PLPP3 NUCB1 GOLGB1 ATP6AP1 YIF1A STX5 FOLR1 UGGT2 PROM1 RAB6B SEC22B TAPBP MYDGF ERP44 TMED9 CD59 TMED4 PDIA6 TMED10 CHP1 TBC1D20 MPPE1 TRAPPC2 LMAN2 BET1 IST1 ERGIC1 P4HB DDHD2 RAB37 CTSZ MCFD2 TMED2 MGAT4A YKT6 COPB1 TMED3
GO_NEURON_PROJECTION_EXTENSION	3.96021e-05	0.00084027	0.557332	-0.653733	-1.67663	131	MAP1B FN1 FLRT3 VEGFA TRPV2 ITGA4 APOE LRP1 C9orf72 MAPT DDR1 LAMB2 NRCAM RIMS1 RNF157 PLXNA4 SLIT3 ULK1 SEMA3F PLXNA3 ITGB1 IFRD1 ALCAM IMPACT SEMA4B UNC13A NDEL1 NRP2 SEMA6A RUFY3 RTN4 DPYSL2 GDI1 PTPRS SHTN1 SEMA3C CYFIP1 VCL RAPH1 NRP1 TTL
GO_REGULATION_OF_CELL_MORPHOGENESIS_INVOLVED_IN_DIFFERENTIATION	3.95637e-05	0.00084027	0.557332	-0.585696	-1.59448	244	SPP1 MAP1B FN1 VEGFA EFNA1 FSTL4 EPHB2 KIF1A TRPV2 NFATC4 APOE LRP1 MAPT NRCAM PREX1 RAP2A PLXNA4 BRSK1 FBLN1 UST NGEF ZSWIM6 TRPC6 PSEN1 MELTF TUBB2B SEMA3F PLXNA3 CDH2 IFRD1 DAB1 CUL7 ZSWIM4 SEMA4B NDEL1 CAPRIN2 SEMA6A ADAM10 RUFY3 RTN4 DPYSL2 ITPKA PPP3CA EFNB3 GDI1 PTPRS SHTN1 SEMA3C CYFIP1 RREB1 CUX1 NRP1 PLXND1 PQBP1 SRCIN1 TTL IST1 DNM2 NEDD9 CRABP2 CIB1 ULK2 BRSK2 P4HB ZSWIM8 BMPR2 FBXO31…
GO_NEGATIVE_REGULATION_OF_NEURON_PROJECTION_DEVELOPMENT	4.17727e-05	0.000883614	0.557332	-0.670981	-1.70402	119	SPP1 MINAR1 EFNA1 FSTL4 EPHB2 NFATC4 APOE LRP1 VIM DKK1 NGEF KREMEN1 TRPC6 PSEN1 SEMA3F PLXNA3 IFRD1 DAB1 PTPN9 SEMA4B SEMA6A SRGAP2C B2M RUFY3 RTN4 MYLIP PPP3CA EFNB3 GDI1 PTPRS RAB29 SEMA3C CBFA2T2 NRP1 ITM2C CIB1 ULK2 DGUOK PTEN CTSZ MCF2 LRP4 SEMA4D
GO_RIBOSOME_BIOGENESIS	4.23353e-05	0.000892784	0.557332	0.599147	1.72921	304	SUV39H1 NOP56 URB2 UTP20 EXOSC2 MRTO4 BOP1 POP5 MRPL1 MPHOSPH6 HEATR3 NOL9 NAT10 IMP3 NOL11 RRP15 RRP7BP RRS1 MRPS7 PA2G4 PAK1IP1 GEMIN4 DDX49 TENT4B EXOSC3 MRM2 NOC4L DDX56 NOP58 MYBBP1A RRP7A MRM1 EMG1 NOC2L MRPS11 C1QBP DROSHA MRPL20 POP7 DHX37 LSG1 MRPL11 NOP16 NOL6 METTL17 ERI2 GTF3A NOL10 NHP2 ERI1 WDR74 DHX29 EXOSC9 EIF4A3 RAN TSR1 FTSJ3 EBNA1BP2 LTV1 XRCC5 RPP40 MTERF3 NOP14 ABCE1 RRP8 RR…
GO_HORMONE_METABOLIC_PROCESS	4.25838e-05	0.000895296	0.557332	-0.670466	-1.70271	119	AKR1C2 AKR1C1 AKR1C3 SPP1 AKR1B10 AKR1B1 DKK3 STC2 HSD17B14 ERO1B HSD17B12 SHH CRYM HSD17B7 DHCR7 H6PD SELENOM CACNA1H ALDH1A2 CPE GCNT4 CYP2C9 DIO3 SULT1A1 SCPEP1 ATP1A1 PLEKHA1 BMP6 ACE2 RDH11 CTSB CYP2C18 PAX8 RETSAT CPQ HSD17B11 PDGFRA BCO2 CORIN CTSK ALDH1A3 ATP6AP2
GO_REGULATION_OF_MACROAUTOPHAGY	4.27731e-05	0.000896549	0.557332	-0.624678	-1.64261	166	NUPR1 HMOX1 ERN1 FEZ1 HSPB8 RRAGD C9orf72 PRKAB1 QSOX1 NPC1 TMEM39A OPTN PINK1 RNF41 NRBP2 IFT20 CALCOCO2 ULK1 ATG13 SEC22B SIRT1 ATP6V0E1 HDAC6 RAB5A RNF5 PIKFYVE ATP6V1E1 PRKAA2 BNIP3L UVRAG EXOC4 RB1CC1 PRKAG1 HIF1A RRAGC MAPK3 SPTLC1 ADRB2 ADPRH ATP6V1A MAP3K7 SCOC LAMTOR5 TOMM7 VPS13C SNX6 EXOC1 SCFD1 ATP6V1G1 PRKAB2 PIP4K2C PRKAG2
GO_ER_NUCLEUS_SIGNALING_PATHWAY	4.34667e-05	0.0009056	0.557332	-0.776677	-1.75028	49	IGFBP1 ATF3 ASNS INSIG1 DDIT3 SELENOS EIF2AK3 HERPUD1 HSPA5 ATF4 BCL2L11 HSP90B1 XBP1 SREBF2 EIF2A ATF6
GO_GLYCEROLIPID_METABOLIC_PROCESS	4.34253e-05	0.0009056	0.557332	-0.5563	-1.55127	328	PNPLA3 INSIG1 EFR3B PLA2G3 PCK2 SERINC5 LIPH PIP4P1 APOE PLCB1 C3 LIPG ACSL4 SIK1 SLC44A1 SEL1L PNPLA8 ACSL1 ZP3 LPIN3 PIP5KL1 MGLL PLAAT2 SERINC1 ANG CDS1 PLEKHA1 ETNK1 IMPA2 ABHD4 PITPNM1 PLBD1 SIRT1 PNPLA6 AGPAT4 PLA2G10 CPT1A RAB5A LMF1 PIK3CD PLD1 SERAC1 PLIN5 PIKFYVE ACSL3 PLA2G4A PLD2 MBOAT7 SLC27A1 LDLR CDS2 TAZ ATM HADHA MPPE1 CSF1R PIP5K1B SERINC3 GDPD3 ABHD3 IPMK DGKQ ITPKA SH3YL1 OSBP…
GO_PHOSPHOLIPASE_ACTIVITY	4.40729e-05	0.000915473	0.557332	-0.747179	-1.77167	69	NOTUM HMOX1 PNPLA3 PLA2G3 PLD3 LIPH PLCB1 SMPDL3B LIPG PNPLA8 MGLL PLAAT2 ABHD4 PLBD1 PNPLA6 PDIA3 PLA2G10 PLD1 PLA2G4A PLD2 PLBD2 PLCG1 GDPD3 ABHD3 NAPEPLD GDPD1 PLAAT3 LYPLA1 PLCD1 PLCG2 DDHD2 PLA2G12A PLCB4
GO_REGULATION_OF_HORMONE_SECRETION	4.44499e-05	0.000920539	0.557332	-0.622199	-1.62977	160	SPP1 DOC2B IL6 CCN3 IRS2 CLTRN SNAP25 PLA2G3 BMP8A SFRP1 BAIAP3 LRP1 ICA1 ACSL4 ANO1 CACNA1E ACVR1C DPP4 STXBP5L RAB11FIP1 NR1D1 HMGCR TRPM4 BMP6 PAX8 PRKCE LIF SERP1 CPT1A PRKCA KDM5B ARRB1 AACS GJA1 HIF1A PPP3CA PFKFB2 TMF1 CACNA2D2 SIDT2 STX4 GNAS GLUD1 ITPR1 BRSK2 EGFR ITPR2
GO_EXTRACELLULAR_MATRIX_DISASSEMBLY	4.527e-05	0.000934725	0.557332	-0.781694	-1.75603	48	LCP1 IL6 MMP14 LRP1 LAMC1 DDR2 DDR1 CARMIL2 TIMP2 DPP4 HTRA1 MELTF MMP7 MMP15 TIMP1 CST3 BMP1 ADAM10 CTSK MMP11 CTSS MMP1 SH3PXD2B
GO_COLLAGEN_TRIMER	4.62688e-05	0.000952504	0.557332	-0.800233	-1.7739	44	COL25A1 COL6A2 COL4A4 COL8A2 COL13A1 GLDN COL16A1 COL4A5 COL6A1 COL4A2 COL4A1 COL17A1 COL5A1 COL5A3 EMID1 COL1A1 COLEC12 COL26A1 COL23A1 EDA CCBE1 COLEC10 C1QL1
GO_DNA_REPLICATION_ORIGIN_BINDING	4.73592e-05	0.000972058	0.557332	0.927718	1.93959	23	MCM10 CDC45 MCM4 ORC1 MCM2 MCM7 MCM5 MCM3 GRWD1 POLA1 CDC6 MCM8 ORC5 DHX9 DDX11 MCM6 ORC2
GO_SPECIFIC_GRANULE	4.78006e-05	0.000978216	0.557332	-0.675795	-1.68923	104	SLPI CEACAM1 PLAU LCN2 SNAP25 HPSE LRG1 DNASE1L1 QSOX1 TIMP2 MOSPD2 NEU1 STXBP2 ITGAV ALDH3B1 TMC6 ERP44 CD59 PLD1 ADAM10 TMEM30A TMBIM1 B2M CTSD SCAMP1 LTF CYFIP1 VCL ATP8A1 STX4 CD47 ANO6 SLC15A4 FRK
GO_POSITIVE_REGULATION_OF_PEPTIDASE_ACTIVITY	4.93178e-05	0.00100629	0.557332	-0.629129	-1.64171	154	FN1 PPARG EFNA1 RCN3 EIF2AK3 GRN APP GRIN2A LGMN SNCA MAPT FYN CLDN4 CTSH BCL2L11 GSN EGLN3 FBLN1 ASPH ACVR1C CASP9 PINK1 PMAIP1 DAP SIRT1 NEK5 TRADD CTSD BCL2L13 CCN2 ARRB1 TANK ATP2A3 MAPK3 TBC1D10A CLDN3 CARD8 MBP TNFRSF10B RACK1
GO_SODIUM_ION_TRANSMEMBRANE_TRANSPORT	5.0298e-05	0.00102327	0.557332	-0.687864	-1.71728	103	KLHL24 SLC6A12 NALCN STK39 TPCN1 SCN2A FXYD2 CACNA1H SCN4A SCNN1A CACNA1G ATP1A1 SLC9A7 SLC6A16 TRPM4 KCNK1 CAMK2D SLC6A6 SCN3A SLC6A17 PTPN3 PRKCE SLC12A3 CHP1 ATP1B1 GLRX CNNM4 SLC4A7 SLC8A2 ATP2B4 FXYD6 PCSK9 FXYD5 HCN3 SLC20A2 DNM2 ANO6 SLC6A9 ANK3
GO_ENDOPEPTIDASE_REGULATOR_ACTIVITY	5.09544e-05	0.00103358	0.557332	-0.700746	-1.70222	83	SLPI SERPINA3 SERPINA5 PROS1 SERPINF1 TFPI PI3 APP C3 SNCA SPINT2 APLP2 CD109 TIMP2 CPAMD8 SPOCK2 SPINT1 SERPINB1 SERPINE2 SERPINB6 TIMP1 CST3 CAST AMBP RENBP SERPINI1 LTF ARRB1 PRDX5
GO_CELL_LEADING_EDGE	5.32533e-05	0.00107392	0.557332	-0.545274	-1.52585	343	GABARAPL1 LCP1 ARHGEF4 ITGB3 SH2D3C ABLIM3 JMY APP PLEKHH2 SPRY2 MAPT ASAP3 MYO1D ARHGEF2 BCAS3 CARMIL2 ARHGAP31 UNC5A MKLN1 BSPRY ATF4 CAPG INSR GSN EPS8L3 SHISA9 AIF1L DPP4 VIM SNX9 EEF1A1 WLS SYNE2 PLEKHA1 PSD3 ABCA7 EPS8 CDH2 ITGB1 MYO6 PALM ITGAV APC2 ARHGEF6 ADAM17 PDLIM4 PDE9A NDEL1 PLEKHO1 HDAC6 RAB5A PTPRK ATP6AP2 RUFY3 CORO1B CDH1 SRC PLCG1 S100A6 ADGRV1 ARPC3 RINL EPS8L1 ARFIP2 SH3YL1 …
GO_SYNAPTIC_SIGNALING	5.31724e-05	0.00107392	0.557332	-0.519151	-1.47552	428	OTOF P2RX4 MAP1B DOC2B SNAP25 EPHB2 PNOC BAIAP3 NFATC4 PLAT PHF24 FBXL20 APOE APP PLCB1 GRIN2A LGMN SORCS2 SNCG SNCA MAPT FYN GABRR2 LYNX1 CX3CL1 ATF4 SYNGR1 RIMS1 GLS RNF19A BRSK1 SHISA9 PPFIA3 CHRNB1 CACNA1E CALB1 STXBP5L DKK1 CACNA1G GRID2IP SERPINE2 PINK1 SHANK2 STXBP1 DNM1 PSEN1 STXBP2 TUBB2B CLSTN3 RIMS3 RGS10 CDH2 ITGB1 SYT12 PDLIM4 PRKCE UNC13A ANXA9 SDCBP RAB5A IL1RAP NPTXR EXOC4 CLSTN1 …
GO_REGULATION_OF_VACUOLE_ORGANIZATION	5.83762e-05	0.0011738	0.557332	-0.798584	-1.77024	44	NUPR1 FEZ1 GRN C9orf72 TMEM39A SCARB2 PINK1 IFT20 ULK1 SEC22B RAB5A RNF5 PIKFYVE
GO_MITOTIC_DNA_INTEGRITY_CHECKPOINT	6.09688e-05	0.00122238	0.557332	0.744802	1.9122	103	CLSPN GTSE1 E2F7 E2F8 BLM ORC1 CDK1 PCNA TOP2A E2F1 TIPIN CCNB1 EME1 AURKA TICRR MDC1 FANCD2 TFDP1 CDC6 RFWD3 DONSON CDC25C TOPBP1 SETMAR TRIAP1 CNOT9
GO_GLUTAMATERGIC_SYNAPSE	6.38996e-05	0.00127744	0.538434	-0.578538	-1.57368	242	SH3GL3 ITGB3 FLRT3 ABLIM3 SNAP25 NDRG1 OLFM2 EPHB2 PLAT SCN2A FBXL20 APOE PLCB1 GRIN2A FYN ARHGEF2 NRCAM RNF19A SHISA9 PPFIA3 CALB1 GPC4 RGS9 STXBP1 DNM1 LRRC4B EIF4EBP1 SEMA3F CLSTN3 EPS8 ITGB1 SLC6A17 UNC13A NRP2 GRIP1 IL1RAP ADAM10 NPTXR DLG3 CLSTN1 CDH1 SRC PLCG1 NUMB ATP2B4 FXR1 DGKQ PPP3CA EFNB3 PTPRS ARF4 FXYD6 CADPS2 DGKI CANX NRP1
GO_STEROL_HOMEOSTASIS	6.54695e-05	0.00130505	0.538434	-0.761387	-1.73697	53	AKR1C1 ACSM3 INSIG1 TTC39B APOE NPC2 LIPG NPC1 NFE2L1 TMEM97 NR1D1 XBP1 APOM SEC24A CD24 SREBF2 SIRT1 PLA2G10 LDLR ABCG1 IL18 MYLIP SOAT1 PCSK9
GO_STEROL_BIOSYNTHETIC_PROCESS	6.62697e-05	0.00131721	0.538434	-0.741444	-1.74326	65	INSIG1 MSMO1 SC5D FDPS ACAT2 CYP51A1 IDI1 HMGCS1 SCD HSD17B7 APOE MVD FDFT1 TM7SF2 DHCR7 LSS FASN NPC1L1 HMGCR ERG28 SREBF2 NSDHL ACLY SQLE GGPS1 PRKAA2 ABCG1
GO_COGNITION	6.89702e-05	0.0013663	0.538434	-0.611202	-1.61644	176	SERPINF1 SNAP25 EPHB2 NFATC4 SCN2A ATXN1 APOE APP PLCB1 GRIN2A LGMN MAPT ADGRF1 MAN2B1 FYN FOS C12orf57 INSR BRSK1 PJA2 CALB1 DKK1 DOP1B VLDLR HMGCR SHANK2 NQO2 PSEN1 SGK1 IFT20 CEBPB ABCA7 ITGB1 C5AR1 ST3GAL4 B2M LDLR SLC8A2 GPR155 HIF1A SLC1A4 ARF4 DGKI CYFIP1 COMT SLC7A11 MAGT1 ATP8A1 DLG4 C1QL1 ITGA5 BBS4 EGFR DDHD2 NCSTN SYT11 SHC3 PICALM SLC2A4 PTEN
GO_MITOTIC_SPINDLE_ASSEMBLY	6.91346e-05	0.0013663	0.538434	0.801993	1.94887	62	CDC20 MYBL2 BIRC5 KIF4A PLK1 AURKB KIF11 TPX2 KIF23 NEK2 RACGAP1 KIFC1 RCC1 PRC1 SMC1A HNRNPU
GO_SENSORY_ORGAN_MORPHOGENESIS	7.13095e-05	0.00140526	0.538434	-0.609968	-1.61422	177	IGFN1 INSIG1 COL8A2 VEGFA EPHB2 FBN1 USH1C SOX9 SPRY2 ATP8A2 WDR19 BCAR3 FBN2 WHRN COL5A1 C12orf57 ATF4 CALB1 AHI1 DIO3 ZEB1 MYO6 PROM1 PAX8 MYO7A MFAP2 ALDH1A3 TBC1D20 NKD1 NAGLU HIF1A MAPK3 TSPAN12 PTPRM MAN2A1 PDZD7 GNAT2 STRC SALL1 PTK7 BBS4
HP_INTRAUTERINE_GROWTH_RETARDATION	7.15404e-05	0.00140581	0.538434	0.546363	1.61786	395	CDC45 MCM4 BLM BUB1B ORC1 RECQL4 BUB1 XRCC2 TRIP13 KIF14 BRCA2 ORC6 CENPE TRAIP GINS1 FANCI ESCO2 CKAP2L TERT BRIP1 FANCA CDT1 MCM5 NCAPG2 RAD51 FLT4 FANCD2 POLE FAM111A GMNN RNASEH2A BRCA1 PLK4 TELO2 WDR4 FANCG LFNG POLA1 WRAP53 CDCA7 CDC6 RFWD3 NDUFAF8 SLC25A13 USB1 SMC1A DDX11 HNF1A FANCM RAD51C BCS1L NUP188 RNU4ATAC DONSON SRCAP FANCB DOK7 RTTN GFM1 CENPJ ALG1 PNPT1 NUP107 PCNT EMG1 RBM10 TFA…
GO_STEROL_TRANSPORT	7.21475e-05	0.00141195	0.538434	-0.715865	-1.71893	76	AKR1C1 PPARG TTC39B STARD4 SHH APOE LRP1 NPC2 LIPG NPC1 GRAMD1A NPC1L1 CLU APOM ABCA7 SREBF2 GRAMD1C SIRT1 OSBPL2 PLA2G10 EGF SERAC1 LDLR OSBP ABCG1 OSBPL10 SOAT1 PCSK9
GO_STRUCTURAL_MOLECULE_ACTIVITY	7.22614e-05	0.00141195	0.538434	-0.507373	-1.45006	464	HMOX1 THSD4 TUBAL3 COL25A1 MFGE8 CRYAB MAP1B COL6A2 FN1 COL4A4 COL8A2 PI3 LTBP2 COL13A1 CLDN1 NPNT BFSP1 CRELD1 FBN1 LAMC2 NID2 COL16A1 TNXB COL4A5 APOE LAMC1 COL6A1 KRT15 THBS3 LAMB1 FBN2 COL4A2 NID1 CLDN4 PANX2 COL4A1 COL17A1 COPA COL5A1 SNTB1 LAMB2 CLDN16 COPG1 LTBP4 FBLN1 SPON1 ASPH VIM SPAG4 HSPG2 ZP3 FRAS1 CILP COL5A3 FBLN2 MAP7 MRPS6 TUBB2B ZPLD1 TUBE1 DES IMPG2 MAL2 RSL24D1 LTBP1 COL1A1 C…
GO_CARDIAC_CONDUCTION	7.31762e-05	0.0014258	0.538434	-0.700677	-1.71008	86	NPR1 KCNK6 RYR1 DSC2 TRPC1 FXYD2 CACNG6 KCNQ1 ASPH MEF2A CACNA1G AHCYL1 KCNIP1 ATP1A1 CACNA2D3 TRPM4 KCNK1 CAMK2D ACE2 KCND1 CORIN KCNH2 ATP1B1 SLC8A2 ATP2B4 GJA1 ATP2A3 FXYD6 STIM1 CACNB1 CACNB3 DSP CACNA2D2 ITPR1 ITPR2 KCNK15 ITPR3 SCN4B DMPK DSG2 NPPC ATP1B3
GO_CELLULAR_RESPONSE_TO_STEROID_HORMONE_STIMULUS	7.35177e-05	0.00142843	0.538434	-0.638732	-1.65957	148	AKR1C3 CREBRF FBXO32 SERPINF1 TFPI ASS1 PPARA PCK2 SFRP1 PER1 AQP1 CALCOCO1 KLF9 WBP2 ZFP36L1 NPC1 UFM1 BCL2L11 PLPP1 CASP9 NR1D1 ATP1A1 EIF4EBP1 SIRT1 FOXO1 STC1 HDAC6 ZFP36 PAQR8 PADI2 FOXO3
GO_MUSCLE_SYSTEM_PROCESS	7.60733e-05	0.00146166	0.538434	-0.570498	-1.56079	259	HMOX1 P2RX4 CRYAB TMEM38A ARG2 FBXO32 LMCD1 MYH14 PPARA NPNT RYR1 DSC2 ATP8A2 KLF4 CACNA1H SULF1 MYL12A ITGA2 SNTB1 SCN4A C12orf57 GAA KCNQ1 GSN CHRNB1 KCNMA1 ASPH VIM MEF2A CACNA1G ADRA2B ATP1A1 TRPM4 PPP1R13L CAMK2D DES ACE2 FOXO1 TNNT1 STC1 PDE9A PRKCA MYOM1 CCN2 KCNH2 FOXO3 ATP1B1 CNN1 TNNI3 DOCK4 TAZ ATP2B4 GJA1 ZC3H12A PPP3CA ADRB2 HDAC4 IL15 VCL
GO_NEUROTRANSMITTER_TRANSPORT	7.60064e-05	0.00146166	0.538434	-0.639462	-1.65676	144	OTOF SLC6A12 DOC2B ITGB3 SNAP25 BAIAP3 FBXL20 SNCG SNCA ICA1 RIMS1 BRSK1 PPFIA3 STXBP5L GPM6B STXBP1 PSEN1 STXBP2 SLC6A16 RIMS3 ITGB1 SLC6A6 SYT12 SLC6A17 UNC13A RAB5A SLC29A2 CADPS2 SYT5 DGKI CASK SYNGR3 RAB3B STX4 TRIM9 SLC6A9 NAAA SLC30A1 SYT1 RHOT1 SYT11 SLC29A4 NAPB
GO_OXIDOREDUCTASE_ACTIVITY_ACTING_ON_THE_CH_CH_GROUP_OF_DONORS_NAD_OR_NADP_AS_ACCEPTOR	7.56894e-05	0.00146166	0.538434	-0.868646	-1.73394	24	AKR1C2 AKR1C1 AKR1C3 TM7SF2 DHCR7 FASN BLVRB DPYD PTGR1 BDH2
HP_ABNORMAL_SYSTEMIC_BLOOD_PRESSURE	7.55544e-05	0.00146166	0.538434	-0.558746	-1.54546	296	CLIP2 ACVRL1 FN1 CFI COL4A4 LEPR SAA1 PPARG MMP14 CLDN1 FBN1 GPC3 TNFRSF11B COL4A5 RYR1 SPRY2 C3 PSAP HGD HLA-B SNCA WDR19 MST1 DNMT3A MMEL1 CACNA1H LZTFL1 COL5A1 ARHGAP31 GSN GLA SCNN1A NOTCH3 CD46 MEF2A TRPC6 EPAS1 TGFBR3 HEXB ABCB6 ENG ARSA COL1A1 OFD1 GANAB CORIN SLC12A3 HMGCL DOCK6 STN1 DHPS B2M MLXIPL CCN2 JMJD1C LDLR
GO_PEPTIDE_HORMONE_SECRETION	7.64797e-05	0.0014654	0.538434	-0.615466	-1.61419	162	DOC2B IL6 CCN3 IRS2 CLTRN SNAP25 BMP8A SFRP1 BAIAP3 LRP1 ICA1 ACSL4 CPE ANO1 LTBP4 CACNA1E ACVR1C DPP4 STXBP5L ACVR2B NR1D1 HMGCR TRPM4 PAX8 PRKCE SERP1 CCDC186 CPT1A PRKCA ARRB1 AACS GJA1 HIF1A PPP3CA PFKFB2 CACNA2D2 SIDT2 STX4 GLUD1 ITPR1 BRSK2 EGFR ITPR2
GO_PHOSPHATIDYLINOSITOL_BISPHOSPHATE_BINDING	7.97322e-05	0.0015235	0.538434	-0.682834	-1.66925	87	WIPI1 SYTL2 TPCN1 PLCB1 MAPT GSDMB WDR45 KCNQ1 CAPG GSN SESTD1 FZD7 PLEKHA1 SNX14 OSBPL2 ANXA9 SDCBP DAPP1 FCHO2 TULP3 SYT5 KIF16B SH3PXD2B WIPI2 ACAP2 PLCD1 NCF1 SYT1 EXOC1 PICALM GSDME ADAP2 GAB2 HIP1 ZFYVE1
GO_DIGESTIVE_SYSTEM_PROCESS	8.099e-05	0.00154223	0.538434	-0.756264	-1.7203	52	AKR1C1 SERPINA3 GCNT3 STK39 SOX9 AQP1 NPR3 COPA KCNQ1 NPC1L1 SGK1 ACO1 CRACD F11R EPB41 LDLR TYMP
GO_INTRINSIC_COMPONENT_OF_ORGANELLE_MEMBRANE	8.11583e-05	0.00154223	0.538434	-0.544046	-1.51632	326	P2RX4 CSGALNACT1 INSIG1 RETREG1 MPC1 ERN1 RTN2 CHST2 LAMP2 SELENOS EIF2AK3 SCD RYR1 HLA-B HSPA5 TM7SF2 DHCR7 QSOX1 HLA-E FICD NPC1 SYNGR1 TVP23B STEAP2 HLA-A GRAMD1A ETFDH HLA-C YIF1A PINK1 WLS PEX13 ABCB6 HLA-H ELOVL5 ELOVL7 SREBF2 SLC6A17 SPIRE1 HM13 DNAJB2 TAPBP ATF6 PDIA3 EDEM1 CPT1A RAB5A B2M TVP23C RHBDD2 SLC39A13 ZDHHC9 TBC1D20 CLSTN1 TPST1 RTN4 SARAF ITM2B TOMM20 SLC35A1 MICU1 SLC35A2 TRA…
GO_DIVALENT_INORGANIC_CATION_TRANSMEMBRANE_TRANSPORTER_ACTIVITY	8.21938e-05	0.00155763	0.538434	-0.67955	-1.69653	103	TRPM8 P2RX4 TRPV2 TPCN1 RYR1 GRIN2A TRPC1 CACNA1H CACNG6 CACNA1E SLC30A4 CACNA1G SLC39A10 TRPC6 PSEN1 CACNA2D3 TRPM4 SLC39A8 SLC39A7 GRIN3B ITGAV ANXA9 SLC39A13 SLC8A2 ATP2B4 ATP2A3 CACNB1 CACNB3 CACNA2D2 SLC40A1 SLC39A11 RASA3 SLC39A14 ITPR1 SLC30A1 ITPR2 ATP7B ORAI3 ITPR3 ORAI2 SLC8B1 CACNA1I
GO_POSITIVE_REGULATION_OF_SMALL_MOLECULE_METABOLIC_PROCESS	8.33249e-05	0.00157475	0.538434	-0.672719	-1.66661	97	IRS2 PPARG PLA2G3 PPARA STARD4 APP SNCA TMSB4X INSR CLYBL ZBTB20 NR1D1 PINK1 PMAIP1 PSEN1 PRXL2C BMP6 ELOVL5 SIRT1 FOXO1 PRKCE CPT1A EGF PLIN5 MLXIPL PRKAA2 ABCG1 TAZ SRC HIF1A PFKFB2 COMT
GO_OXIDOREDUCTASE_ACTIVITY_ACTING_ON_NAD_P_H_QUINONE_OR_SIMILAR_COMPOUND_AS_ACCEPTOR	8.39199e-05	0.00158167	0.538434	-0.768299	-1.7314	49	AKR1C2 AKR1C1 AKR1C3
GO_REGULATION_OF_CYTOKINESIS	8.4527e-05	0.00158879	0.538434	0.788575	1.94606	72	PLK1 E2F7 E2F8 AURKB KIF20A KIF14 BRCA2 KIF23 KIF20B RACGAP1 AURKA INCENP PLK4 PRC1 CDC6 MYO19
GO_MAINTENANCE_OF_LOCATION	8.60313e-05	0.00161268	0.538434	-0.573397	-1.55554	234	TMEM159 ITGB3 TMEM38A IL6 INSIG1 PPARG LCN2 PPARA DDIT3 TTC39B FBN1 STARD4 TPCN1 RYR1 APOE C3 SNCA HSPA5 FBN2 TRPC1 TMSB4X OS9 GAA CX3CL1 PDIA2 GSN ACVR1C SLC30A4 HSP90B1 UBASH3B PINK1 F2 CDS1 KDELR3 HEXB CAMK2D SREBF2 ITGAV IBTK SIRT1 LTBP1 PRKCE SQLE PLA2G10 PLIN5 FTH1 UVRAG ABCG1 CDS2 PLCG1 ERO1A GJA1 ZC3H12A G3BP2 SOAT1 KDELR2 PNPLA2 JPH1 RASA3 FTO BBS4 SCARB1 ANK3 PLCG2 ITPR1 ITPR2 ATP7B
GO_LIGAND_GATED_ION_CHANNEL_ACTIVITY	8.65846e-05	0.00161866	0.538434	-0.75714	-1.73665	55	TRPM8 P2RX4 KCNJ16 KCNK6 TPCN1 AQP1 RYR1 GRIN2A GABRR2 CHRNB1 SCNN1A TRPM4 KCNK1 GRIN3B
GO_CONDENSED_NUCLEAR_CHROMOSOME_CENTROMERIC_REGION	8.71466e-05	0.00162478	0.538434	0.910233	1.9599	27	PLK1 BUB1B AURKB NDC80 BUB1 CCNB1 SGO2 NUF2 CENPA CENPO AURKA CENPK SGO1 DSN1
HP_MYELODYSPLASIA	8.89078e-05	0.00165316	0.538434	0.793553	1.94974	69	BUB1B RECQL4 BUB1 XRCC2 TRIP13 BRCA2 GINS1 FANCI TERT BRIP1 FANCA RAD51 FANCD2 BRCA1 FANCG RFWD3 SRSF2 FANCM RAD51C FANCB SAMD9 SLX4 PALB2 GATA2 UBE2T FANCE
GO_VESICLE_LOCALIZATION	8.97043e-05	0.0016635	0.538434	-0.598498	-1.60284	200	WIPI1 TRAPPC6A BICDL1 KIF1A ITGA4 AREG MYO1D GOLGA2 LMAN1 BRSK1 SEC24D AP3B2 MYO1E PINK1 DNM1 PSEN1 BLOC1S3 SEC24A STX5 FOLR1 CDH2 MYO6 SEC22B SEC23A MYO7A RASGRP1 BORCS5 MYO5B NDEL1 TMED9 CCDC186 ARFGAP3 TRAPPC9 CD59 CDH3 MAPK15 TMED10 EXOC4 TBC1D20 USO1 TRAPPC2 DCTN2 BET1 DNM2 BBS4 BRSK2 TBC1D23 SYT11 WDR11 SCFD1 PICALM SLC2A4 PTEN NLGN2 CTSZ SEC24C TFG MCFD2 TMED2 YKT6 BBS2 FNBP1L SEC13 GOSR2 …
GO_REGULATION_OF_ENDOTHELIAL_CELL_MIGRATION	9.03613e-05	0.0016712	0.538434	-0.652339	-1.66634	126	HMOX1 ACVRL1 SMOC2 P2RX4 CEACAM1 FGFBP1 ITGB3 SERPINF1 PPARG VEGFA EFNA1 GRN HDAC5 APOE LGMN KLF4 PRCP TMSB4X BCAS3 VASH1 PLPP3 SASH1 RIN2 RRAS SIRT1 ADAM17 STC1 NRP2 PRKCA PLCG1 SVBP ADAMTS9 ATP2B4 ZC3H12A HIF1A PTPRM MET CCBE1 NRP1
GO_SULFUR_COMPOUND_BIOSYNTHETIC_PROCESS	9.11801e-05	0.00167785	0.538434	-0.634385	-1.65051	150	PDK4 ACSS2 CTH CSGALNACT1 MPC1 CHST2 ST3GAL1 HSD17B12 SCD DSE AKR1A1 MTHFR GGT7 ACSL4 GGT1 ST3GAL6 ACSL1 FASN UST SLC35D2 B3GNT3 CHST6 GGT2 CHPF2 CHPF MGST3 GSTA4 ELOVL5 ELOVL7 GGTLC2 ACLY GCLM CHST11 MPST ST3GAL4 HAGH ACSL3 GGT3P VCAN B3GNT7 GSTM3 GCLC CSGALNACT2 PAPSS1 GLCE ACSL5 SLC7A11 SCD5
GO_VESICLE_ORGANIZATION	9.12057e-05	0.00167785	0.538434	-0.557484	-1.5402	292	TRAPPC6A DOC2B INSIG1 CLTRN SNAP25 PLA2G3 TBC1D4 BAIAP3 PLEKHF1 AREG SNCA NKD2 CHMP1B GOLGA2 LMAN1 SEC24D SCARB2 SERPINE2 HOOK1 STXBP1 DNM1 BLOC1S3 MIA3 SEC24A STX5 FOLR1 STAM2 GOLPH3L SEC22B SEC23A MYO7A TAPBP UNC13A TMED9 SDCBP ARFGAP3 TRAPPC9 CD59 PIKFYVE MAPK15 TMED10 UVRAG TBC1D20 CHMP5 VPS37D USO1 STX8 TRAPPC2 RAB29 LYST HOOK2 RAB5B TSG101 SEC23B AGFG1 TMF1 BET1 IST1 CAV2 VPS39 VPS28 DLG4 S…
GO_ENDOPEPTIDASE_ACTIVITY	9.51974e-05	0.00174663	0.538434	-0.577025	-1.57301	248	THSD4 C1S PLAU PRSS8 CFI MMP14 ADAMTS1 SFRP1 C1R PLAT CTSF CAPN14 LGMN TINAG MST1 MMEL1 CTSH TMEM59 DPP4 ADAMTS14 ADAMTS10 CASP4 HTRA1 PIK3IP1 CASP9 C1RL F2 PSEN1 MMP7 MMP15 ACE2 CTSB TMPRSS3 TMPRSS4 ADAM17 HM13 ECEL1 BMP1 PDIA3 CORIN ADAMTS13 ADAM10 CTSK CTSD MMP11 RHBDD2 ADAMTS15 LTF MMP17 ADAMTS7 CTSS ADAMTS9 MMP1 ADAMTSL3 USP11 USP1 PCSK9 MBTPS1 NRDC SENP7 ADAM9 CTSL
GO_RESPONSE_TO_STEROID_HORMONE	9.558e-05	0.00174901	0.538434	-0.585885	-1.58356	223	AKR1C3 SPP1 CREBRF IL6 FBXO32 SERPINF1 TFPI CLDN1 ASS1 PPARA PCK2 SFRP1 PER1 AREG AQP1 CALCOCO1 KLF9 WBP2 ZFP36L1 CLDN4 NPC1 FOS ABCA3 PAM UFM1 BCL2L11 GLB1 SLIT3 TXNIP PLPP1 CASP9 NR1D1 ATP1A1 EIF4EBP1 PTPRU DUSP1 BMP6 ENG SIRT1 COL1A1 FOXO1 STC1 HDAC6 ZFP36 PAQR8 CCN2 PADI2 FOXO3
GO_RESPONSE_TO_CORTICOSTEROID	9.80453e-05	0.00178939	0.538434	-0.670053	-1.66435	99	AKR1C3 CREBRF IL6 FBXO32 SERPINF1 CLDN1 ASS1 PCK2 AREG AQP1 KLF9 ZFP36L1 FOS ABCA3 PAM BCL2L11 GLB1 SLIT3 CASP9 EIF4EBP1 PTPRU DUSP1 BMP6 ENG COL1A1 FOXO1 STC1 ZFP36 CCN2 FOXO3
GO_MONOCARBOXYLIC_ACID_BINDING	9.9841e-05	0.00181737	0.538434	-0.778188	-1.73063	45	AKR1C2 AKR1C1 AKR1C3 SERPINA5 PPARG PC PTGDS PSAP PYGL
GO_NEGATIVE_REGULATION_OF_NERVOUS_SYSTEM_DEVELOPMENT	0.000100453	0.00182371	0.538434	-0.592069	-1.59837	220	SPP1 ADGRG1 IL6 MINAR1 EFNA1 FSTL4 EPHB2 IRX3 NFATC4 EIF2AK3 SHH SOX9 APOE APP LRP1 HEY1 ARHGEF2 CX3CL1 VIM DKK1 NOTCH3 NGEF DIO3 KREMEN1 NR1D1 F2 TRPC6 PSEN1 SEMA3F PLXNA3 IFRD1 DAB1 PTPN9 SEMA4B MIB1 SEMA6A SRGAP2C B2M RUFY3 FOXO3 LDLR RTN4 MYLIP PPP3CA EFNB3 TULP3 GDI1 PTPRS RAB29 SEMA3C CBFA2T2 NEXMIF CTNNA1 NRP1 ITM2C CIB1 ULK2 PRKACB DGUOK HES1 APPL2 STAT3 DUSP10 PTEN CTSZ MCF2 LRP4 SEMA4D …
GO_APICAL_PART_OF_CELL	0.000102235	0.0018512	0.538434	-0.555259	-1.53229	288	CEACAM1 FN1 SLC22A18 STK39 CLDN1 USH1C PLAT ERBB3 AQP1 APP LRP1 AKR1A1 LGMN DRAM2 CLDN4 PTPRH DDR2 VASH1 ANO1 KCNMA1 DPP4 DYNC2LI1 SCNN1A PLPP1 CLIC4 AHCYL1 NPC1L1 SHANK2 PATJ ATP1A1 PSEN1 STXBP2 REEP6 SLC39A8 FOLR1 KCNK1 CDH2 ACE2 DAB1 SLC6A6 CTSB MYO6 PROM1 MAL2 FAT4 ADAM17 C5AR1 OSMR MYO7A STC1 MYO5B SLC12A3 PLD1 CTSK TMEM30A ATP6AP2 ATP6V1E1 AMN ATP1B1 LDLR MPDZ SLC4A7 SVBP NUMB ATP8B1 GJA1 E…
GO_REGULATION_OF_CELL_SIZE	0.000102719	0.00185511	0.538434	-0.63511	-1.64294	142	SPP1 MAP1B FN1 VEGFA FSTL4 TRPV2 AQP1 APOE LRP1 MAPT DEPTOR NRCAM PLXNA4 KCNMA1 SEMA3F PLXNA3 IFRD1 VAV1 SEMA4B NDEL1 SLC12A3 SEMA6A RUFY3 RB1CC1 RTN4 DPYSL2 LARS1 SLC12A7 GDI1 PTPRS MSN SHTN1 SEMA3C CYFIP1 NRP1 TTL IST1 LAMTOR5 CLCN6 DNM2 ANO6 CRABP2 ULK2 BMPR2 WDTC1 PTEN KCNN4
GO_ANAPHASE_PROMOTING_COMPLEX_DEPENDENT_CATABOLIC_PROCESS	0.000104245	0.00187777	0.538434	0.760034	1.89721	79	CDC20 UBE2C PLK1 BUB1B AURKB CDK1 MAD2L1 FBXO5 CCNB1 AURKA UBE2S PSME3 PSMC3 PSMB10 PSMD6 PSMC6 ANAPC2
GO_LONG_CHAIN_FATTY_ACID_METABOLIC_PROCESS	0.000105028	0.00188695	0.538434	-0.714053	-1.70303	72	AKR1C3 PNPLA3 PTGDS FADS2 EPHX1 ACSL4 FAAH2 FADS1 PAM PNPLA8 ACSL1 CYP2C9 MGLL ELOVL5 CYP2C18 PLA2G10 CPT1A ACSL3 PLA2G4A SLC27A1 CYP2J2 MAPK3 ACSL5 PTGS1 AIG1 CYP2C19 SCP2 LTA4H CYP2D7
GO_REGULATION_OF_CELL_SUBSTRATE_ADHESION	0.000105526	0.00189099	0.538434	-0.624007	-1.6306	156	ACVRL1 SMOC2 PLAU FN1 MMP14 VEGFA BCL6 NPNT SFRP1 COL16A1 HSD17B12 LRP1 NID1 DDR1 BCAS3 PREX1 CX3CL1 CCDC80 FBLN1 SPOCK2 FZD7 GPM6B FBLN2 MELTF GCNT2 RIN2 RRAS COL1A1 PRKCE COL26A1 SRC DUSP22 RREB1 CASK NEXMIF VCL NRP1 FUT1 ITGA5 DNM2 NEDD9 ITGA6 CIB1 P4HB ACTG1 AGR2 DOCK1 PTEN EPB41L5 PEAK1 CDKN2A
GO_NEGATIVE_REGULATION_OF_CARBOHYDRATE_METABOLIC_PROCESS	0.000106458	0.00190276	0.538434	-0.817332	-1.75353	36	NUPR1 LEPR PPARA SELENOS ERFE MST1 SIK1
GO_PROTEIN_LOCALIZATION_TO_CHROMOSOME	0.000108323	0.00193111	0.538434	0.777193	1.94727	82	CDCA5 PLK1 H1-5 AURKB CDK1 KNL1 NDC80 HASPIN TTK BRCA2 ESCO2 TERT CDT1 CENPA WRAP53 SPDL1 MTBP MCM8 SLF1 RUVBL2 CCT5 EZH2 PINX1 XRCC5 CCT7 NABP2 CHAMP1 TCP1 CCT3 ZW10 SLF2 CCT2 MACROH2A1 RCC2
GO_REGULATION_OF_PEPTIDE_HORMONE_SECRETION	0.000109653	0.0019498	0.538434	-0.639076	-1.64135	133	DOC2B IL6 CCN3 IRS2 CLTRN SNAP25 BMP8A SFRP1 BAIAP3 LRP1 ICA1 ACSL4 ANO1 CACNA1E ACVR1C DPP4 STXBP5L NR1D1 HMGCR TRPM4 PAX8 PRKCE SERP1 CPT1A PRKCA ARRB1 AACS GJA1 HIF1A PPP3CA PFKFB2 CACNA2D2 SIDT2 STX4 GLUD1 ITPR1 BRSK2 EGFR ITPR2
GO_VOLTAGE_GATED_CATION_CHANNEL_ACTIVITY	0.000109946	0.00194999	0.538434	-0.734477	-1.70285	59	KCNJ16 SNAP25 KCNK6 TPCN1 RYR1 GRIN2A CACNA1H CACNG6 KCNQ1 CACNA1E KCNMA1 CACNA1G CACNA2D3 KCNK1 GRIN3B ITGAV KCND1 KCNH2 CACNB1 CACNB3 CACNA2D2 HCN3
GO_ALCOHOL_BIOSYNTHETIC_PROCESS	0.000111565	0.00197365	0.538434	-0.638289	-1.62782	124	AKR1B1 INSIG1 DKK3 MSMO1 SC5D PCK2 FDPS ACAT2 CYP51A1 IDI1 HMGCS1 SCD HSD17B7 APOE MVD FDFT1 SNCA TM7SF2 DHCR7 H6PD CACNA1H LSS SPTLC3 FASN ASAH1 NPC1L1 HMGCR MOXD1 BMP6 IMPA2 SREBF2 NSDHL ACLY SQLE GGPS1 PRKAA2 ABCG1 MVK IPMK DGKQ ITPKA SPTLC1
GO_POSITIVE_REGULATION_OF_VASCULATURE_DEVELOPMENT	0.000114841	0.00202193	0.538434	-0.646426	-1.64737	123	HMOX1 CTH ACVRL1 SMOC2 CEACAM1 BTG1 FGFBP1 SOD2 VEGFA IL1A LRG1 ADM2 GRN AQP1 C3 KLF4 VASH2 CTSH CX3CL1 XBP1 GAB1 SASH1 RIN2 RRAS HYAL1 ITGB1 ENG S100A1 SIRT1 C5AR1 MYDGF PRKCA
GO_REGULATION_OF_INSULIN_SECRETION	0.000114879	0.00202193	0.538434	-0.648977	-1.64973	120	DOC2B IL6 CCN3 IRS2 CLTRN SNAP25 BMP8A SFRP1 BAIAP3 LRP1 ICA1 ACSL4 ANO1 CACNA1E ACVR1C DPP4 STXBP5L NR1D1 HMGCR TRPM4 PRKCE SERP1 CPT1A PRKCA ARRB1 AACS GJA1 HIF1A PPP3CA PFKFB2 CACNA2D2 SIDT2 STX4 GLUD1 ITPR1 BRSK2 ITPR2
GO_LIGAND_GATED_CATION_CHANNEL_ACTIVITY	0.000116771	0.00205002	0.538434	-0.764194	-1.72215	49	TRPM8 P2RX4 KCNJ16 KCNK6 TPCN1 AQP1 RYR1 GRIN2A CHRNB1 SCNN1A TRPM4 KCNK1 GRIN3B
GO_POSITIVE_REGULATION_OF_TRANSMEMBRANE_TRANSPORT	0.000118997	0.00208381	0.538434	-0.640467	-1.65308	139	STK39 IRS2 CLTRN EPHB2 GPC3 C3 SNCA ERFE AZIN2 TRPC1 CREBL2 TMSB4X HSPA2 CX3CL1 KCNQ1 INSR RGS9 MEF2A PINK1 F2 TRPC6 PSEN1 ACE2 ITGB1 S100A1 NIPSNAP2 KCNH2 CHP1 ATP1B1 GLRX RNASEL PLCG1 CTSS ADIPOR2 RHOQ ADRB2 ACSL5 STIM1 CACNB3 DNM2 ANO6 SLC26A6 ANK3 PLCG2
GO_POSITIVE_REGULATION_OF_SECRETION	0.000120921	0.00211215	0.538434	-0.576908	-1.56011	225	SPP1 P2RX4 DOC2B IL6 SAA1 IRS2 CLTRN PLA2G3 SYTL2 IL1A NPR1 BAIAP3 AQP1 LRP1 SNCA HLA-E ACSL4 CACNA1H ANO1 ZP3 SELENOK RAB9A PLA2R1 CACNA1G ATP6AP1 XBP1 PINK1 ANG STXBP1 WLS RAB3D SEC24A TRPM4 BMP6 GOLPH3L PRKCE UNC13A PLA2G10 SERP1 SDCBP RAB5A ACSL3 MYOM1 RAB2B ARRB1 ABCG1 AACS SRC CSF1R GJA1 HIF1A PFKFB2 DDX58 TSG101 CADPS2 TMF1 HLA-F STX4 ADAM9 IFNGR1 GLUD1 EGFR SYT1 ANKRD1 SMAD4 STAT3 EXOC1 N…
GO_GOLGI_STACK	0.000123033	0.00214363	0.518848	-0.65085	-1.65585	121	CSGALNACT1 ARSL B4GALNT3 ST3GAL1 HID1 ST6GAL1 YIPF2 GCNT1 SULF1 GOLGA5 GOLGA2 YIPF6 TMEM59 HLA-A NUCB1 GOLGB1 CHPF2 CHPF PITPNM1 GOLPH3L COG3 ST3GAL4 MARCHF9 USO1 FUT3 GOLGA3 GOLT1A CSGALNACT2 GOLGA8H MAN2A1 BET1 OCRL TOM1L1 FUT1 MBTPS1 GALNT3 B4GALNT4 SCFD1 STX16 GOLPH3 TMEM87A ST3GAL3 TMED2 MGAT4A RASIP1 ZFYVE1 TMED3
GO_ACUTE_PHASE_RESPONSE	0.000124176	0.0021581	0.518848	-0.874556	-1.70536	21	SERPINA3 FN1 IL6 SAA1 SAA2 ASS1 IL1A LBP SIGIRR F2 CEBPB
GO_AUTOPHAGOSOME_ORGANIZATION	0.000125005	0.00216707	0.518848	-0.684599	-1.68476	92	NUPR1 WIPI1 GABARAPL1 FEZ1 MAP1LC3B C9orf72 WDR45 ATG9B TMEM39A RAB33B PINK1 PSEN1 IFT20 ULK1 ATG13 SEC22B ATG16L2 RAB5A RNF5 PIKFYVE RB1CC1 MAP1LC3B2 GABARAPL2 TMEM41B ADPRH WIPI2
GO_NEGATIVE_REGULATION_OF_RESPONSE_TO_WOUNDING	0.000125686	0.00217342	0.518848	-0.738427	-1.70306	57	SPP1 CEACAM1 PLAU PROS1 TFPI PLAT APOE CD109 UBASH3B KREMEN1 SERPINE2 HMGCR F2 PDGFRA GJA1 PTPRS CASK CLDN3 CD9
GO_AXON_EXTENSION	0.000129255	0.00222957	0.518848	-0.672242	-1.67407	101	MAP1B FN1 VEGFA TRPV2 APOE LRP1 C9orf72 MAPT LAMB2 NRCAM PLXNA4 SLIT3 ULK1 SEMA3F PLXNA3 ITGB1 IFRD1 ALCAM SEMA4B NDEL1 NRP2 SEMA6A RUFY3 RTN4 DPYSL2 GDI1 PTPRS SHTN1 SEMA3C CYFIP1 VCL RAPH1 NRP1 TTL
GO_NEGATIVE_REGULATION_OF_SECRETION	0.000130329	0.0022425	0.518848	-0.668631	-1.67543	106	HMOX1 CEACAM1 FN1 ARG2 CCN3 STK39 BMP8A SFRP1 CYP51A1 ERBB3 APOE SNCA CX3CL1 ACVR1C RAB33B STXBP5L RAB11FIP1 PLA2R1 ADRA2B HMGCR BTN2A2 LIF SERGEF EGF TMBIM6 ERP29 GJA1 ZC3H12A PPP3CA COMT SRCIN1 HLA-F
GO_VESICLE_MEDIATED_TRANSPORT_IN_SYNAPSE	0.00013601	0.00233444	0.518848	-0.608746	-1.59657	162	OTOF DOC2B ITGB3 SNAP25 FBXL20 SNCG SNCA RIMS1 BRSK1 PPFIA3 STXBP5L STXBP1 DNM1 PSEN1 RIMS3 CDH2 SYT12 UNC13A DNAJC6 RAB5A GRIP1 PLD1 PLD2 CLSTN1 KIAA1109 NUMB FCHO2 DGKQ CADPS2 SYT5 DGKI CYFIP1 CASK CANX RAB3B STX4 DNM2 TRIM9 BRSK2 SYT1 VAMP4 ACTG1 SYT11 NAPB PICALM SLC2A4 PTEN NLGN2 BTBD8 SYT17
GO_REGULATION_OF_CARBOHYDRATE_METABOLIC_PROCESS	0.00013766	0.00235692	0.518848	-0.610556	-1.60028	161	NUPR1 PDK4 IGFBP3 LEPR IRS2 PPARA SELENOS APP SNCA ERFE MST1 SIK1 INSR NFE2L1 SCARB2 ZBTB20 PMAIP1 PSEN1 PPP1R3B PRXL2C SIRT1 FOXO1 PRKCE EGF MLXIPL FOXK1 PRKAA2 SRC PRKAG1 DGKQ HIF1A PFKFB2 HDAC4 LCMT1
GO_POSITIVE_REGULATION_OF_LYMPHOCYTE_ACTIVATION	0.000138718	0.00236917	0.518848	-0.60193	-1.59012	174	HLA-DMB IL23A VTCN1 IL6 IRS2 MMP14 EBI3 BCL6 CD55 IL1A TNFSF9 SHH JAK3 FYN HLA-E DPP4 HLA-A ZP3 SELENOK CD46 SLC39A10 XBP1 BLOC1S3 SIRPB1 CD24 VAV1 BTN2A2 RASGRP1 MAP3K8 ICOSLG SRC IL18 EFNB3 FLT3LG IL15 HLA-F CD47 NCK1 SH3KBP1 RASAL3 HES1 RPS3 NKAP CCDC88B DUSP10 PNP YES1
GO_BASOLATERAL_PLASMA_MEMBRANE	0.000140412	0.00239218	0.518848	-0.610741	-1.61068	171	OTOF CEACAM1 KCNJ16 LEPR STK39 CLDN1 ERBB3 AQP1 LRP1 MYO1D NKD2 CLDN4 KCNQ1 CNNM2 SLC7A7 PLPP3 MAP7 ATP1A1 CA11 SLC39A8 FOLR1 CDH2 SLC6A6 PALM C5AR1 CDH16 BEST1 EPB41 DLG3 SLC27A1 ATP1B1 SLC29A2 LDLR ARRB1 CNNM4 SLC4A7 NUMB SLC8A2 ATP2B4 EPCAM MSN CASK MET DSP IL6R SLC40A1 STX4 ADAM9 SLC26A6 SLC6A9 ITGA6 SLC39A14 ANK3 EGFR ATP7B
GO_IMPORT_INTO_CELL	0.000142821	0.00242725	0.518848	-0.628625	-1.63553	150	ITGB3 KCNJ16 IRS2 CLTRN SNAP25 TRPV2 ITGA4 SLC5A3 SNCA FYN FXYD2 SLC43A1 ACSL1 SLC39A10 GPM6B DNM1 ATP1A1 PSEN1 SLC9A7 SLC31A1 TRPM4 SLC39A8 FOLR1 ACE2 ITGB1 SLC6A6 SLC12A3 MAPK15 ACSL3 KCNH2 SLC27A1 ATP1B1 SLC29A2 LTF NUMB SLC8A2 ATP2B4 SLC12A7 SLC1A4 TSG101 ACSL5 SLC1A1 SLC7A11 SYNGR3 RAB3B VPS28 DNM2 SLC6A9 SLC39A14 SLC30A1 SLC36A4
GO_POSITIVE_REGULATION_OF_T_CELL_PROLIFERATION	0.000143832	0.00243845	0.518848	-0.747363	-1.70005	52	HLA-DMB IL23A VTCN1 IL6 EBI3 CD55 IL1A TNFSF9 SHH JAK3 HLA-E HLA-A ZP3 SELENOK CD46
GO_REGULATION_OF_DNA_METABOLIC_PROCESS	0.000146339	0.00247489	0.518848	0.561709	1.62064	303	H1-1 FOXM1 H1-5 DSCC1 BLM RAD51AP1 PIF1 AURKB PCNA ATAD5 H2AX POLQ AUNIP NEK2 FIGNL1 CDT1 RFC3 CHTF18 CHEK1 ALYREF TIMELESS TICRR RAD51 H1-3 RFC5 HSP90AA1 RFC2 BRCA1 HNRNPA2B1 TFDP1 WRAP53 PARPBP RMI2 NAT10 MBD3 DHX9 DDX11 H1-4 H1-2 RFC4 FANCB FUS TENT4B KPNA2 EXOSC3 SLF1 HNRNPU SETMAR CCT5 PARP1 NUDT16L1 HNRNPD AXIN2 PINX1 SLX4 FIGN BRCC3 XRCC5 CCT7 MLH1 NABP2 OTUB1 MIS18A H1-6 TCP1 PRMT5 CCT3 W…
GO_CHROMOSOME_LOCALIZATION	0.000147039	0.00248066	0.518848	0.781242	1.92594	71	CDCA5 FAM83D CENPF AURKB CDCA8 NDC80 KIF2C SPAG5 KIF14 DLGAP5 CENPE CCNB1 PSRC1 CDT1 NUF2 KIF22 KIFC1 INCENP SPDL1 RRS1 HNRNPU
GO_REGULATION_OF_TISSUE_REMODELING	0.000150787	0.00253769	0.518848	-0.754209	-1.71096	51	PDK4 SPP1 CEACAM1 IL23A ITGB3 IL6 LEPR SFRP1 TNFRSF11B DDR2 UBASH3B PLEKHM1 ATP6AP1 CST3 PRKCA TMBIM1 SRC CSF1R IL18 PPP3CA IL15
GO_METAPHASE_PLATE_CONGRESSION	0.000151837	0.00254916	0.518848	0.802019	1.93647	59	CDCA5 FAM83D CENPF AURKB CDCA8 NDC80 KIF2C SPAG5 KIF14 CENPE CCNB1 PSRC1 CDT1 NUF2 KIF22 KIFC1 INCENP SPDL1 RRS1 HNRNPU
GO_REGULATION_OF_MEMBRANE_POTENTIAL	0.000153809	0.00257602	0.518848	-0.570427	-1.54669	232	P2RX4 NALCN MYH14 KCNK6 SCN2A DSC2 APP PYCR1 GRIN2A MAPT GABRR2 CACNA1H SCN4A NRCAM RIMS1 KCNQ1 CHRNB1 CACNA1E KCNMA1 PIP5KL1 CACNA1G PINK1 SHANK2 PMAIP1 ATP1A1 PSEN1 TRPM4 SLC39A8 KCNK1 CAMK2D RIMS3 SCN3A PTPN3 USP53 GCLM BCO2 SLC25A36 KCNH2 ATP1B1 BNIP3L GLRX SRC S1PR2 SLC8A2 GCLC GJA1 FHL1 PPP3CA ADRB2 DGKI CACNB3 DSP RACK1 DLG4 GOT1 HCN3 ANK3 KCNK15 PPA2 PID1 PTEN NLGN2 KCNN4 SLC8B1 SCN4B DMP…
GO_REGULATION_OF_COAGULATION	0.000156327	0.00261186	0.518848	-0.757223	-1.71201	50	CEACAM1 PLAU PROS1 TFPI HPSE EPHB2 PLAT APOE UBASH3B SERPINE2 F2 PSEN1 PDGFRA F11R PRKCA PLA2G4A ENPP4
GO_CYTOSOLIC_CALCIUM_ION_TRANSPORT	0.000158085	0.00263488	0.518848	-0.667123	-1.67365	107	P2RX4 TMEM38A DDIT3 TRPV2 TPCN1 RYR1 GRIN2A SNCA FYN TRPC1 CX3CL1 RGS9 UBASH3B F2 CAMK2D IBTK PRKCE CCN2 TMBIM6 PLCG1 SLC8A2 MICU1 ATP2B4 ERO1A ATP2A3 CACNB3 JPH1 RASA3 MCUR1 PLCG2 ITPR1 ITPR2
GO_OXIDOREDUCTASE_ACTIVITY_ACTING_ON_CH_OH_GROUP_OF_DONORS	0.000158804	0.0026405	0.518848	-0.692428	-1.68734	85	AKR1C2 AKR1C1 AKR1C3 AKR1B10 AKR1B1 CRYL1 HSD17B14 PHGDH HSD17B12 HSD17B7 AKR1A1 ME1 H6PD KDSR PGD FASN HMGCR PTGR1 RDH11 HIBADH BDH2 NSDHL HSD17B11
GO_MEMBRANE_REGION	0.000159964	0.00265342	0.518848	-0.565257	-1.5357	238	HMOX1 TRPM8 UNC5B ADGRG1 TFPI HPSE CD55 LAMP2 SHH APP MAPT FYN MYO1D PLPP2 SULF1 NPC1 UNC5A SELPLG ANO1 KCNQ1 INSR KCNMA1 DPP4 PLPP3 CD46 PLPP1 GPM6B ATP1A1 PSEN1 CDH2 ACE2 ITGB1 CD24 MAL2 ADAM17 HDAC6 SDCBP RAB5A TRADD GPC1 GRIP1 CTSD PIKFYVE ATP1B1 CDH1 SRC EFHD2 GNAI1 RHOQ ATP2B4 PAG1 CBLB GJA1 MAPK3 STIM1 CTNNA1 CAV2 BIRC3 ADD3 LAMTOR5 TLR6
GO_TERTIARY_GRANULE	0.000162186	0.00268383	0.518848	-0.66777	-1.66294	101	YPEL5 CEACAM1 PLAU SNAP25 CD55 LAMP2 LRG1 PRCP QSOX1 LGALS3 CTSH ALDOC GAA CYSTM1 TIMP2 ASAH1 STXBP2 SERPINB6 PGM1 CST3 TMC6 CD59 PLD1 ADAM10 B2M CTSD ATP6AP2 ENPP4 FTH1 LTF
GO_REGULATION_OF_STEROID_BIOSYNTHETIC_PROCESS	0.000167567	0.00276626	0.518848	-0.716664	-1.70556	71	AKR1C3 INSIG1 DKK3 SC5D FDPS STARD4 CYP51A1 IDI1 HMGCS1 SCD APOE MVD FDFT1 TM7SF2 DHCR7 H6PD LSS FASN ASAH1 NR1D1 HMGCR ATP1A1 BMP6 SREBF2 SIRT1 SQLE GGPS1
GO_NEGATIVE_REGULATION_OF_EPITHELIAL_CELL_PROLIFERATION	0.000168206	0.00277019	0.518848	-0.685031	-1.68167	90	NUPR1 ACVRL1 CEACAM1 CDKN1C SERPINF1 PPARG SFRP1 GPC3 SOX9 APOE KLF9 CDKN2B CD109 SULF1 VASH1 MAGED1
GO_CELLULAR_RESPONSE_TO_INSULIN_STIMULUS	0.00016883	0.00277387	0.518848	-0.601522	-1.59382	179	PDK4 CEACAM1 IGFBP1 TRIB3 INSIG1 IRS2 PPARG PCK2 TBC1D4 SELENOS HDAC5 CPEB2 ZFP36L1 ERFE BCAR3 INSR CPEB1 LPIN3 ATP6AP1 XBP1 GAB1 EIF4EBP1 MARS1 GKAP1 SIRT1 FOXO1 ATP6V0E1 NDEL1 FOXO4 ATP6V1E1 GRB14 FOXO3 USO1 SRC RHOQ GCLC CYFIP1 PCSK9 SOCS3 GRB10 ATP6V1A CAV2 GOT1 NCK1 SLC39A14 APPL2 WDTC1 PID1 ATP6V1G1 SLC2A4 PTEN IGF1R
GO_IRE1_MEDIATED_UNFOLDED_PROTEIN_RESPONSE	0.000169388	0.00277644	0.518848	-0.730262	-1.70856	63	WIPI1 DNAJB9 ERN1 PDIA5 GFPT1 HSPA5 FICD BCL2L11 YIF1A XBP1 KDELR3 FKBP14 HYOU1 CUL7 ARFGAP1 ACADVL MYDGF EDEM1 SERP1 EXTL2 PDIA6 PPP2R5B
GO_EXTRACELLULAR_MATRIX_BINDING	0.000174018	0.00284558	0.518848	-0.782068	-1.70711	40	SPP1 SMOC2 ADGRG1 ITGB3 VEGFA SHH DMBT1 NID1 LGALS3 ITGA2 SPOCK2 FBLN2 ITGB1 ITGAV OLFML2A GPC1 LYPD3 ADAMTS15 CTSS BCAM
GO_NEGATIVE_REGULATION_OF_RESPONSE_TO_ENDOPLASMIC_RETICULUM_STRESS	0.000174503	0.00284679	0.518848	-0.768526	-1.70914	45	DNAJB9 SELENOS HERPUD1 HSPA5 OS9 ERLEC1 TXNDC12 XBP1 CLU HYOU1 UBXN1 UBE2J1 TMBIM6 DERL3 PPP1R15B DNAJC3 SYVN1 UBAC2 RACK1 NCK1
GO_INSULIN_SECRETION	0.000177523	0.00288924	0.518848	-0.622794	-1.60933	141	DOC2B IL6 CCN3 IRS2 CLTRN SNAP25 BMP8A SFRP1 BAIAP3 LRP1 ICA1 ACSL4 ANO1 CACNA1E ACVR1C DPP4 STXBP5L ACVR2B NR1D1 HMGCR TRPM4 PRKCE SERP1 CCDC186 CPT1A PRKCA ARRB1 AACS GJA1 HIF1A PPP3CA PFKFB2 CACNA2D2 SIDT2 STX4 GLUD1 ITPR1 BRSK2 ITPR2
GO_CARBOXYLIC_ESTER_HYDROLASE_ACTIVITY	0.000181529	0.00294059	0.518848	-0.683571	-1.67809	90	NOTUM PNPLA3 PLA2G3 LIPH SIAE H6PD AARS1 LIPA LIPG PNPLA8 MGLL PLAAT2 ABHD4 PNPLA6 PGLS PLA2G10 PLA2G4A IARS1 LARS1 GDPD3 ABHD3 NCEH1 GDPD1 PLAAT3 PNPLA2 LYPLA1 DDHD2 PLA2G12A
GO_REGULATION_OF_GLUCOSE_METABOLIC_PROCESS	0.000181529	0.00294059	0.518848	-0.683692	-1.67839	90	PDK4 IGFBP3 LEPR IRS2 PPARA SELENOS ERFE MST1 SIK1 INSR NFE2L1 PMAIP1 PPP1R3B SIRT1 FOXO1 FOXK1 SRC DGKQ PFKFB2 LCMT1
GO_EARLY_ENDOSOME_MEMBRANE	0.000184541	0.00298241	0.518848	-0.637585	-1.63395	130	SH3GL3 PLD3 LITAF SORCS2 HLA-B PLPP2 HLA-E MR1 HLA-A DKK1 HLA-C ZFYVE28 PSEN1 WLS ABCA7 STAM2 HLA-H ATP9A PDLIM4 RAB5A B2M PIKFYVE RAB5B NAPEPLD TSG101 KIF16B SNX16 SLC1A1 HLA-F OCRL TMEM163 OSBPL6 SLC39A14 EGFR APPL2 SNX6 INPP4A
GO_CELL_SUBSTRATE_JUNCTION	0.000188934	0.00304629	0.518848	-0.526625	-1.48491	381	LCP1 PLAU ITGB3 FLRT3 MMP14 TGM2 ITGA4 LRP1 HSPA5 KLF11 ASAP3 BCAR3 ARHGEF2 DDR2 COL17A1 ITGA2 SNTB1 ARHGAP31 GSN MAP2K2 AIF1L DPP4 VIM HSPG2 SCARB2 HSP90B1 CD46 SYNE2 RRAS HYOU1 CDH2 ITGB1 ENG ITGAV ALCAM ADAM17 PDIA3 ARHGAP26 SDCBP CD59 ADAM10 B2M CORO1B SNTB2 CHP1 CNN1 CD99L2 RPL31 SRC RHOU NUMB GJA1 ARPC3 FHL1 PTPN12 RPL3 GNA13 MAPK3 LPP MSN CYFIP1 CASK VCL PEAK3 CTNNA1 RPL9 RPS29 RPS19 HMGA1…
GO_REGULATION_OF_CATION_TRANSMEMBRANE_TRANSPORT	0.00018947	0.00304782	0.518848	-0.58667	-1.57591	207	KLHL24 TMEM38A STK39 GEM CLTRN EPHB2 APP GRIN2A SNCA FYN TRPC1 FXYD2 TMSB4X HSPA2 CX3CL1 CACNG6 KCNQ1 SHISA9 SESTD1 SLC43A1 RGS9 UBASH3B KCNIP1 PINK1 SHANK2 F2 CAMK2D ACE2 ITGB1 S100A1 NIPSNAP2 PTPN3 PRKCE CD63 KCNH2 DLG3 CHP1 ATP1B1 GLRX PLCG1 CTSS ATP2B4 FHL1 ADRB2 FXYD6 STIM1 PCSK9 CACNB1 CACNB3 FXYD5 DLG4 JPH1 DNM2 ANO6 SLC6A9 ANK3 PLCG2 SLC30A1 PDE4B PTEN NLGN2 SHISA8 CAB39 SCN4B FGF11 GNB5 …
GO_FATTY_ACID_DERIVATIVE_METABOLIC_PROCESS	0.000192753	0.00309344	0.518848	-0.663037	-1.66141	106	AKR1C2 AKR1C1 AKR1C3 PLA2G3 PTGDS HSD17B12 SCD EPHX1 GGT7 ACSL4 GGT1 FAAH2 FADS1 PNPLA8 ACSL1 FASN CYP2C9 MGLL GGT2 MGST3 PTGR1 ELOVL5 ELOVL7 CYP2C18 BDH2 SIRT1 GGTLC2 ACLY PLA2G10 HMGCL ACSL3 PLA2G4A GGT3P
GO_CELLULAR_RESPONSE_TO_PEPTIDE_HORMONE_STIMULUS	0.000195591	0.00313172	0.392536	-0.563054	-1.52972	238	PDK4 CEACAM1 IGFBP1 TRIB3 MAP1B GDF15 INSIG1 NR4A1 IRS2 PPARG ASS1 PCK2 TBC1D4 FBN1 SELENOS NR4A2 JAK3 HDAC5 CPEB2 FYN ZFP36L1 ERFE BCAR3 INSR CPEB1 LPIN3 ATP6AP1 AHCYL1 XBP1 GAB1 EIF4EBP1 MARS1 GKAP1 SIRT1 FOXO1 ATP6V0E1 NDEL1 FOXO4 ATP6V1E1 GRB14 FOXO3 USO1 SRC RHOQ GCLC CYFIP1 PCSK9 SOCS3 GRB10 ATP6V1A CAV2 GOT1 POR NCK1 SLC39A14 PRKACB LEPROT APPL2 WDTC1 STAT3 PID1 ATP6V1G1 SLC2A4 PTEN IGF1R …
GO_RECEPTOR_REGULATOR_ACTIVITY	0.000197039	0.00314762	0.392536	-0.584055	-1.56416	200	SPP1 INHBE GDF15 IL23A IL6 FLRT3 CCN3 DKK3 STC2 VEGFA EBI3 NTS IL1A BMP8A PNOC TNFSF9 FBN1 ADM2 NRTN TNFRSF11B SHH GRN AREG APP OSGIN1 ERFE LGALS3 COPA LYNX1 CX3CL1 IL32 DPP4 CMTM7 ZP3 THNSL2 DKK1 BMP8B NAMPT F2 SEMA3F FNTA METRNL BMP6 CCL20 TIMP1 CXCL14 SEMA4B PRKCE STC1 LIF BMP1 SEMA6A GPHA2 WNT6 EGF CCN2
GO_NEGATIVE_REGULATION_OF_CELL_POPULATION_PROLIFERATION	0.000200651	0.00319794	0.518848	-0.506568	-1.45014	474	NUPR1 HMOX1 IGFBP3 ACVRL1 CEACAM1 RPS6KA2 BTG1 CDKN1C FGFBP1 ADGRG1 VTCN1 SOD2 IL6 CTNNBIP1 ARG2 CCN3 SERPINF1 PPARG ADAMTS1 NDRG1 MINAR1 FBXO2 BCL6 IL1A NPR1 SFRP1 GPC3 SHH SOX9 IRF6 APOE APP SPRY2 WARS1 NPR3 ATP8A2 SPINT2 KLF9 CLMN KLF11 CGREF1 KLF4 CDKN2B DDR1 CD109 SULF1 IFITM1 P3H1 PDCD4 ALDH1A2 VASH1 TNFRSF9 TIMP2 MAGED1 LGALS7B FBLN1 ASPH ACVR1C SLIT3 SPINT1 PLPP1 SERPINE2 RNF41 ANG TGFBR3…
GO_MITOTIC_METAPHASE_PLATE_CONGRESSION	0.00020176	0.00320821	0.518848	0.835242	1.95429	46	CDCA5 AURKB CDCA8 NDC80 KIF2C KIF14 CENPE CCNB1 PSRC1 CDT1 NUF2 KIF22 KIFC1 SPDL1 RRS1 HNRNPU
GO_VESICLE_BUDDING_FROM_MEMBRANE	0.000204502	0.00324436	0.392536	-0.665242	-1.6524	99	TRAPPC6A INSIG1 AREG GOLGA2 LMAN1 SEC24D DNM1 MIA3 SEC24A STX5 FOLR1 GOLPH3L SEC22B SEC23A TMED9 ARFGAP3 TRAPPC9 CD59 MAPK15 TMED10 TBC1D20 CHMP5 USO1 TRAPPC2 SEC23B BET1 DNM2 SCFD1 PICALM SLC2A4 GOLPH3 CTSZ SEC24C TFG MCFD2 TMED2 FNBP1L SEC13 GOSR2 WASL CHMP4C MYO18A SEC31A
GO_REGULATION_OF_POSTTRANSCRIPTIONAL_GENE_SILENCING	0.000205622	0.00325466	0.518848	0.726691	1.87868	110	H3C12 H3C14 H3C15 H4C8 H3C2 H4C14 H4C9 H4C15 H4C13 H3C13 H3C4 H4C4 H3C10 H3C7 H3C11 H3C1 H4-16 TERT H4C2 LIN28A H4C12 H4C11 POLR2L H4C1 H4C3 NDC1 H4C5 DHX9 POLR2A NUP35 NUP188 POLR2D NUP107 EIF4G1 TNRC6A NUP155
GO_INTRINSIC_COMPONENT_OF_ENDOPLASMIC_RETICULUM_MEMBRANE	0.000210134	0.00331849	0.518848	-0.624053	-1.60918	138	INSIG1 RETREG1 ERN1 RTN2 SELENOS EIF2AK3 SCD HLA-B HSPA5 TM7SF2 DHCR7 HLA-E FICD HLA-A GRAMD1A HLA-C HLA-H ELOVL5 ELOVL7 SREBF2 HM13 DNAJB2 TAPBP ATF6 PDIA3 EDEM1 B2M RHBDD2 RTN4 SARAF TRAM1 DERL3 STIM1 SYVN1 CANX HLA-F
GO_T_CELL_PROLIFERATION	0.00021182	0.0033375	0.518848	-0.660873	-1.66672	112	HLA-DMB IL23A VTCN1 IL6 ARG2 EBI3 CD55 IL1A TNFSF9 SHH JAK3 FYN HLA-E LGALS3 LGALS7B HLA-A ZP3 SELENOK CD46 CEBPB CD24 BTN2A2 RASGRP1 BTN3A1 ICOSLG IL18 MSN IL15 LMBR1L NCK1 RASAL3 HES1 RPS3 NCSTN CCDC88B PDE5A PNP
GO_REGULATION_OF_NEUROTRANSMITTER_LEVELS	0.000214571	0.00337315	0.378768	-0.616749	-1.60591	151	OTOF DOC2B ITGB3 SNAP25 BAIAP3 MAOA FBXL20 SNCG SNCA RIMS1 BRSK1 PPFIA3 STXBP5L GPM6B STXBP1 PSEN1 MOXD1 STXBP2 RIMS3 ITGB1 SYT12 UNC13A RAB5A SLC29A2 CADPS2 SYT5 DGKI COMT CASK SYNGR3 RAB3B STX4 TRIM9 SLC6A9 NAAA SLC30A1 SYT1 RHOT1 SYT11 SLC29A4 NAPB
GO_PROTEIN_LOCALIZATION_TO_ENDOPLASMIC_RETICULUM	0.000215793	0.00337702	0.378768	-0.623393	-1.60381	135	INSIG1 HSPA5 OS9 PMM1 PDIA2 MIA3 KDELR3 SGTB SSR3 RPL31 RTN4 RPS25 PMM2 TRAM1 GJA1 RPL3 GABARAPL2 RPL34 UBAC2 SEC63 RPL9 RPS29 RPS19 RPL35A KDELR2 SRPRA RPL10 SRP54 RPS16 RPS11 RPL23A RPS3 RPS3A RPL39 RPS18 RPL15 RPS6 RPL37A RPL12 RPL37 RPS8 RPL29 RPS27 RPL18 RPL30 RPL4 RPL13A RPL26 TAPT1 RPS4X RPS14 RPS13 RPS24 RPL41 RPS20 RPL5 SEC61B RPL24 RPLP0 RPL13 SEC16A RPS15A RPS23 ANKRD13C RPS9 RPS21 RPL…
GO_VESICLE_TARGETING	0.00021544	0.00337702	0.518848	-0.683927	-1.6692	86	WIPI1 TRAPPC6A AREG GOLGA2 LMAN1 SEC24D PSEN1 SEC24A STX5 FOLR1 SEC22B SEC23A TMED9 ARFGAP3 TRAPPC9 CD59 MAPK15 TMED10 EXOC4 TBC1D20 USO1 TRAPPC2 BET1 TBC1D23 WDR11 SCFD1 CTSZ SEC24C TFG MCFD2 TMED2 YKT6 SEC13 GOSR2 AP1M2 NLGN1
GO_PHOSPHATIDYLINOSITOL_3_KINASE_SIGNALING	0.000218372	0.00340967	0.378768	-0.659816	-1.64929	104	CEACAM1 UNC5B IRS2 IER3 PIK3AP1 EPOR ERBB3 SOX9 FYN NYAP1 ZFP36L1 KLF4 INSR PIK3IP1 SERPINE2 F2 GAB1 PLEKHA1 BTN2A2 NOP53 SIRT1 RASGRP1 PDGFRA MYDGF ROR1 PIK3CD PPP2R5B SRC PIP5K1B IL18 MAPK3 FBXL2 PDGFD EGFR NCF1 PTPN13 PTEN IGF1R PIP4K2C SEMA4D PRR5L PIK3C2A CAT FGFR1
GO_PIGMENT_GRANULE	0.000220158	0.0034298	0.378768	-0.676262	-1.66424	92	ITGB3 SERPINF1 MMP14 SYTL2 TRPV2 HSPA5 SYNGR1 CAPG FASN RAB9A SND1 HSP90B1 ATP1A1 CALU ITGB1 CTSB SEC22B MYO7A PDIA3 GANAB CD63 SDCBP RAB5A CTSD PDIA6 TMED10 ERP29 PDIA4 SLC1A4 GNA13 RAB29 RAB5B CANX RPN1 P4HB PRDX1 NCSTN BSG SGSM2
GO_NERVE_DEVELOPMENT	0.000222267	0.00345488	0.518848	-0.740638	-1.6988	55	COL25A1 EPHB2 NRTN ERBB3 ITGA4 SULF1 PLXNA4 SERPINE2 SEMA3F PLXNA3 UNC13A NRP2 ATP8B1 NRP1 SALL1 HES1 RNF165
GO_GOLGI_VESICLE_BUDDING	0.000223128	0.00345594	0.378768	-0.700456	-1.67643	74	TRAPPC6A INSIG1 AREG GOLGA2 LMAN1 SEC24D MIA3 SEC24A STX5 FOLR1 GOLPH3L SEC22B SEC23A TMED9 ARFGAP3 TRAPPC9 CD59 MAPK15 TMED10 TBC1D20 USO1 TRAPPC2 SEC23B BET1 SCFD1 GOLPH3 CTSZ SEC24C TFG MCFD2 TMED2
GO_NUCLEAR_REPLICATION_FORK	0.000223335	0.00345594	0.518848	0.868122	1.98336	39	MCM10 CDC45 GINS2 PCNA TONSL TIPIN TIMELESS PRIM1 MMS22L WDHD1 POLA2 MCM3 POLA1 GINS4 PRIM2 POLD1 POLD3
GO_FATTY_ACID_BIOSYNTHETIC_PROCESS	0.000225247	0.00346248	0.518848	-0.655898	-1.64894	109	PDK4 AKR1C3 ACSS2 CEACAM1 ACSM3 TRIB3 INSIG1 PLA2G3 PTGDS FADS2 HSD17B12 LIPH SCD PRKAB1 LIPG FADS1 PNPLA8 THNSL2 FASN CYP2C9 MGLL XBP1 ELOVL5 ELOVL7 SIRT1 ACLY ACADVL FADS3 MLXIPL ACSL3 PLA2G4A PRKAA2 PRKAG1 ADIPOR2 ABHD3
GO_MICROVILLUS	0.000225259	0.00346248	0.378768	-0.720634	-1.69839	66	S100P CEACAM1 ITGB3 AKR1B1 USH1C MYO1D PTPRH MYO1E CLIC4 IFT20 SLC6A6 MYO6 PROM1 ITGAV MYO7A PDGFRA ATP6V1E1 EXOC4 MSN STARD10 TBC1D10A ATP6V1A
GO_REGULATION_OF_DNA_REPLICATION	0.000224717	0.00346248	0.518848	0.724771	1.86077	103	CCNA2 E2F7 DSCC1 E2F8 BLM CDK1 PCNA ATAD5 FBXO5 BRCA2 TIPIN ESCO2 CDT1 RFC3 DNA2 CHTF18 TIMELESS CDC7 TICRR RFC5 GMNN RFC2 HRAS ID3 DBF4B CDC6 DBF4 ORC5 DHX9 RFC4 DONSON WIZ CACYBP
GO_TRANSPORT_VESICLE_MEMBRANE	0.00022592	0.00346495	0.518848	-0.623239	-1.61357	143	OTOF CEACAM1 SLC17A5 AREG HLA-B ICA1 HLA-E CPE LMAN1 SYNGR1 PAM SEC24D HLA-A HLA-C SEC24A STX5 FOLR1 HLA-H SYT12 SREBF2 ARFGEF3 SLC6A17 SEC22B SEC23A BORCS5 UNC13A RAB5A CD59 TMEM30A B2M TMED10 SNTB2 SCAMP1 USO1 PTPRS RAB5B SYT5 SEC23B SYNGR3 HLA-F RAB3B ATP8A1 TMEM163 SLC6A9 ITPR1 SYT1 VAMP4 STX16 SEC24C MCFD2 TMED2 VAMP3 CBARP AFTPH
GO_TISSUE_MORPHOGENESIS	0.00022757	0.00348253	0.518848	-0.506996	-1.4533	484	ACVRL1 CEACAM1 CHRD ITGB3 GCNT3 CTNNBIP1 FLRT3 MMP14 VEGFA NPNT IRX3 SFRP1 GPC3 NFATC4 SHH TGM2 SOX9 AREG SPRY2 GCNT1 MTHFR SPINT2 HEY1 KLF4 DDR1 COL4A1 SULF1 CTSH ITGA2 COL5A1 ALDH1A2 CARMIL2 MAGED1 GCNT4 BRSK1 SPINT1 FRAS1 FZD7 TXNRD1 DKK1 GPC4 AHI1 ANKRD6 CLIC4 PSEN1 POFUT2 TGFBR3 WLS IFT20 GCM1 FOLR1 ITGB1 ENG SETDB2 MICAL2 PAX8 FAT4 ADAM17 STC1 LIF NRP2 MIB1 ROR1 WNT6 EGF ALDH1A3 FREM2 ARHGA…
GO_TELOMERE_CAPPING	0.000229218	0.0035	0.518848	0.830181	1.96396	50	H4C8 AURKB H4C14 H4C9 H4C15 H4C13 H4C4 H4-16 NEK2 H4C2 H4C12 H4C11 DCLRE1A H4C1 H4C3 H4C5
GO_POSITIVE_REGULATION_OF_PROTEIN_KINASE_B_SIGNALING	0.000233144	0.00355211	0.366353	-0.658548	-1.6441	103	AKR1C2 AKR1C3 P2RX4 GDF15 MEIS3 IRS2 HPSE PIK3AP1 ERBB3 AREG SPRY2 FYN CX3CL1 INSR KLB PINK1 GAB1 GCNT2 FAM110C ITGB1 ENG VAV1 PDGFRA MYDGF PIK3CD EGF RTN4 SRC IL18
GO_REGULATION_OF_DNA_RECOMBINATION	0.000234502	0.00356495	0.518848	0.747915	1.88746	88	H1-1 H1-5 BLM RAD51AP1 ATAD5 POLQ FIGNL1 CHEK1 ALYREF TIMELESS RAD51 H1-3 WRAP53 PARPBP RMI2 H1-4 H1-2 FANCB FUS KPNA2 EXOSC3
GO_DISTAL_AXON	0.000238229	0.00361366	0.355083	-0.568845	-1.53538	219	P2RX4 MAP1B FLRT3 SNAP25 MYH14 NTS FEZ1 PNOC TRPV2 ITGA4 APP LRP1 C9orf72 SNCG SNCA MAPT WHRN COPA ITGA2 PREX1 TIMP2 BRSK1 KIF21B CALB1 NGEF BLVRB PINK1 SHANK2 ANG PSEN1 EPS8 RGS10 UNC13A NDEL1 RAB5A ROR1 RUFY3 DLG3 EXOC4 SLC8A2 FXR1 ARPC3 PTPRS SHTN1 DGKI CYFIP1 SLC1A1 DCTN2 MICAL1 NRP1 GOT1 HCN3 DNM2 CIB1 BRSK2 SEPTIN6 ACTG1 SYT11 KLC1 CTSZ ORAI2 PCDH9 FSCN1 PRKCB UTRN CBARP SETX NRSN1 CYTH2 UN…
GO_NEGATIVE_REGULATION_OF_AUTOPHAGY	0.000239077	0.00361859	0.518848	-0.719567	-1.7062	69	NUPR1 HMOX1 LEPR FEZ1 BMF SNCA QSOX1 NPC1 GOLGA2 TMEM39A PINK1 NAMPT RNF41 DAP NRBP2 SEC22B RNF5 FOXK1
GO_NEGATIVE_REGULATION_OF_SMALL_MOLECULE_METABOLIC_PROCESS	0.000240118	0.00362641	0.366353	-0.718707	-1.69722	67	NUPR1 AKR1C3 CEACAM1 TRIB3 INSIG1 LEPR DKK3 PPARA SOX9 APOE ERFE MST1 SIK1
GO_VACUOLE_ORGANIZATION	0.000242888	0.00366026	0.355083	-0.610816	-1.59392	154	NUPR1 WIPI1 GABARAPL1 FEZ1 GRN MAP1LC3B C9orf72 WDR45 ATG9B TMEM39A GAA RAB33B SCARB2 PINK1 HOOK1 PSEN1 IFT20 ULK1 HEXB ATG13 SEC22B ATG16L2 MYO7A RAB5A RNF5 PIKFYVE ATP6AP2 CHMP5 RB1CC1 NAGLU MAP1LC3B2 LYST HOOK2 GABARAPL2 MAN2A1 TMEM41B TMEM106B ADPRH WIPI2 MBTPS1 GABARAP
GO_OXIDOREDUCTASE_ACTIVITY_ACTING_ON_THE_CH_CH_GROUP_OF_DONORS	0.000243557	0.00366236	0.366353	-0.73518	-1.68179	54	AKR1C2 AKR1C1 AKR1C3 TM7SF2 DHCR7 CRAT FASN BLVRB DPYD PTGR1 BDH2 RETSAT ACADVL
GO_THIOESTER_BIOSYNTHETIC_PROCESS	0.000246275	0.0036872	0.366353	-0.760315	-1.69088	45	PDK4 ACSS2 MPC1 HSD17B12 SCD ACSL4 ACSL1 FASN ELOVL5 ELOVL7 ACLY ACSL3
HP_SPINAL_RIGIDITY	0.000245938	0.0036872	0.366353	-0.75499	-1.68562	46	COL6A2 PPARG COL13A1 SNAP25 COL6A1 FOS HSPG2 SYNE2 DES
GO_EARLY_ENDOSOME	0.000247814	0.00370223	0.344793	-0.540119	-1.49774	305	SH3GL3 PLD3 LITAF APOE APP LRP1 SORCS2 HLA-B MYO1D LIPG PLPP2 HLA-E MR1 GPR107 RNF157 KCNQ1 MAP2K2 STEAP2 HLA-A DKK1 PTP4A3 NUCB1 HLA-C ZFYVE28 PSEN1 WLS MELTF ABCA7 NIPA1 STAM2 HLA-H LAMP3 RPS6KC1 ATP9A PARM1 PDLIM4 ARRDC4 RAB5A B2M PIKFYVE PTP4A1 LDLR UVRAG DNER LTF NUMB STX8 RASGEF1B GJA1 MAPK3 RAB29 RAB5B ADRB2 WDFY2 NAPEPLD TSG101 SIAH2 KIF16B SNX16 SLC1A1 PCSK9 TBC1D16 NRP1 HLA-F OCRL VPS28…
GO_REGULATION_OF_IMMUNE_EFFECTOR_PROCESS	0.000251446	0.00374839	0.344793	-0.556038	-1.51248	242	HLA-DMB HMOX1 C1S CEACAM1 PROS1 IL23A CFI IL6 APOBEC3G PLA2G3 BCL6 CD55 LBP C1R JAK3 GRN C3 HLA-B IL1R1 HLA-E LGALS3 MR1 HLA-A ZP3 SELENOK HTRA1 CD46 XBP1 F2 STXBP1 CLU STXBP2 TRPM4 HLA-H VAV1 NOP53 C5AR1 RASGRP1 CD59 B2M APOBEC3F TMBIM6 IL18 CUEDC2 ZC3H12A DUSP22 DDX58 IL15 SEC14L1 RPS19 PQBP1 HLA-F MAP3K7 BIRC3 PARP3 ILRUN STX4 CD47 RIOK3
GO_CYTOKINE_BINDING	0.000252788	0.00375222	0.355083	-0.698258	-1.67391	75	ACVRL1 CHRD CSF3R ITGB3 LEPR EBI3 ITGA4 IL1R1 CSF2RA CD109 TNFRSF9 LTBP4 TGFBR3 ITGB1 ENG ITGAV LTBP1 OSMR NRP2 ZFP36 IL13RA1 CSF1R IL31RA
GO_RESPONSE_TO_INSULIN	0.000252592	0.00375222	0.498493	-0.583802	-1.57575	219	PDK4 CEACAM1 IGFBP1 TRIB3 INSIG1 IRS2 PPARG PPARA PCK2 TBC1D4 SELENOS HDAC5 CPEB2 GCNT1 ZFP36L1 ERFE BCAR3 INSR ACVR1C CPEB1 LPIN3 ATP6AP1 XBP1 GAB1 EIF4EBP1 MARS1 GKAP1 SIRT1 FOXO1 ATP6V0E1 NDEL1 FOXO4 ATP6V1E1 GRB14 SLC27A1 FOXO3 HADHA USO1 SRC RHOQ GCLC CYFIP1 PCSK9 SOCS3 GRB10 ATP6V1A CAV2 GOT1 NCK1 SLC39A14 APPL2 VPS13C WDTC1 PID1 ATP6V1G1 SLC2A4 PTEN IGF1R
GO_REGULATION_OF_TRANSPORTER_ACTIVITY	0.000255871	0.00378985	0.344793	-0.597538	-1.57775	173	KLHL24 STK39 GEM PPARG CLTRN EPHB2 APP GRIN2A SNCA ANO9 FXYD2 TMSB4X HSPA2 SHISA9 RGS9 AHCYL1 PINK1 SHANK2 TRPC6 SGK1 CAMK2D ACE2 ITGB1 S100A1 NIPSNAP2 PTPN3 PRKCE DLG3 CHP1 ATP1B1 GLRX CTSS GJA1 FHL1 ADRB2 PIM1 FXYD6 STIM1 PCSK9 CACNB1 CACNB3 FXYD5 SYNGR3 DLG4 JPH1 DNM2 SLC6A9 ANK3 PLCG2 PDE4B PTEN NLGN2 SHISA8 CAB39 SCN4B FGF11 GNB5 UTRN CBARP KCNG1 ATP1B3
GO_CELL_CELL_ADHESION_VIA_PLASMA_MEMBRANE_ADHESION_MOLECULES	0.000259153	0.00382209	0.344793	-0.626423	-1.60659	131	CEACAM1 MPZL2 IGFN1 FLRT3 CLDN1 DSC2 CDHR1 KLF4 CLDN4 CX3CL1 LGALS7B CLDN16 GPC4 LRRC4B CLSTN3 PTPRF CDH2 ITGB1 DAB1 ALCAM DSCAML1 FAT4 CDH16 CDH3 IL1RAP CLDN12 CLSTN1 CDH1 PCDHB10 EPCAM PTPRS PCDH1 CELSR3 PCDHB8 PTPRM CLDN3 FXYD5 MBP HMCN1 PCDHB16 ITGA5 PCDHB11
GO_VESICLE_LUMEN	0.000258881	0.00382209	0.498493	-0.575686	-1.55634	224	S100P SLPI SERPINA3 PROS1 FN1 LCN2 VEGFA HPSE HSPA6 LRG1 DNASE1L1 GRN MAGED2 APP GNS C3 NPC2 PYGL MAN2B1 QSOX1 CTSH TMSB4X ALDOC TIMP2 GSN FUCA1 GLA GLB1 GTPBP2 NEU1 SERPINB1 EEF1A1 RNASET2 CLU HEXB TIMP1 ARSA ACLY ERP44 A1BG SDCBP SERPINI1 EGF B2M CTSD VAT1 PADI2 LTF
GO_COLLAGEN_METABOLIC_PROCESS	0.000270132	0.00397554	0.344793	-0.716978	-1.69314	67	IL6 PPARG MMP14 COL13A1 RCN3 TNXB LARP6 P3H1 ITGA2 COL5A1 VIM ADAMTS14 F2 MMP7 MMP15 ITGB1 ENG CTSB COL1A1 CST3 CTSK CTSD MMP11 CCN2 MMP17 CTSS HIF1A MMP1 PHYKPL P3H2 P3H3 GOT1 CTSL
GO_HYDROLASE_ACTIVITY_HYDROLYZING_O_GLYCOSYL_COMPOUNDS	0.000271641	0.00398925	0.344793	-0.72066	-1.6861	63	HPSE PSAP MAN2B1 GAA FUCA1 GLA GLB1 NEU1 GNE KLB HEXA CTBS HEXB HYAL1 MANBA EDEM1 GANAB OVGP1 NAGLU PGGHG MAN2B2 MAN2A1
GO_IMMUNE_RECEPTOR_ACTIVITY	0.000273577	0.00400918	0.344793	-0.728574	-1.67113	55	CSF3R IL21R LEPR EBI3 PIGR EPOR IL1R1 CSF2RA CTSH MR1 C5AR1 OSMR IL1RAP IL13RA1 IL31RA IL6R CRLF1 IFNGR1
HP_CAFE_AU_LAIT_SPOT	0.000277164	0.00405316	0.498493	0.717966	1.83563	99	BLM BUB1B BUB1 XRCC2 TRIP13 BRCA2 FANCI ESCO2 BRIP1 FANCA RAD51 FANCD2 BRCA1 FANCG RFWD3 FANCM RAD51C KITLG FANCB NF2 PCNT RBBP8 SLX4 KLLN MLH1 PALB2 UBE2T FANCE
GO_SKIN_DEVELOPMENT	0.000282458	0.00411318	0.326638	-0.585859	-1.56305	192	AKR1C3 PRSS8 PI3 CLDN1 HPSE SHH SOX9 IRF6 RYR1 DSC2 KRT15 PSAP ATP8A2 TNFRSF19 ZFP36L1 CLDN4 CD109 ITGA2 COL5A1 TXNIP FRAS1 DKK1 CLIC4 COL5A3 ASAH1 PSEN1 GJB3 ABCB6 ACVR1B KRT86 NSDHL COL1A1 SCEL TRADD ZFP36 CDH3 CTSK KAZN TSG101 TRPC4AP EDA MET SGPP1 DSP PRKCH EREG GNAS ADAM9 CTSL ITGA6
GO_SPLICEOSOMAL_COMPLEX	0.000282346	0.00411318	0.498493	0.63464	1.73731	186	SNRNP25 HNRNPM ALYREF U2AF2 HNRNPA2B1 SRSF1 HNRNPR TRA2B PPIL1 RBM28 SNRPD1 SRSF2 SNRPF NCL PPIH HNRNPU DHX35 TTF2 SF3A3 SYNCRIP LSM3 SNRNP40 BUD13 PRPF31 PRPF38A TRA2A SF3B4 LSM5 PTBP2 SNRPC EIF4A3 SNRPA PRPF19 SF3B3 PRPF4 CTNNBL1 SNRPB DDX23 HNRNPH1 CACTIN YBX1 HNRNPA3 SNRNP35 WBP11 HSPA8 GCFC2 CWF19L2 LUC7L3 DHX15 HNRNPH3 MAGOH LUC7L SNRPG U2AF1L5 ZMAT2 LSM4 U2AF1 LSM2 EFTUD2 SNRPE RBM17 SNRNP…
GO_POSITIVE_REGULATION_OF_CELL_PROJECTION_ORGANIZATION	0.00028934	0.00420455	0.318574	-0.538737	-1.49294	303	MAP1B FN1 SERPINF1 LCN2 VEGFA PLA2G3 FEZ1 TRPV2 GRN APOE LRP1 ATP8A2 HSPA5 MAPT FYN ALK P3H1 ITGA2 BCAS3 CARMIL2 CX3CL1 RIMS1 RNF157 EPS8L3 PLXNA4 MARK4 SCARB2 VLDLR PLEKHM1 SHANK2 PSEN1 TUBB2B EPS8 PLXNA3 PALM CUL7 UNC13A NDEL1 CAPRIN2 SERPINI1 ROR1 GRIP1 TMEM30A RUFY3 CORO1B PPP2R5B SRC RHOQ EPS8L1 ITPKA GDI1 SHTN1 HDAC4 CBFA2T2 CYFIP1 RREB1 TMEM106B CUX1 NRP1 PLXND1 IST1 CREB3L2 DLG4 NCK1 DNM2…
GO_NUCLEOBASE_CONTAINING_SMALL_MOLECULE_METABOLIC_PROCESS	0.000292025	0.00423467	0.311078	-0.494809	-1.41967	490	NUPR1 PDK4 ACSS2 AK7 CSGALNACT1 ACSM3 PDE2A ENTPD3 MPC1 APOBEC3G ACSF2 PPARA NPR1 GFPT1 HSD17B12 HMGCS1 GDA SCD APP MVD ME1 QPRT NMNAT2 DCAKD NNMT PGM3 ACSL4 TMSB4X ALDOC PMM1 INSR ALDH6A1 ACSL1 VPS9D1 GARS1 ASMTL PGM2L1 APOBEC3D FASN TXNRD1 GNE ADPRM MACROD1 SULT1A1 ZBTB20 PINK1 HMGCR NAMPT PSEN1 SULT1C2 MACROD2 MCEE PRXL2C DPYD UGGT2 NMRK1 ELOVL5 ELOVL7 PGM1 NT5E NMNAT1 ACLY PDE9A NADSYN1 GFPT2…
GO_DEVELOPMENTAL_GROWTH	0.000293122	0.00424169	0.311078	-0.498921	-1.42697	468	SPP1 IGFBP1 MAP1B GDF15 FN1 FLRT3 LEPR CCN3 STC2 VEGFA PPARA FSTL4 SFRP1 TRPV2 SHH ITGA4 SOX9 AREG APOE APP LRP1 C9orf72 PLCB1 LGMN SPRY2 PSAP ATP8A2 MAPT THBS3 DHCR7 ZFP36L1 SELENOM FLVCR1 DDR2 DDR1 LAMB2 NRCAM RIMS1 BCL2L11 RNF157 INSR GSN PLXNA4 ACVR1C SLIT3 ZP3 FZD7 DIO3 CLIC4 ACVR2B SHANK2 TGFBR3 ULK1 SEMA3F PLEKHA1 PPP1R13L PLXNA3 ITGB1 IFRD1 ALCAM WWC3 CPQ IMPACT SEMA4B STC1 UNC13A NDEL1 N…
GO_SPECIFIC_GRANULE_LUMEN	0.00029637	0.00427973	0.335348	-0.790531	-1.69603	36	SLPI LCN2 HPSE LRG1 DNASE1L1 QSOX1 TIMP2 NEU1 ERP44 B2M CTSD LTF CYFIP1 VCL
GO_SM_LIKE_PROTEIN_FAMILY_COMPLEX	0.000304289	0.00438137	0.498493	0.730122	1.85894	95	RNVU1-2A RNVU1-8 RNU12 RNU5D-1 SNRPD1 GEMIN5 SNRPF RNU4ATAC RNVU1-6 GEMIN4 LINC01715 PPIH RNU1-4 RNU1-2 GEMIN6 RNU1-1 RNU1-3 SF3A3 RNVU1-18 RNVU1-7 LSM3 SNRNP40 TGS1 PRPF31 RNU5F-1 LSM5 RNVU1-14 SNRPC SNRPA PRPF4 SNRPB RNU6ATAC RNU5E-1 DDX23 RNU5B-1 RNU5A-1 RNVU1-19 LUC7L3 DDX20 LUC7L SNRPG ZMAT2 LSM4 LSM2 EFTUD2 SNRPE SNRNP70
GO_SYNAPSE_ORGANIZATION	0.000304675	0.00438137	0.311078	-0.546426	-1.50523	282	MAP1B IGFN1 FLRT3 NDRG1 EFNA1 EPHB2 KIF1A NFATC4 COL4A5 APOE APP LGMN C3 SNCG SNCA MAPT ADGRF1 FYN COL4A1 LAMB2 NRCAM CX3CL1 INSR PPFIA3 CHRNB1 SPOCK2 DKK1 GPC4 NGEF SHANK2 LRRC4B PSEN1 RAB39B SEMA3F CLSTN3 FNTA PTPRF CDH2 PALM C5AR1 CAST UNC13A NRP2 CAPRIN2 HDAC6 IL1RAP ADAM10 DLG3 CLSTN1 DNER CDH1 PCDHB10 SLC8A2 ADGRB2 ITPKA PTPRS RAB29 ARF4 CYFIP1 FARP1 CACNB1 CACNB3 SLC7A11 NRP1 PLXND1 SRCIN1…
GO_REGULATION_OF_CALCIUM_ION_TRANSPORT	0.000307238	0.00440508	0.498493	-0.621377	-1.60741	142	P2RX4 TMEM38A STC2 GEM TRPV2 SNCA FYN TRPC1 LGALS3 HSPA2 CX3CL1 CACNG6 SESTD1 RGS9 UBASH3B F2 TRPC6 CAMK2D S100A1 GRIN3B NIPSNAP2 PRKCE STC1 BEST1 EPB41 EGF ATP1B1 TMBIM6 SARAF PLCG1 GJA1 STIM1 CASK CACNB1 CACNB3
GO_UROGENITAL_SYSTEM_DEVELOPMENT	0.000307598	0.00440508	0.311078	-0.555466	-1.50798	236	AKR1B1 COL4A4 GCNT3 CTNNBIP1 ARG2 SERPINF1 VEGFA ADAMTS1 ASS1 NPNT EPHB2 IRX3 FBN1 SFRP1 GPC3 SHH SOX9 GCNT1 PSAP NID1 COL4A1 SULF1 CTSH ALDH1A2 LAMB2 MAGED1 BCL2L11 GCNT4 CALB1 FRAS1 MYO1E NOTCH3 AHI1 CASP9 ACVR2B IFT20 BMP6 CD24 PROM1 PAX8 FAT4 LIF PDGFRA MPST WNT6 TMED10 PLAG1 TIPARP MMP17
GO_REGULATION_OF_PHOSPHATIDYLINOSITOL_3_KINASE_SIGNALING	0.000309142	0.00441804	0.318574	-0.677656	-1.65659	87	CEACAM1 UNC5B IRS2 IER3 PIK3AP1 EPOR ERBB3 SOX9 FYN KLF4 INSR PIK3IP1 SERPINE2 F2 GAB1 BTN2A2 NOP53 SIRT1 RASGRP1 PDGFRA MYDGF ROR1 PIK3CD PPP2R5B SRC PIP5K1B IL18 MAPK3 FBXL2 PDGFD EGFR NCF1 PTPN13 PTEN IGF1R PIP4K2C SEMA4D PRR5L
GO_PLATELET_ALPHA_GRANULE	0.000314076	0.0044701	0.498493	-0.732057	-1.69259	58	SERPINA3 SERPINA5 PROS1 FN1 ITGB3 VEGFA MAGED2 APP SNCA APLP2 QSOX1 CD109 TMSB4X GTPBP2 SERPINE2 STXBP1 CLU TIMP1 A1BG EGF
GO_REGULATION_OF_CELL_ACTIVATION	0.000313557	0.0044701	0.304088	-0.525656	-1.47206	346	HLA-DMB HMOX1 CEACAM1 IL23A VTCN1 IL6 ARG2 IRS2 MMP14 EBI3 PLA2G3 BCL6 CD55 IL1A TNFSF9 SFRP1 LBP SHH JAK3 GRN APOE FYN ZFP36L1 HLA-E LGALS3 CX3CL1 LGALS7B GSN DPP4 PJA2 HLA-A ZP3 SELENOK CD46 UBASH3B SLC39A10 SERPINE2 NR1D1 XBP1 F2 RNF41 STXBP1 BLOC1S3 STXBP2 CEBPB ZEB1 SIRPB1 CD24 VAV1 BTN2A2 RASGRP1 PDGFRA MAP3K8 PLA2G10 F11R PRKCA PLA2G4A CCN2 LDLR ATM ICOSLG HAVCR1 SRC IL31RA IL18 GCLC PAG1 …
GO_NEURON_DEATH	0.000319662	0.00454025	0.304088	-0.54936	-1.50517	264	NUPR1 HMOX1 UNC5B SOD2 RETREG1 SERPINF1 PLA2G3 PPARA DDIT3 NFATC4 ERBB3 NR4A2 SCN2A GRN APOE APP LRP1 LGMN SNCG SNCA HSPA5 MAPT FYN AARS1 FOS CX3CL1 ATF4 BCL2L11 EGLN3 DKK1 DIO3 CASP9 PINK1 NAMPT NQO2 STXBP1 PSEN1 NRBP2 CLU CEBPB HYOU1 SIRT1 C5AR1 NMNAT1 USP53 GCLM
GO_REGULATION_OF_CHOLESTEROL_METABOLIC_PROCESS	0.000321563	0.00455789	0.318574	-0.744586	-1.68344	50	SC5D TTC39B FDPS CYP51A1 IDI1 HMGCS1 SCD APOE MVD FDFT1 TM7SF2 DHCR7 LSS FASN HMGCR SREBF2 SQLE ACADVL GGPS1 LMF1 LDLR ABCG1 MVK DGKQ
GO_ADAPTIVE_IMMUNE_RESPONSE	0.000322278	0.00455868	0.304088	-0.562059	-1.51996	225	HLA-DMB HLA-DMA C1S CEACAM1 IL23A CFI VTCN1 IL6 GCNT3 ARG2 EBI3 BACH2 BCL6 CD55 SCART1 C1R JAK3 C3 HLA-B FYN IL1R1 HLA-E CTSH MR1 HLA-A ZP3 CD46 C1RL HLA-C TFE3 BTN3A2 CLU TRPM4 HLA-H LAMP3 ALCAM SIRT1 ADAM17 PIK3CD B2M PLA2G4A BTN3A3 BTN3A1 ICOSLG IL31RA CTSS IL18 PAG1 ZC3H12A
HP_EMG_MYOPATHIC_ABNORMALITIES	0.000324757	0.00458437	0.311078	-0.683639	-1.66066	83	CRYAB COL6A2 NALCN COL13A1 SNAP25 MYH14 LAMP2 SHH RYR1 COL6A1 SCN4A CHRNB1 TGIF1 GNE SYNE2 DES TNNT1
GO_NEGATIVE_REGULATION_OF_CELL_ADHESION	0.000325959	0.00459197	0.304088	-0.586621	-1.55692	182	ACVRL1 CEACAM1 VTCN1 ARG2 MMP14 VEGFA ASS1 BCL6 PPARA SHH ERBB3 JAK3 LRP1 SPINT2 KLF4 LGALS3 BCAS3 CX3CL1 LGALS7B PLXNA4 FBLN1 FZD7 AKNA UBASH3B SERPINE2 MELTF GCNT2 MIA3 CEBPB DUSP1 PLXNA3 BMP6 DAB1 BTN2A2 COL1A1 SEMA6A ADAM10 CDH1 SRC PAG1 ZC3H12A EPCAM DUSP22 CASK NEXMIF FXYD5 PLXND1 CD9 MBP
GO_CHROMATIN_SILENCING	0.000329699	0.00462582	0.498493	0.793225	1.92293	61	H2AC16 CDC45 H2AC4 H1-1 H2AC12 H1-5 H2AC13 H2AX H2AC19 H2AC18 H2AC11 H2AC8 H2AC15 H2AC17 H1-3 ATAD2 H2AW H2AC21 H1-4 H1-2 H2AZ2 H2AC20 H2AZ1 EZH2 EED HAT1
GO_TRANSFORMING_GROWTH_FACTOR_BETA_RECEPTOR_SIGNALING_PATHWAY	0.000329315	0.00462582	0.304088	-0.612587	-1.58945	146	ACVRL1 CDKN1C GDF15 PRDM16 DKK3 LTBP2 NPNT FBN1 LRG1 SPRY2 HSPA5 FBN2 CDKN2B CD109 FOS LTBP4 HTRA1 TGFBR3 GCNT2 ZEB1 FNTA FOLR1 BAMBI SNX25 ENG SIRT1 LTBP1 ADAM17 UBC CHST11 F11R SDCBP PTPRK
GO_SYNAPTIC_MEMBRANE	0.000337292	0.00472277	0.297548	-0.571142	-1.53573	210	OTOF CRYAB ITGB3 PDE2A FLRT3 COL13A1 SNAP25 OLFM2 EPHB2 SCN2A GRIN2A SORCS2 NIPSNAP1 GABRR2 NRCAM RIMS1 SHISA9 CHRNB1 KCNMA1 GPC4 RGS9 GRID2IP SHANK2 STXBP1 DNM1 LRRC4B PSEN1 CLSTN3 KCNK1 RIMS3 CDH2 ITGB1 PALM GRIN3B KCND1 PDLIM4 UNC13A NRP2 GRIP1 ADAM10 ATP6AP2 CLSTN1 ARRB1 IL31RA ATP2B4 FCHO2 EFNB3 PTPRS FXYD6 CADPS2 DGKI COMT CASK CANX NRP1 DLG4 STX4 DNM2 SLC6A9 ANK3 SLC30A1 SYT1 NCSTN SYT11 P…
GO_GLYCOPROTEIN_BIOSYNTHETIC_PROCESS	0.000339196	0.00473983	0.498493	-0.559956	-1.52909	253	CSGALNACT1 GCNT3 ST3GAL1 GFPT1 ST6GAL1 JAK3 DSE MVD PLCB1 GCNT1 PGM3 ST6GALNAC4 NPC1 GOLGA2 LMAN1 TMEM59 PMM1 GCNT4 ST3GAL6 UST GALNT12 B3GLCT B3GNT3 PSEN1 POFUT2 OSTC GCNT2 CHPF2 CHPF ABCA7 SLC39A8 UGGT2 MUC16 ST6GALNAC6 B3GNT9 B3GALT4 CHST11 GFPT2 COG3 SERP1 EXTL2 LMF1 ST3GAL4 UBE2J1 CHP1 VCAN B3GNT7 TMTC1 ITM2B TMTC2 FUT3 PXYLP1 MPI PMM2 DERL3 CSGALNACT2 GALNT6 B3GALT1 GLCE IL15 MAN2A1 SOAT1 D…
GO_SIGNAL_TRANSDUCTION_BY_P53_CLASS_MEDIATOR	0.000340285	0.00474547	0.498493	0.592013	1.67011	245	EXO1 GTSE1 FOXM1 E2F7 E2F2 E2F8 BLM AURKB CDK1 PCNA ATAD5 TPX2 BRCA2 E2F1 ANKRD2 CCNB1 BRIP1 RFC3 DNA2 CHEK1 AURKA RFC5 RFC2 BRCA1 BOP1 NUAK1 TFDP1 RMI2 SSRP1 TAF9B PRMT6 MBD3 RRS1 RFC4 PAK1IP1 TAF5 CDC25C MYBBP1A TOPBP1 NOC2L RBBP8 MTA2 TRIAP1 EHMT2 TAF3 CNOT9 ING5 ATRIP SUPT16H BRPF1 TAF15 RRP8 BCL2L12 PPM1D PRMT5 PLAGL1 PIDD1 RNF34 NOP2 AEN TTC5 CDK5R1
GO_HOMOPHILIC_CELL_ADHESION_VIA_PLASMA_MEMBRANE_ADHESION_MOLECULES	0.000342007	0.00475989	0.304088	-0.694365	-1.66458	75	CEACAM1 MPZL2 IGFN1 DSC2 CDHR1 CLSTN3 CDH2 ITGB1 DSCAML1 FAT4 CDH16 CDH3 CLSTN1 CDH1 PCDHB10 PCDH1 CELSR3 PCDHB8 PTPRM HMCN1 PCDHB16 PCDHB11 BSG PCDH9 DSG2 NECTIN2 PCDHB3 PCDHB14 PCDHGB7
GO_POSITIVE_REGULATION_OF_PROTEOLYSIS	0.000344994	0.00479182	0.291412	-0.537656	-1.48747	297	NUPR1 TRIB3 FN1 PPARG MMP14 EFNA1 RCN3 EIF2AK3 GRN HERPUD1 APOE APP GRIN2A LGMN SNCA MAPT FYN NKD2 CLDN4 CTSH ZER1 BCL2L11 GSN RNF19A EGLN3 FBLN1 SPON1 ASPH ACVR1C SNX9 CASP9 RNF217 PINK1 PMAIP1 DAP PSEN1 CLU MELTF NOP53 SIRT1 NEK5 DNAJB2 EDEM1 TRADD EGF CTSD RNF185 BCL2L13 CCN2 ARRB1 ANKIB1 ARIH1 SRC TANK GCLC ZC3H12A ATP2A3 MAPK3 NUB1 TBC1D10A CLDN3 CCBE1 CARD8 IST1 MBP RNF19B TNFRSF10B RACK1 N…
GO_MUSCLE_STRUCTURE_DEVELOPMENT	0.000347882	0.00482224	0.285641	-0.502751	-1.43285	444	NUPR1 IGFBP3 CTH CRYAB BTG1 GDF15 ATF3 SOD2 CCN3 ANKRD33 MMP14 VEGFA MYH14 PLD3 ASS1 PPARA DDIT3 NPNT OLFM2 NFATC4 SHH ERBB3 SOX9 HDAC5 RYR1 PLCB1 ZFP36L1 HEY1 ZBTB18 CACNA1H SIK1 PDCD4 FOS MAFF CHRNB1 BNIP2 FZD7 DKK1 SPAG9 MEF2A XBP1 HMGCR MRAS EPAS1 TGFBR3 IFT20 ZEB1 CDH2 ITGB1 ENG IFRD1 SIRT1 PDLIM4 CXCL14 NEK5 TNNT1 BHLHA15 LIF PDGFRA PLEKHO1 SERP1 FOXO4 GPC1 NR1D2 MYOM1 HLF FOXK1 DNER TNNI3 …
GO_RESPONSE_TO_MOLECULE_OF_BACTERIAL_ORIGIN	0.000352014	0.00486975	0.291412	-0.579541	-1.55067	198	SLPI IL6 LCN2 TFPI CLDN1 ASS1 NUGGC CD55 IL1A LBP CD68 SELENOS LITAF DMBT1 HDAC5 SNCA GGT7 PDCD4 FOS GGT1 CX3CL1 IRAK2 S100A14 VIM SIGIRR CASP9 NR1D1 XBP1 GGT2 SASH1 CEBPB BMP6 CD24 ADAM17 C5AR1 PRKCE ADAMTS13 IRF8 ZFP36 PRKCA B2M GGT3P LTF CHMP5 SRC OTUD5 IL18 GJA1 RPS6KA3 ZC3H12A MAPK3 COMT CARD8 TLR6 TRIB1 ADAM9 SCARB1 TRIM5 PLCG2 FOXP1 ANKRD1 PDE4B DUSP10
GO_MITOTIC_SPINDLE	0.000357368	0.00493396	0.498493	0.702525	1.83868	122	SKA1 ESPL1 FAM83D ASPM AURKB KIF18B CDK1 KIF11 SKA3 SPAG5 MAD2L1 TACC3 TPX2 KIF23 CENPE CKAP2L NUSAP1 KIF22 KIF20B CDC7 RACGAP1 AURKA KIFC1 PRC1 KAT2A SMC1A KNSTRN RANGAP1 GPSM2 HNRNPU SPOUT1 MAP11 CEP295
GO_SECONDARY_METABOLIC_PROCESS	0.000361096	0.0049755	0.304088	-0.805685	-1.69471	32	AKR1C2 AKR1C1 AKR1C3 AKR1B10 AKR1B1 AKR1A1 TRPC1 PAM
GO_REGULATION_OF_EXTRACELLULAR_MATRIX_ORGANIZATION	0.000361994	0.00497795	0.304088	-0.810121	-1.69362	31	IL6 SOX9 LRP1 DDR2 DDR1 CARMIL2 DPP4 MELTF CST3
GO_COATED_VESICLE	0.000363616	0.00499034	0.285641	-0.556044	-1.50705	231	WIPI1 AREG APOE APP LRP1 HLA-B HLA-E COPA GOLGA2 GPR107 YIPF6 LMAN1 COPG1 SEC24D AP3B2 STEAP2 HLA-A MYO1E SCARB2 DENND1C SNX9 HLA-C YIF1A REEP6 KDELR3 SEC24A STX5 FOLR1 HLA-H MYO6 SREBF2 SEC22B YIPF5 SEC23A COPB2 TMED9 RAB5A CD59 TMED4 ADAM10 EGF B2M TMED10 SCAMP1 LDLR USO1 NUMB TGOLN2 FCHO2 CLINT1 ADRB2 SEC23B PCSK9 LMAN2 CD9 IER3IP1 HLA-F OCRL TNK2 KDELR2 EREG ARCN1 DNM2 LMBRD1 ERGIC1 EGFR SYT1…
GO_GOLGI_ASSOCIATED_VESICLE	0.000372333	0.00509985	0.285641	-0.608179	-1.57909	147	AREG APP HLA-B HLA-E COPA GOLGA2 YIPF6 LMAN1 COPG1 SEC24D STEAP2 HLA-A NUCB1 HLA-C YIF1A KDELR3 SEC24A STX5 FOLR1 HLA-H SREBF2 SEC22B YIPF5 SEC23A COPB2 TMED9 CD59 TMED4 ADAM10 B2M TMED10 ITM2B USO1 RHOQ TGOLN2 GJA1 SEC23B PCSK9 LMAN2 IER3IP1 HLA-F OCRL KDELR2 ARCN1 ERGIC1 DDHD2 SCFD1 SLC2A4 PACS1 CTSZ SEC24C MCFD2 IGF2R TMED2 AFTPH COPB1 TMED3 SEC13 GOSR2 ERGIC3 SEC31A COPZ1 CNGB1 SYNRG COPG2 SE…
GO_DENDRITIC_TREE	0.00037639	0.00513805	0.275058	-0.506939	-1.43981	423	GABARAPL1 ACVRL1 P2RX4 CRYAB MAP1B CCN3 FBXO2 EPHB2 FEZ1 KIF1A PNOC APOE APP LRP1 C9orf72 GRIN2A SORCS2 MAPT FYN MYO1D AZIN2 ARHGEF2 PREX1 LYNX1 KIF21B CALB1 CPEB1 MARK4 KCNIP1 NR1D1 SHANK2 DNM1 PSEN1 WLS CLU IFT20 MAST1 CLSTN3 KIF17 SLC38A2 KCNK1 RGS10 ITGB1 SLC6A6 ELOVL5 SNX14 ALCAM KCND1 PDLIM4 UBXN1 HDAC6 RAB5A GRIP1 ADAM10 PTPRK RUFY3 DLG3 PRKAA2 CLSTN1 DNER ARRB1 CNNM4 MPDZ SLC8A2 ERO1A FXR…
GO_DNA_STRAND_ELONGATION	0.000376607	0.00513805	0.392536	0.915911	1.95929	26	GINS2 MCM4 PCNA MCM7 GINS1 TERT RFC3 DNA2 LIG1 POLE MCM3 POLA1 GINS4 POLE3 RFC4 POLD3 GINS3
HP_INCREASED_BLOOD_PRESSURE	0.000377855	0.00514493	0.498493	-0.557503	-1.5213	251	CLIP2 ACVRL1 FN1 CFI COL4A4 PPARG MMP14 CLDN1 FBN1 GPC3 TNFRSF11B COL4A5 SPRY2 C3 HGD HLA-B WDR19 MST1 DNMT3A MMEL1 CACNA1H LZTFL1 COL5A1 ARHGAP31 GLA SCNN1A NOTCH3 CD46 MEF2A TRPC6 EPAS1 TGFBR3 ABCB6 ENG COL1A1 OFD1 GANAB CORIN DOCK6 STN1 B2M MLXIPL CCN2 JMJD1C LDLR
GO_COPPER_ION_BINDING	0.000386853	0.0052571	0.291412	-0.767805	-1.68303	41	P2RX4 IL1A SNCG SNCA CP PAM LOXL2 ANG MOXD1 SOD3 LACC1 GPC1 CUTA SNAI3
GO_REGULATION_OF_LEUKOCYTE_PROLIFERATION	0.000389111	0.00527741	0.2802	-0.625279	-1.60118	129	HLA-DMB IL23A VTCN1 IL6 ARG2 IRS2 EBI3 BCL6 CD55 IL1A TNFSF9 SHH JAK3 HLA-E LGALS3 LGALS7B HLA-A ZP3 SELENOK CD46 SLC39A10 CEBPB CD24 BTN2A2 ATM ICOSLG CSF1R IL18 MAPK3 IL34 FLT3LG IL15
GO_POSITIVE_REGULATION_OF_CELL_ACTIVATION	0.000393253	0.00532315	0.275058	-0.571065	-1.534	207	HLA-DMB IL23A VTCN1 IL6 IRS2 MMP14 EBI3 PLA2G3 BCL6 CD55 IL1A TNFSF9 LBP SHH JAK3 FYN HLA-E DPP4 HLA-A ZP3 SELENOK CD46 SLC39A10 XBP1 STXBP1 BLOC1S3 SIRPB1 CD24 VAV1 BTN2A2 RASGRP1 MAP3K8 F11R PLA2G4A CCN2 ICOSLG HAVCR1 SRC IL18 EFNB3 FLT3LG IL15 HLA-F STX4 CD47 NCK1 TLR6 SH3KBP1 RASAL3 HES1 RPS3 NKAP CCDC88B DUSP10 PNP YES1
GO_NEGATIVE_REGULATION_OF_HYDROLASE_ACTIVITY	0.000401451	0.00542351	0.270189	-0.540432	-1.48839	281	SLPI SERPINA3 SERPINA5 CRYAB PROS1 PPP1R1A RASA4 LEPR SERPINF1 TFPI PI3 VEGFA SYTL2 GPC3 AQP1 HERPUD1 APP LRP1 CPEB2 SPRY2 C3 SNCA SPINT2 APLP2 MYO1D KLF4 LGALS3 IGBP1 FICD CD109 BCAS3 TIMP2 CPAMD8 SPOCK2 SPINT1 PLA2R1 SERPINB1 SERPINE2 MARF1 LAMP3 ARFGEF3 SERPINB6 TIMP1 SIRT1 UBXN1 CST3 CAST AMBP CDKN2D RENBP F11R SERPINI1 PLIN5 BOD1L1 DLG3 CHP1 TMBIM6 LTF ARRB1 TNNI3 PRDX5 SRC LMTK3 RPS6KA3 RFF…
GO_MULTI_MULTICELLULAR_ORGANISM_PROCESS	0.000403243	0.0054371	0.275058	-0.617049	-1.58591	134	SPP1 AKR1B1 STC2 VEGFA EPOR PNOC COL16A1 MAGED2 CLDN4 DDR1 ACSL4 ITGA2 FOS MAFF PAM FBLN1 ACVR1C ADRA2B SERPINE2 NAMPT HEXB SLC38A2 MMP7 ACVR1B CTSB TIMP1 CST3 STC1 LIF AMBP CORIN STOX2 OVGP1
GO_REGULATION_OF_AUTOPHAGOSOME_ASSEMBLY	0.000408722	0.00550026	0.498493	-0.795247	-1.70615	36	NUPR1 FEZ1 C9orf72 TMEM39A PINK1 IFT20 ULK1 SEC22B RAB5A RNF5 PIKFYVE
GO_TRANSITION_METAL_ION_HOMEOSTASIS	0.00040977	0.00550365	0.275058	-0.658085	-1.62847	96	HMOX1 LCN2 SCARA5 APP ERFE FLVCR1 FBXL5 CP STEAP2 SLC30A4 ATP6AP1 SLC39A10 EPAS1 MELTF SLC31A1 SLC39A8 ABCB6 BMP6 SLC39A7 BDH2 ACO1 B2M SLC39A13 FTH1 LTF HIF1A ATP6V1A SLC40A1 EIF2AK1 SLC39A14 SLC30A1 ATP7B SMAD4 XIAP ATP6V1G1 PICALM
GO_REGULATION_OF_GROWTH	0.000411796	0.00552014	0.261179	-0.492382	-1.41222	488	IGFBP3 ACVRL1 SPP1 CEACAM1 IGFBP1 CRYAB BTG1 MAP1B GDF15 FN1 CCN3 STC2 PPARG MMP14 VEGFA MINAR1 BCL6 PPARA FSTL4 NPR1 SFRP1 TRPV2 GPC3 APOE APP LRP1 PLCB1 LGMN OSGIN1 ATP8A2 MAPT FLVCR1 DDR1 NRCAM RIMS1 BCL2L11 RNF157 INSR PLXNA4 LTBP4 SLIT3 ZP3 TMEM97 DIO3 SERPINE2 F2 TGFBR3 SGK1 SEMA3F CLSTN3 HYAL1 ACVR1B CAMK2D PLXNA3 IFRD1 TMEM8B WWC3 SIRT1 TMPRSS4 ADAM17 SEMA4B DNAJB2 ARMC10 UNC13A NDEL1 CAP…
GO_PLATELET_DEGRANULATION	0.000414091	0.00554017	0.275058	-0.677354	-1.64279	82	SERPINA3 PROS1 FN1 ITGB3 VEGFA LAMP2 MAGED2 APP PSAP HABP4 APLP2 QSOX1 CD109 TMSB4X GTPBP2 STXBP1 CLU STXBP2 TIMP1 CD63 A1BG EGF
GO_AUTOPHAGY_OF_MITOCHONDRION	0.000416357	0.00555973	0.275058	-0.691401	-1.65748	75	WIPI1 GABARAPL1 MAP1LC3B WDR45 ATG9B OPTN PINK1 RNF41 ATG13 SREBF2 HDAC6 CTSK BNIP3L RB1CC1 MAP1LC3B2 HIF1A GABARAPL2 WIPI2 GABARAP SQSTM1 TOMM7 VPS13C FUNDC2
GO_ENDOCYTIC_VESICLE	0.000419622	0.00559253	0.26557	-0.556156	-1.5069	230	NOSTRIN SAA1 LAMP2 DMBT1 PIP4P1 APOE LRP1 HLA-B HLA-E GSN DPP4 VIM HLA-A MYO1E RAB9A RAB11FIP1 SCARB2 HSP90B1 HLA-C STXBP1 WLS STXBP2 STAM2 HLA-H CAMK2D HEATR5A HYOU1 MYO6 ITGAV SEC22B UBC COLEC12 ATP6V0E1 TAPBP PDIA3 RAB5A PLD1 WNT6 B2M PIKFYVE RAB11FIP4 AMN LDLR UVRAG LTF STX8 CTSS RAB5B KIF16B CD9 HLA-F OCRL DLG4 STX4 TLR6 DNM2 PLEKHG5 SCARB1 LMBRD1 SH3KBP1 EGFR NCF1 APPL2 ACTG1 RAB22A SYT11 P…
GO_INTEGRIN_BINDING	0.000426113	0.00566813	0.270189	-0.667166	-1.63569	89	SPP1 LCP1 MFGE8 FN1 ITGB3 CCN3 MMP14 NPNT FBN1 COL16A1 TNXB ITGA4 ICAM5 LAMB1 ITGA2 COL5A1 LAMB2 CX3CL1 TIMP2 LTBP4 PLPP3 ITGB1 ITGAV ADAM17 ADAMTS13 F11R PRKCA ADAM10 CCN2 SRC S1PR2
GO_RECYCLING_ENDOSOME	0.00042757	0.00567658	0.26557	-0.597011	-1.56712	163	PLA2G3 NDRG1 BAIAP3 APP SORCS2 HLA-B HLA-E RAP2A HLA-A FZD7 RAB11FIP1 HLA-C OPTN MELTF SLC9A7 ULK1 SLC31A1 KCNK1 HLA-H SCAMP2 ITGB1 ATP9A PDLIM4 MYO5B PDIA3 B2M RAB11FIP4 SCAMP1 LTF TBC1D17 FCHSD1 ABCG1 STX8 RAB29 RFFL SYT5 SLC1A1 ADPRH HLA-F
GO_ACETYL_COA_BIOSYNTHETIC_PROCESS	0.000435407	0.00574006	0.2802	-0.862999	-1.66691	20	PDK4 ACSS2 MPC1
GO_ANGIOGENESIS_INVOLVED_IN_WOUND_HEALING	0.000435407	0.00574006	0.2802	-0.865036	-1.67085	20	SMOC2 ITGB3 VEGFA HPSE PRCP CX3CL1 XBP1
GO_IRON_ION_HOMEOSTASIS	0.000435213	0.00574006	0.270189	-0.705065	-1.66501	67	HMOX1 LCN2 SCARA5 ERFE FLVCR1 FBXL5 CP STEAP2 ATP6AP1 EPAS1 MELTF SLC39A8 ABCB6 BMP6 BDH2 ACO1 B2M FTH1 LTF HIF1A ATP6V1A SLC40A1 EIF2AK1 SLC39A14 SMAD4 ATP6V1G1 PICALM
GO_POSITIVE_REGULATION_OF_MAPK_CASCADE	0.000435671	0.00574006	0.257	-0.517966	-1.45285	354	IGFBP3 GDF15 IL6 SAA1 STK39 ERN1 DUSP5 VEGFA EFNA1 NPNT DOK5 APOE APP LRP1 PLCB1 SPRY2 PSAP TNFRSF19 BCAR3 ALK CX3CL1 TIMP2 MAGED1 IRAK2 INSR MAP2K2 PJA2 FZD7 DKK1 KLB SPAG9 ANKRD6 ADRA2B ATP6AP1 HMGCR NQO2 PSEN1 GCNT2 MAP3K10 SASH1 ABCA7 PRXL2C CDH2 CD24 CCL20 UBC C5AR1 PRKCE RASGRP1 LIF NMNAT1 PDGFRA MAP3K8 MYDGF SDCBP MAP4K1 ROR1 PRKCA EGF CCN2 ARRB1 ERP29 RB1CC1 SRC S1PR2 CSF1R ARHGEF5 ZC3H12…
GO_T_CELL_ACTIVATION	0.000443164	0.00582769	0.257	-0.539568	-1.48633	282	HLA-DMB LCP1 CEACAM1 IL23A VTCN1 IL6 ARG2 LEPR EBI3 BCL6 CD55 IL1A TNFSF9 SHH JAK3 PSAP FYN ZFP36L1 HLA-E LGALS3 MR1 PREX1 LGALS7B GSN DPP4 HLA-A ZP3 SELENOK FZD7 CD46 XBP1 PSEN1 CEBPB ZEB1 SIRPB1 CD24 VAV1 BTN2A2 ADAM17 RASGRP1 MAP3K8 PIK3CD B2M BTN3A1 ICOSLG SRC IL18 PAG1 ZC3H12A FZD8 PPP3CA EFNB3 DUSP22 RAB29 MSN IL15 LMBR1L CD47 NCK1 CTSL RASAL3 FOXP1 HES1 RPS3 DDOST MICB NKAP NCSTN CCDC88B S…
GO_SODIUM_ION_TRANSMEMBRANE_TRANSPORTER_ACTIVITY	0.000445031	0.00584114	0.26557	-0.682592	-1.64943	80	SLC6A12 NALCN TPCN1 SCN2A SLC5A3 FXYD2 CACNA1H SCN4A SCNN1A CACNA1G ATP1A1 SLC9A7 SLC38A2 KCNK1 SLC6A6 SCN3A SLC12A3 ATP1B1 CNNM4 SLC4A7 SLC8A2 SLC1A1 HCN3 SLC20A2 SLC5A5 SLC6A9 SLC8B1 SCN4B SLC9A5 CACNA1I
GO_SMOOTH_MUSCLE_CELL_DIFFERENTIATION	0.000446374	0.00584766	0.270189	-0.750087	-1.66813	45	CTH SOD2 VEGFA NPNT OLFM2 NFATC4 SHH SOX9 HEY1 PDCD4 ZEB1 ENG SIRT1 FOXO4
GO_VESICLE_TARGETING_TO_FROM_OR_WITHIN_GOLGI	0.000450221	0.00588691	0.26557	-0.702684	-1.65938	67	WIPI1 TRAPPC6A AREG GOLGA2 LMAN1 SEC24D SEC24A STX5 FOLR1 SEC22B SEC23A TMED9 ARFGAP3 TRAPPC9 CD59 MAPK15 TMED10 TBC1D20 USO1 TRAPPC2 BET1 SCFD1 CTSZ SEC24C TFG MCFD2 TMED2
GO_POSITIVE_REGULATION_OF_MUSCLE_CELL_DIFFERENTIATION	0.000453111	0.00591352	0.26557	-0.719253	-1.6713	60	CTH GDF15 SOD2 MMP14 OLFM2 SHH BNIP2 SPAG9 MEF2A CDH2 ENG SIRT1 NEK5
GO_PHOSPHATIDYLINOSITOL_PHOSPHATE_BINDING	0.000458867	0.00597737	0.257	-0.609399	-1.57643	142	WIPI1 SYTL2 TPCN1 PLEKHF1 PLCB1 MAPT GSDMB WDR45 KCNQ1 CAPG GSN SESTD1 FZD7 DENND1C ZFYVE28 PLEKHA1 SNX14 GOLPH3L OSBPL2 ANXA9 SDCBP PLA2G4A OSBP DAPP1 FCHO2 ARFIP2 TULP3 TECPR1 SYT5 KIF16B CYTH3 SH3PXD2B WIPI2 ACAP2 PLCD1 NCF1 SYT1 SNX11 ARHGAP32 EXOC1 PICALM GOLPH3 PLEKHB2 GSDME IQGAP2 ADAP2 OSBPL5 GAB2 HIP1 ZFYVE1
GO_COPII_COATED_VESICLE_BUDDING	0.000465535	0.00604148	0.261179	-0.704366	-1.66005	66	TRAPPC6A INSIG1 AREG GOLGA2 LMAN1 SEC24D MIA3 SEC24A STX5 FOLR1 SEC22B SEC23A TRAPPC9 CD59 MAPK15 TMED10 TBC1D20 USO1 TRAPPC2 SEC23B BET1 SCFD1 CTSZ SEC24C TFG MCFD2 TMED2
HP_ABNORMAL_URINE_CYTOLOGY	0.000465515	0.00604148	0.257	-0.645922	-1.61644	105	HMOX1 ACVRL1 SPP1 FN1 CFI ITGB3 COL4A4 GPC3 COL4A5 SPRY2 C3 DNMT3A ACSL4 COL4A1 CD109 ITGA2 LMAN1 CLDN16 GLA MYO1E SCARB2 CD46 F2 EPAS1 ENG GANAB ADAMTS13 B2M
GO_POSITIVE_REGULATION_OF_ION_TRANSMEMBRANE_TRANSPORT	0.000466683	0.00604503	0.257	-0.647478	-1.61442	102	STK39 CLTRN EPHB2 SNCA TRPC1 TMSB4X HSPA2 CX3CL1 KCNQ1 RGS9 PINK1 F2 TRPC6 PSEN1 ACE2 ITGB1 S100A1 NIPSNAP2 KCNH2 CHP1 ATP1B1 GLRX PLCG1 CTSS ADRB2 ACSL5 STIM1 CACNB3 DNM2 ANO6 ANK3 PLCG2
GO_NEGATIVE_REGULATION_OF_MEGAKARYOCYTE_DIFFERENTIATION	0.000468145	0.00605263	0.498493	0.953703	1.86417	16	H4C8 H4C14 H4C9 H4C15 H4C13 H4C4 H4-16 H4C2 H4C12 H4C11 H4C1 H4C3 H4C5
GO_GROWTH_FACTOR_RECEPTOR_BINDING	0.00047142	0.00608361	0.257	-0.670594	-1.63666	86	ITGB3 IL6 FLRT3 ERN1 VEGFA TLR5 IL1A NRTN AREG APP FYN IL1R1 KLB RNF41 PSEN1 ADAM17 PDGFRA SDCBP IL1RAP EGF SRC ARF4 IL6R TNK2 FAM83B EREG ITGA5 PDGFD NCSTN AGR2 ECM1 YES1 PTEN
GO_ORGANIC_HYDROXY_COMPOUND_TRANSMEMBRANE_TRANSPORTER_ACTIVITY	0.000479547	0.00617696	0.26557	-0.84647	-1.67795	23	CEACAM1 ABCC3 AQP1 SLC5A3
GO_SMOOTH_MUSCLE_CELL_PROLIFERATION	0.000481548	0.00617972	0.253014	-0.648399	-1.61314	100	HMOX1 IGFBP3 AKR1B1 SOD2 IL6 CTNNBIP1 CCN3 ERN1 PPARG ADAMTS1 NPR1 TGM2 NPR3 KLF4 ITGA2 PDCD4 CX3CL1 NOTCH3 HMGCR NAMPT ANG NQO2
HP_EEG_WITH_ABNORMALLY_SLOW_FREQUENCIES	0.000481426	0.00617972	0.261179	-0.763723	-1.65997	39	GRN C9orf72 GRIN2A MAPT EEF1A2 AARS1 AP3B2 STXBP1 DNM1 PSEN1 SCN3A PPP3CA TMEM106B ATP6V1A SQSTM1
GO_CELLULAR_AMINO_ACID_CATABOLIC_PROCESS	0.000484888	0.00621105	0.253014	-0.663859	-1.62759	89	CTH ARG2 PPM1K CRYM HGD KYAT1 GLS ALDH6A1 THNSL2 BCKDHA IL4I1 HIBADH PCYOX1 AUH MPST HMGCL SHMT2 DBT ATP2B4 PHYKPL OAT AMT BCAT1 GOT1 GPT2 GLUD1
GO_LEARNING	0.000486152	0.00621574	0.253014	-0.66904	-1.63287	86	SNAP25 EPHB2 ATXN1 APP GRIN2A LGMN FYN FOS INSR BRSK1 DKK1 HMGCR SHANK2 IFT20 ITGB1 SLC8A2 HIF1A ARF4 DGKI COMT SLC7A11 ATP8A1 DLG4 C1QL1 DDHD2 SYT11
GO_CALCIUM_ION_TRANSMEMBRANE_TRANSPORTER_ACTIVITY	0.000488036	0.00621684	0.253014	-0.676279	-1.64018	82	TRPM8 P2RX4 TRPV2 TPCN1 RYR1 GRIN2A TRPC1 CACNA1H CACNG6 CACNA1E CACNA1G TRPC6 PSEN1 CACNA2D3 TRPM4 GRIN3B ITGAV ANXA9 SLC8A2 ATP2B4 ATP2A3 CACNB1 CACNB3 CACNA2D2 RASA3 ITPR1 ITPR2 ORAI3 ITPR3 ORAI2 SLC8B1 CACNA1I
GO_CELLULAR_RESPONSE_TO_ORGANIC_CYCLIC_COMPOUND	0.000487785	0.00621684	0.242086	-0.509167	-1.43569	381	AKR1C3 SPP1 CREBRF P2RX4 TMEM38A INSIG1 PDE2A FBXO32 SERPINF1 PPARG TFPI ASS1 PPARA PCK2 SFRP1 NFATC4 PER1 HMGCS1 AQP1 RYR1 APP EPG5 CALCOCO1 SNCA HSPA5 KLF9 WBP2 ZFP36L1 KLF4 ALK ITGA2 NPC1 ATF4 UFM1 BCL2L11 KCNQ1 NFE2L1 GRAMD1A HSP90B1 PLPP1 RGS9 CASP9 NR1D1 ATP1A1 GNAL CLU EIF4EBP1 CEBPB TRPM4 FOLR1 GRAMD1C PALM SIRT1 IMPACT COL1A1 FOXO1 COLEC12 STC1 GCLM HDAC6 ZFP36 PAQR8 PADI2 FOXO3 CDH1 TIP…
GO_ENZYME_INHIBITOR_ACTIVITY	0.000490162	0.00623244	0.24557	-0.557239	-1.50613	223	SLPI SERPINA3 SERPINA5 PROS1 TRIB3 CDKN1C PPP1R1A SERPINF1 TFPI PI3 GPC3 APP CPEB2 SPRY2 C3 WARS1 SNCA SPINT2 APLP2 LGALS3 CDKN2B CD109 TIMP2 CPAMD8 ITPRIP TXNIP SPOCK2 SPINT1 SERPINB1 SERPINE2 SERPINB6 TIMP1 IBTK IMPACT CST3 CAST ANXA9 AMBP CDKN2D RENBP SERPINI1 BOD1L1 CHP1 TMBIM6 LTF ARRB1 FNIP2 PRDX5 ATP2B4 RPS6KA3 DNAJC3 DGKI PKIG SOCS3 BIRC3 PPP1R2 TNK2 QARS1 RACK1 NCK1 TRIB1
GO_PLATELET_ACTIVATION	0.000493104	0.00625835	0.249209	-0.63681	-1.60095	109	CEACAM1 FN1 ITGB3 IL6 SAA1 APOE FYN MYL12A UBASH3B ADRA2B SERPINE2 F2 TRPC6 STXBP1 BLOC1S3 VAV1 COL1A1 PRKCE PDGFRA ADAMTS13 F11R PRKCA PLA2G4A ARRB1 SRC DGKQ GNA13 MAPK3 DGKI VCL SLC7A11 CD9 PRKCH DGKH GNAS PLCG2 ITPR1 ITPR2 ACTG1
GO_ATTACHMENT_OF_SPINDLE_MICROTUBULES_TO_KINETOCHORE	0.000497746	0.00629417	0.344793	0.86892	1.93418	33	AURKB KNL1 NDC80 KIF2C SPAG5 CENPE CCNB1 NEK2 CDT1 NUF2 RACGAP1 SGO1 KNSTRN HNRNPU
GO_CYTOKINESIS	0.000497001	0.00629417	0.378768	0.660149	1.75909	145	ANLN ESPL1 KIF4A PLK1 E2F7 E2F8 AURKB KIF20A KIF14 BRCA2 KIF23 NUSAP1 CENPA KIF20B RACGAP1 AURKA CEP55 INCENP PLK4 PRC1 CDC6 CKAP2 MYO19 CFL1 RHOB
GO_REGULATION_OF_BLOOD_CIRCULATION	0.000498831	0.00629638	0.24557	-0.593107	-1.55688	163	P2RX4 TMEM38A NPR1 KCNK6 RYR1 DSC2 TRPC1 FXYD2 CACNA1H GAA CACNG6 KCNQ1 ASPH MEF2A CACNA1G ADRA2B AHCYL1 KCNIP1 EPAS1 ATP1A1 CACNA2D3 TRPM4 KCNK1 CAMK2D DES ACE2 S100A1 KCND1 STC1 CORIN CCN2 KCNH2 ATP1B1 TNNI3 DOCK4 SLC8A2 ATP2B4 GJA1 ZC3H12A CYP2J2 ATP2A3 HDAC4 FXYD6 SLC1A1 STIM1 CACNB1 CACNB3 DSP CACNA2D2 SMTNL2 ITPR1 EGFR ITPR2 KCNK15 PDE4B BMPR2 PDE5A ITPR3 SCN4B DMPK GCH1 ADA DSG2 CACNA1B NP…
GO_POSITIVE_REGULATION_OF_MESENCHYMAL_CELL_PROLIFERATION	0.000502358	0.00632934	0.261179	-0.879248	-1.66614	18	CHRD IRS2 VEGFA SHH SOX9
HP_UPPER_LIMB_UNDERGROWTH	0.000512929	0.00645078	0.355083	0.76797	1.88688	69	RECQL4 XRCC2 BRCA2 FANCI ESCO2 BRIP1 FANCA RAD51 FANCD2 BRCA1 FANCG RFWD3 DYNC2H1 FANCM RAD51C DONSON FANCB RBM10 FGFR2 LBR SLX4 CHST3 BMPR1B SF3B4 EIF4A3 HYLS1 PALB2 UBE2T FANCE
GO_3_5_DNA_HELICASE_ACTIVITY	0.000523766	0.00654327	0.326638	0.925879	1.86996	19	GINS2 BLM RECQL4 MCM2 MCM7 MCM5 GINS4 DHX9 FANCM MCM6
GO_EYE_MORPHOGENESIS	0.000523705	0.00654327	0.242086	-0.643883	-1.61134	105	IGFN1 COL8A2 VEGFA EPHB2 FBN1 USH1C SOX9 ATP8A2 BCAR3 FBN2 COL5A1 C12orf57 ATF4 CALB1 AHI1 DIO3 ZEB1 PROM1 MYO7A MFAP2 ALDH1A3 TBC1D20 NKD1 NAGLU HIF1A TSPAN12 PTPRM MAN2A1 GNAT2
GO_POSITIVE_REGULATION_OF_EPITHELIAL_CELL_MIGRATION	0.000521701	0.00654327	0.242086	-0.633742	-1.59661	111	HMOX1 SMOC2 P2RX4 FGFBP1 ITGB3 VEGFA SOX9 GRN LGMN CTSH TMSB4X ITGA2 BCAS3 PLPP3 SASH1 RIN2 RRAS HYAL1 SIRT1 ADAM17 PRKCE NRP2 HDAC6 PRKCA RTN4 SRC PLCG1 ZC3H12A HIF1A RREB1 MET CCBE1 NRP1 FUT1 ADAM9 SCARB1 PLCG2 CIB1 FOXP1 BMPR2 CAPN7 DOCK1
GO_REGULATION_OF_VASCULAR_PERMEABILITY	0.000524067	0.00654327	0.253014	-0.822217	-1.6774	27	CEACAM1 CTNNBIP1 PDE2A VEGFA TJP3 NPR1 APOE PTP4A3 BMP6
GO_POTASSIUM_ION_TRANSMEMBRANE_TRANSPORTER_ACTIVITY	0.000525257	0.00654632	0.24557	-0.701326	-1.65618	67	TMEM38A KCNJ16 SNAP25 KCNK6 AQP1 FXYD2 KCNQ1 KCNMA1 KCNIP1 ATP1A1 SLC9A7 KCNK1 KCND1 SLC12A3 KCNH2 ATP1B1 SLC12A7
GO_SMALL_NUCLEAR_RIBONUCLEOPROTEIN_COMPLEX	0.000526985	0.00655603	0.355083	0.738936	1.85234	83	RNVU1-2A RNVU1-8 RNU12 RNU5D-1 SNRPD1 SNRPF RNU4ATAC RNVU1-6 GEMIN4 LINC01715 PPIH RNU1-4 RNU1-2 RNU1-1 RNU1-3 SF3A3 RNVU1-18 RNVU1-7 LSM3 SNRNP40 TGS1 PRPF31 RNU5F-1 LSM5 RNVU1-14 SNRPC SNRPA PRPF4 SNRPB RNU6ATAC RNU5E-1 DDX23 RNU5B-1 RNU5A-1 RNVU1-19 LUC7L3 LUC7L SNRPG ZMAT2 LSM4 LSM2 EFTUD2 SNRPE SNRNP70
GO_GLYCOSYLATION	0.000534038	0.00663185	0.23554	-0.565455	-1.51984	209	GCNT3 ST3GAL1 GFPT1 ST6GAL1 MVD COG6 GCNT1 PGM3 ST6GALNAC4 NPC1 GOLGA2 LMAN1 TMEM59 PMM1 GCNT4 ST3GAL6 GALNT12 B3GLCT B3GNT3 PSEN1 POFUT2 OSTC GCNT2 SLC39A8 UGGT2 MUC16 ST6GALNAC6 B3GNT9 B3GALT4 GFPT2 COG3 SERP1 EXTL2 LMF1 ST3GAL4 UBE2J1 CHP1 B3GNT7 TMTC1 TMTC2 FUT3 MPI PMM2 DERL3 GALNT6 B3GALT1 IL15 MAN2A1 DAD1 TMTC4 MAGT1 LARGE2 FUT1 DPY19L3 MAN2A2 GALNT14 RPN1 GALNT3 COG7 EDEM3 DDOST KRTCAP2 A…
GO_REGULATION_OF_DEFENSE_RESPONSE	0.000536538	0.00665096	0.229498	-0.49757	-1.41572	435	NUPR1 CEACAM1 IL23A IL6 ARG2 NEAT1 PDE2A CCN3 SAA1 STK39 SERPINF1 PPARG APOBEC3G PLA2G3 PLD3 NPAS2 BCL6 PPARA PIK3AP1 LBP SELENOS PER1 TGM2 GRN APOE C3 HLA-B SNCA FYN SMPDL3B IL1R1 KLF4 HLA-E TMSB4X ITGA2 PDCD4 GGT1 CX3CL1 HLA-A ZP3 NFE2L1 SELENOK FNDC4 CASP4 AKNA HTRA1 MGLL OPTN NR1D1 F2 GGT2 CEBPB METRNL ACE2 VAV1 MUC16 NOP53 RPS6KA5 NT5E OSMR RASGRP1 TRADD LACC1 NR1D2 POLR3D GGT3P APOBEC3F LDL…
GO_ALPHA_AMINO_ACID_METABOLIC_PROCESS	0.000543743	0.00672821	0.23554	-0.602764	-1.56726	149	CTH ASNS ARG2 PHGDH ASS1 GFPT1 SERINC5 CRYM PYCR1 MTHFR HGD PSPHP1 SARS1 AZIN2 KYAT1 GGT1 ATF4 GLS ALDH6A1 SLC7A7 THNSL2 SLC39A8 IL4I1 HIBADH GCLM MMUT GFPT2 AUH MPST HMGCL SHMT2 ATP2B4 SERINC3 GCLC PHYKPL OAT COMT SLC7A11 AMT BCAT1 GOT1 GPT2 GLUD1 ACCS
GO_EPIDERMIS_DEVELOPMENT	0.000546525	0.00675056	0.23246	-0.558812	-1.5083	219	AKR1C3 PRSS8 PI3 HPSE PPARA LAMC2 USH1C SHH SOX9 IRF6 DSC2 KRT15 PSAP TNFRSF19 ZFP36L1 KLF4 WHRN MAFG CD109 COL17A1 MAFF INSR TXNIP DKK1 CLIC4 ASAH1 ACVR1B KRT86 MYO6 NSDHL MYO7A SCEL TRADD ZFP36 CDH3 CTSK CCN2 SLC4A7 SULT2B1 KAZN LAMB3 TSG101 TRPC4AP MYCL EDA PDZD7 PLOD1 SGPP1 DSP STRC PRKCH EREG ADAM9 CTSL CRABP2 EGFR HES1 SMAD4 LAMA3 SNAI1 PERP LRP4 FOXC1 ST14 DSG2 SAV1 ELAPOR2
GO_ACETYL_COA_METABOLIC_PROCESS	0.00055086	0.00679198	0.24557	-0.802801	-1.67832	31	PDK4 ACSS2 MPC1 HMGCS1 MVD FASN
GO_REGULATION_OF_HUMORAL_IMMUNE_RESPONSE	0.000555829	0.00684105	0.24557	-0.820713	-1.67433	27	C1S PROS1 CFI CD55 C1R C3 ZP3 CD46 F2 CLU C5AR1 CD59
GO_REGULATION_OF_BONE_REMODELING	0.000563919	0.00692829	0.242086	-0.793095	-1.67719	33	PDK4 SPP1 ITGB3 IL6 LEPR SFRP1 TNFRSF11B UBASH3B PLEKHM1 ATP6AP1
GO_NEGATIVE_REGULATION_OF_FIBROBLAST_PROLIFERATION	0.00057171	0.00701156	0.242086	-0.820145	-1.67317	27	NUPR1 PPARG SFRP1
HP_ABNORMAL_URINE_PROTEIN_LEVEL	0.000573584	0.00702208	0.229498	-0.604016	-1.5625	142	HMOX1 CLIP2 SPP1 FN1 CFI COL4A4 SAA1 COL4A5 APOE SPRY2 C3 TBC1D8B PYGL WDR19 DNMT3A ACSL4 LAMB2 GSN GLA SLC7A7 MYO1E NEU1 SCARB2 CD46 TRPC6 EPAS1 OFD1 GANAB CORIN SLC12A3 ADAMTS13 B2M
GO_RESPONSE_TO_NUTRIENT	0.000579299	0.00707952	0.229498	-0.62938	-1.58891	113	HMOX1 AKR1C3 SPP1 MAP1B STC2 PPARG ASS1 SFRP1 TNFRSF11B HMGCS1 MTHFR LIPG DNMT3A CDKN2B ACSL4 ITGA2 ALDH1A2 GSN ACSL1 XBP1 HMGCR FOLR1 COL1A1 STC1 GCLM CDKN2D HMGCL ACSL3 AACS TNKS ADIPOR2 GCLC PIM1 IL15 DAD1
GO_TRANSITION_METAL_ION_TRANSPORT	0.000586502	0.00715491	0.229498	-0.654767	-1.61379	93	LCN2 TCN2 SCARA5 FLVCR1 TRPC1 CP STEAP2 SLC30A4 ATP6AP1 SLC39A10 TRPC6 MELTF SLC31A1 SLC39A8 ABCB6 SLC39A7 ATP6V0E1 B2M ATP6V1E1 SLC39A9 SLC39A13 FTH1 LTF ATP6V1A SLC40A1 SLC39A11 DNM2 TMEM163 SLC39A14 SLC30A1 PGRMC2 ATP7B
GO_REGULATION_OF_ENDOPLASMIC_RETICULUM_STRESS_INDUCED_INTRINSIC_APOPTOTIC_SIGNALING_PATHWAY	0.000588909	0.00715903	0.238746	-0.823382	-1.66869	26	DDIT3 SELENOS EIF2AK3 HERPUD1 BCL2L11 TXNDC12 XBP1 PMAIP1 HYOU1 SIRT1 TMBIM6 ERP29 SERINC3 SYVN1 NCK1
HP_ABNORMAL_CONSUMPTION_BEHAVIOR	0.000588466	0.00715903	0.23246	-0.709612	-1.65667	62	IL6 LEPR PRDM16 COL13A1 SNAP25 SLC3A1 GRN MAPT INSR CLDN16 SLC7A7 PSEN1 DPYD ELP2 SLC12A3 DHPS
GO_ZYMOGEN_ACTIVATION	0.000590952	0.00717126	0.23554	-0.768086	-1.66258	38	PLAU MMP14 C1R PLAT GRIN2A LGMN CTSH GGT1 ASPH C1RL SERPINE2 MELTF
GO_ACTION_POTENTIAL	0.000595406	0.00721266	0.229498	-0.688791	-1.64553	73	P2RX4 MYH14 SCN2A DSC2 CACNA1H SCN4A NRCAM KCNQ1 CACNA1G ATP1A1 TRPM4 CAMK2D SCN3A PTPN3 USP53 KCNH2 ATP1B1 SLC8A2 GJA1 CACNB3 DSP
GO_NEGATIVE_REGULATION_OF_ESTABLISHMENT_OF_PROTEIN_LOCALIZATION	0.000597432	0.00722455	0.226646	-0.643234	-1.60586	103	FN1 INSIG1 ARG2 CCN3 BMP8A SFRP1 CYP51A1 APOE MAPT OS9 LMAN1 CX3CL1 ERLEC1 UFM1 ACVR1C STXBP5L RAB11FIP1 HMGCR BTN2A2 SERGEF UBE2J1 CHP1 TMBIM6 ERP29 DERL3 ZC3H12A PPP3CA GDI1 UBAC2 PKIG SRCIN1
GO_ERAD_PATHWAY	0.000600249	0.00724594	0.226646	-0.651473	-1.61016	95	DNAJB9 FBXO2 RCN3 SELENOS HERPUD1 HSPA5 OS9 ERLEC1 SEL1L HSP90B1 ANKZF1 FBXO27 RNF103 UGGT2 UBXN1 HM13 DNAJB2 EDEM1 RNF5 SGTB RNF185 UBE2J1 FBXO17 RHBDD2 FBXO6 DERL3 DNAJC10 SYVN1 UBAC2 TMUB2 FBXO44 BRSK2 EDEM3
GO_NUCLEOSIDE_BISPHOSPHATE_BIOSYNTHETIC_PROCESS	0.000604421	0.00728359	0.229498	-0.714502	-1.65654	59	PDK4 ACSS2 MPC1 HSD17B12 SCD DCAKD ACSL4 ACSL1 FASN ELOVL5 ELOVL7 ACLY PANK3 ACSL3
GO_REPLICATION_FORK_PROCESSING	0.000605944	0.00728924	0.311078	0.871665	1.92887	32	BLM PCNA GEN1 TONSL BRCA2 ZGRF1 DNA2 EME1 ALYREF MMS22L RAD51 RFWD3 DDX11 FANCM SAMHD1 SETMAR
GO_REGULATION_OF_ALPHA_BETA_T_CELL_ACTIVATION	0.000607211	0.0072918	0.229498	-0.718604	-1.65274	56	IL23A ARG2 EBI3 BCL6 CD55 SHH JAK3 HLA-E LGALS7B HLA-A
GO_CELLULAR_HORMONE_METABOLIC_PROCESS	0.000610292	0.00731252	0.226646	-0.687772	-1.6431	73	AKR1C2 AKR1C1 AKR1C3 SPP1 AKR1B10 AKR1B1 DKK3 HSD17B14 HSD17B12 SHH HSD17B7 CACNA1H ALDH1A2 CYP2C9 SULT1A1 SCPEP1 PLEKHA1 BMP6 RDH11 CYP2C18 RETSAT HSD17B11 PDGFRA BCO2 ALDH1A3 TIPARP CYP3A5
HP_NECK_MUSCLE_WEAKNESS	0.000611051	0.00731252	0.229498	-0.730955	-1.65821	51	CRYAB COL13A1 SNAP25 GFPT1 PSAP SCN4A LAMB2 CHRNB1 DES
GO_MICROTUBULE_ORGANIZING_CENTER_ORGANIZATION	0.000622033	0.00741828	0.335348	0.66135	1.74382	131	PLK1 CDK1 NDC80 GEN1 KIF11 XRCC2 CCNF BRCA2 WDR62 NEK2 CHEK1 AURKA PCLAF POC1A RANBP1 HAUS8 BRCA1 PLK4 CEP72 XRCC3 KAT2A RBM14 SGO1 SASS6 RTTN HAUS5 CENPJ CEP135 CEP295 ATF5 CEP76 CNTROB FOXJ1 PKHD1 HAUS7
GO_REGULATION_OF_LEUKOCYTE_MIGRATION	0.000621163	0.00741828	0.221247	-0.624018	-1.58877	122	HMOX1 P2RX4 IL23A IL6 CCN3 STK39 MMP14 VEGFA LBP ITGA4 APP PLCB1 LGMN IL1R1 MST1 LGALS3 ITGA2 CX3CL1 S100A14 MOSPD2 DPP4 ZP3 SELENOK MIA3 DUSP1 CCL20 ADAM17 C5AR1 CXCL14 ADAM10 PADI2 CD99L2 DAPK2 CSF1R MAPK3 MSN IL34
GO_MYELOID_LEUKOCYTE_MIGRATION	0.000637229	0.00758642	0.218688	-0.628548	-1.58681	113	P2RX4 CSF3R IL23A IL6 CCN3 SAA1 MMP14 VEGFA LBP PLCB1 LGMN IL1R1 MST1 LGALS3 PREX1 CX3CL1 S100A14 MOSPD2 DPP4 DUSP1 VAV1 CCL20 C5AR1 PIK3CD CD99L2 DAPK2 CSF1R ARHGEF5 MAPK3 IL34 RPS19 CD9 IL6R CD47 PDGFD ANO6 SRP54
GO_CIS_GOLGI_NETWORK	0.000641329	0.00762212	0.223898	-0.726882	-1.65346	52	TRAPPC6A RETREG1 AZIN2 GOLGA5 GOLGA2 YIPF6 NUCB1 GOLGB1 IFT20 KDELR3 COG3 TMED10 CCN2 MPPE1 RAB29 GOLGA8H MAN2A1 KDELR2
GO_RESPONSE_TO_OSMOTIC_STRESS	0.000646762	0.00767351	0.221247	-0.700663	-1.64738	65	TSC22D3 AKR1B1 STK39 CLDN1 SCN2A AQP1 ZFP36L1 ARHGEF2 ITGA2 KCNMA1 MAP7 SERPINB6
GO_ALDO_KETO_REDUCTASE_NADP_ACTIVITY	0.000650417	0.00768596	0.229498	-0.890822	-1.65239	16	AKR1C2 AKR1C1 AKR1C3 AKR1B10 AKR1B1 AKR1A1
GO_GTPASE_BINDING	0.000651145	0.00768596	0.207105	-0.486137	-1.39396	487	LCP1 BICDL1 ARHGEF4 SGSM1 SH2D3C CYRIA EVI5L NDRG1 SYTL2 TBC1D4 RRAGD C9orf72 YIPF2 TBC1D8B BCAR3 ARHGEF2 TBC1D2 GOLGA5 NUCB2 PREX1 RIMS1 SBF2 STXBP5L RAB11FIP1 DENND1C NGEF NUCB1 GARRE1 TBC1D15 ATP6AP1 NPC1L1 OPTN RNF41 DENND2C IFT20 LLGL2 ULK1 RIN2 PSD3 DENND10 DENND2D EPS8 RIMS3 VAV1 NOXA1 ARFGEF3 RGL3 ARHGEF6 RASGRP1 MYO5B ANXA9 SERGEF DOCK6 ARHGEF25 SRGAP2B SRGAP2C EGF FMNL2 RAB11FIP4 EXOC4 …
HP_HEMATOLOGICAL_NEOPLASM	0.000650039	0.00768596	0.335348	0.616655	1.69246	191	MCM4 BLM BUB1B RECQL4 KIF11 BUB1 XRCC2 TRIP13 BRCA2 GINS1 RAD54L FANCI TERT BRIP1 FANCA RAD51 FANCD2 POLE RNASEH2A BRCA1 FANCG WRAP53 RNASEH2C RFWD3 USB1 SRSF2 FANCM RAD51C FANCB RNASEH2B NTHL1 SAMHD1 SAMD9
GO_ANTIGEN_BINDING	0.000657062	0.00774258	0.226646	-0.843859	-1.65947	22	ITGA4 PSAP HLA-B KLRD1 HLA-E HLA-A HLA-C HLA-H TAPBP
HP_WEAK_CRY	0.0006629	0.00779809	0.223898	-0.799514	-1.66176	30	CRYAB COL13A1 SNAP25 GFPT1 RYR1 LAMB2 ASAH1
GO_MISFOLDED_PROTEIN_BINDING	0.000666995	0.00781967	0.223898	-0.816334	-1.6654	27	DNAJB9 CLUL1 HSPA6 HSPA5 HSPA2 HSPA13 CLU EDEM1 HDAC6 RHBDD2 HSPA7 DERL3 DNAJC3 DNAJC10
GO_RRNA_METABOLIC_PROCESS	0.000666456	0.00781967	0.335348	0.586008	1.64109	230	SUV39H1 NOP56 UTP20 EXOSC2 MRTO4 BOP1 POP5 MRPL1 MPHOSPH6 NOL9 NAT10 IMP3 NOL11 RRP15 RRP7BP RRS1 PA2G4 GEMIN4 DDX49 TENT4B EXOSC3 MRM2 NOC4L DDX56 NOP58 RRP7A MRM1 EMG1 MRPS11 DROSHA POP7 DHX37 NOL6 ERI2 NOL10 NHP2 DIS3L ERI1 WDR74 EXOSC9 EIF4A3 TSR1 FTSJ3 EBNA1BP2 RPP40 NOP14 RRP8 RRP1B LAS1L WDR43 NIFK NOL8 WDR3 WDR18 NOP2 RRP1 UTP4 UTP15 DDX51 WBP11 ISG20L2 NOP9 RPUSD3 NVL KRI1 PES1 RIOK1 BYS…
GO_LYMPHOCYTE_ACTIVATION	0.000672179	0.0078671	0.205001	-0.498608	-1.41594	422	HLA-DMB LCP1 CEACAM1 DNAJB9 IL21R IL23A VTCN1 IL6 ARG2 LEPR IRS2 MMP14 EBI3 BCL6 CD55 IL1A TNFSF9 SFRP1 SHH ITGA4 JAK3 HDAC5 PSAP FYN ZFP36L1 HLA-E LGALS3 IGBP1 MR1 PREX1 LGALS7B GSN DPP4 HLA-A CMTM7 ZP3 SELENOK FZD7 ULBP1 CD46 SLC39A10 CEBPG XBP1 RNF41 PSEN1 BLOC1S3 CEBPB ZEB1 SIRPB1 ITGB1 CD24 VAV1 BTN2A2 ADAM17 RASGRP1 KLF6 MAP3K8 AKAP17A PIK3CD B2M BTN3A1 ATM ICOSLG SRC IL18 PAG1 ZC3H12A FZD8…
GO_REGULATION_OF_FATTY_ACID_METABOLIC_PROCESS	0.000675331	0.00789065	0.216216	-0.697847	-1.64796	67	PDK4 CEACAM1 TRIB3 INSIG1 IRS2 PPARG PLA2G3 PPARA SOX9 ERFE NFE2L1 ELOVL5 SIRT1 ACADVL CPT1A PLIN5 MLXIPL PRKAA2
GO_MONOCARBOXYLIC_ACID_TRANSMEMBRANE_TRANSPORTER_ACTIVITY	0.000676771	0.00789414	0.221247	-0.796822	-1.66582	31	CEACAM1 SLC6A12 SLC16A4 MPC1 ABCC3
GO_VACUOLAR_LUMEN	0.000677956	0.00789465	0.211514	-0.61593	-1.57478	127	SERPINA3 PLD3 HPSE LAMP2 GPC3 TCN2 CTSF GRN GNS LGMN C3 PSAP NPC2 MAN2B1 LIPA GAA FUCA1 GLA GLB1 HSPG2 NEU1 SCARB2 GPC4 HEXA ASAH1 RNASET2 HEXB HYAL1 CTSB ARSA ACLY MANBA SDCBP GPC1 CTSK CTSD VAT1 PADI2 VCAN PLBD2 DAPK2 CTSS NAGLU DNAJC3 SDC3
GO_NCRNA_METABOLIC_PROCESS	0.00067945	0.00789875	0.477271	0.497471	1.49171	451	LIN28A SUV39H1 NOP56 UTP20 DUS3L EXOSC2 MRTO4 BOP1 POP5 TRMT61A POP1 HRAS MRPL1 MARS2 MPHOSPH6 NOL9 WDR4 HNRNPA2B1 INTS5 CSTF2 NAT10 IMP3 NOL11 USB1 RRP15 CARS2 RRP7BP RRS1 LCMT2 SRRT PA2G4 METTL8 TOE1 MYBL1 MEPCE GEMIN4 PUS7 DDX49 TENT4B EXOSC3 MRM2 NOC4L DDX56 NOP58 DGCR8 PNPT1 ALKBH8 RRP7A MRM1 EMG1 MRPS11 DARS2 DROSHA POLR3K POP7 DHX37 HSD17B10 PUSL1 FARSA MTFMT CTU2 NOL6 ERI2 ADAT1 NOL10 NHP…
GO_REGULATION_OF_CELL_JUNCTION_ASSEMBLY	0.000691224	0.00802215	0.209275	-0.610458	-1.56785	133	ACVRL1 FLRT3 MMP14 VEGFA CLDN1 EPHB2 SFRP1 COL16A1 APP LRP1 SNCA BCAS3 DKK1 GPC4 GPM6B LRRC4B CLSTN3 ACE2 F11R IL1RAP CLSTN1 SRC GJA1 ADGRB2 DUSP22 PTPRS VCL CLDN3 NRP1 PRKCH ACTG1 PTEN NLGN2 SNAI1 EPB41L5 PEAK1 SEMA4D IKBKB
GO_CYTOKINE_PRODUCTION	0.000703422	0.00812282	0.199056	-0.484723	-1.39094	491	HMOX1 CEACAM1 IL23A FN1 ADGRG1 VTCN1 IL6 ARG2 SAA1 EBI3 TLR5 PLD3 HPSE BCL6 DDIT3 CD55 IL1A LBP SELENOS NFATC4 EIF2AK3 PER1 JAK3 LITAF APP PLCB1 C3 HLA-B SARS1 IL1R1 KLF4 LIPA HLA-E ARHGEF2 SULF1 TMSB4X PDCD4 MR1 CX3CL1 ATF4 LGALS7B HLA-A SIGIRR ZP3 SELENOK CD46 PLA2R1 SERPINB1 CEBPG ZBTB20 XBP1 ELF1 F2 PSEN1 BTN3A2 CLU CEBPB UBE2L6 TRPM4 ACE2 CD24 ITGAV BTN2A2 NOP53 SIRT1 LTBP1 RPS6KA5 ADAM17 C5…
GO_POSITIVE_REGULATION_OF_CELL_DEVELOPMENT	0.000702826	0.00812282	0.20098	-0.500576	-1.41382	390	P2RX4 SH3GL3 MAP1B FN1 IL6 SERPINF1 PPARG VEGFA PLA2G3 BCL6 EPHB2 FEZ1 IRX3 TRPV2 SHH GRN APOE LRP1 ATP8A2 HSPA5 MAPT FYN ARHGEF2 ALK P3H1 NRCAM PREX1 CX3CL1 RIMS1 TIMP2 RNF157 PLXNA4 SPINT1 DKK1 SCARB2 SPAG9 VLDLR ADRA2B ATP6AP1 SERPINE2 SHANK2 TRPC6 PSEN1 ZEB1 TUBB2B PLXNA3 BMP6 DAB1 CUL7 IMPACT LIF UNC13A NDEL1 CAPRIN2 F11R SEMA6A SERPINI1 ROR1 GRIP1 SRGAP2C TMEM30A RUFY3 PLAG1 PPP2R5B S1PR2 N…
GO_REGULATION_OF_CELLULAR_RESPONSE_TO_TRANSFORMING_GROWTH_FACTOR_BETA_STIMULUS	0.000702463	0.00812282	0.209275	-0.646174	-1.59899	96	CDKN1C PRDM16 DKK3 NPNT FBN1 LRG1 SPRY2 HSPA5 FBN2 CDKN2B CD109 LTBP4 HTRA1 TGFBR3 ZEB1 FOLR1 BAMBI SNX25 ENG SIRT1 LTBP1 ADAM17 UBC CHST11 SDCBP
GO_DNA_STRAND_ELONGATION_INVOLVED_IN_DNA_REPLICATION	0.000722007	0.00832354	0.477271	0.930692	1.87968	19	GINS2 MCM4 PCNA MCM7 GINS1 RFC3 DNA2 LIG1 POLE MCM3 POLA1 GINS4 POLE3 RFC4 POLD3 GINS3
GO_RESPONSE_TO_INORGANIC_SUBSTANCE	0.000729168	0.00839211	0.197186	-0.499778	-1.41333	398	HMOX1 AKR1C3 P2RX4 CRYAB MAP1B AKR1B1 SOD2 IL6 RASA4 RASA4B SERPINF1 LCN2 NDRG1 CLDN1 ASS1 IL1A TNFRSF11B NFATC4 EIF2AK3 SHH HMGCS1 AREG AQP1 RYR1 APP PYCR1 LGMN PSAP SNCA HSPA5 MAPT FYN SELENOM EEF1A2 KLF4 TRPC1 DNMT3A CACNA1H NPC1 FOS ATF4 PAM LOXL2 GSN ZNF277 KCNMA1 SLC30A4 TXNIP NFE2L1 MEF2A CACNA1G CASP9 CLIC4 ANKZF1 CPNE8 AHCYL1 PINK1 TRPC6 LRP11 ZFAND1 PLEKHA1 DUSP1 SLC38A2 CAMK2D BMP6 SYT…
GO_RECEPTOR_MEDIATED_ENDOCYTOSIS	0.00073645	0.00846184	0.20098	-0.574592	-1.52606	183	CEACAM1 SH3GL3 ITGB3 SAA1 VEGFA SNAP25 ITGA4 APOE LRP1 C3 SNCA GPR107 MKLN1 INSR HSPG2 DKK1 SCARB2 HSP90B1 AHI1 PLA2R1 SNX9 VLDLR DNM1 CLU FOLR1 HYOU1 ITGB1 COLEC12 AMBP CD63 DNAJC6 SDCBP RAB5A EGF B2M PIKFYVE AMN LDLR ARRB1 NUMB FCHO2 ADRB2 PCSK9 CANX CD9 LMBR1L ANKRD13A CAV2 TNK2 DLG4 DNM2 CTSL SCARB1 PLCG2
GO_RESPONSE_TO_WOUNDING	0.000738186	0.00846771	0.195367	-0.494011	-1.40524	434	HMOX1 ACVRL1 SPP1 SMOC2 P2RX4 CEACAM1 PLAU SERPINA5 PROS1 MAP1B FN1 ITGB3 IL6 FLRT3 SAA1 TFPI VEGFA CLDN1 HPSE PPARA IL1A EPHB2 PLAT SHH ERBB3 GRN APOE LRP1 GRIN2A FYN ZFP36L1 KLF4 PRCP CLDN4 MAFG DDR1 CD109 MYL12A ITGA2 COL5A1 CARMIL2 LAMB2 MAFF VASH1 LMAN1 CX3CL1 GSN FBLN1 PLPP3 FZD7 UBASH3B KREMEN1 ADRA2B SERPINE2 XBP1 HMGCR F2 TRPC6 STXBP1 BLOC1S3 MIA3 FOLR1 PTPRF ITGB1 VAV1 TIMP1 TMPRSS4 ADA…
GO_REGULATION_OF_ALCOHOL_BIOSYNTHETIC_PROCESS	0.000740416	0.00847924	0.207105	-0.710293	-1.64678	59	DKK3 SC5D FDPS CYP51A1 IDI1 HMGCS1 SCD APOE MVD FDFT1 SNCA TM7SF2 DHCR7 H6PD LSS FASN HMGCR BMP6 SREBF2 SQLE GGPS1 ABCG1 MVK DGKQ
GO_PROTEIN_LOCALIZATION_TO_CHROMOSOME_CENTROMERIC_REGION	0.000744621	0.0085133	0.275058	0.908615	1.88329	22	AURKB CDK1 KNL1 NDC80 HASPIN TTK CDT1 CENPA SPDL1 MTBP
GO_LYMPHOCYTE_MIGRATION	0.000750314	0.00855035	0.207105	-0.731563	-1.654	50	SAA1 STK39 ITGA4 APP CX3CL1 SELENOK MIA3 CCL20 ADAM17 CXCL14 F11R PIK3CD ADAM10 PADI2 CD99L2 MSN
GO_TERTIARY_ALCOHOL_METABOLIC_PROCESS	0.000750334	0.00855035	0.213826	-0.894248	-1.63997	15	AKR1C2 AKR1C1 AKR1C3 AKR1B10 AKR1B1 DKK3 AKR1A1 H6PD CACNA1H
GO_PHOSPHORIC_ESTER_HYDROLASE_ACTIVITY	0.000760972	0.00865546	0.195367	-0.530939	-1.4638	284	NOTUM HMOX1 PLPPR3 SGPP2 PDE2A PPM1K DUSP5 PLD3 DUSP13 PIP4P1 PLCB1 PSPHP1 SMPDL3B PLPP2 PTPRH FICD PLPP3 LPIN3 ADPRM PTP4A3 PLPP1 UBASH3B PTPDC1 ATP1A1 PPP1R3B PTPRU DUSP1 PPM1J PTPRF IMPA2 PTPN9 NT5E PTPN3 PDE9A PDIA3 DNAJC6 PLD1 NT5M PIKFYVE PTPRK PLD2 PTP4A1 PLCG1 MPPE1 PXYLP1 GDPD3 PTPN12 PPP3CA DUSP22 PTPRS CDC14B PFKFB2 MINPP1 NAPEPLD PLCXD1 GDPD1 PTPRM SGPP1 OCRL PTP4A2 BPNT1 PLCD1 PLCG2 …
GO_PRERIBOSOME	0.000763312	0.00865546	0.291412	0.746192	1.85064	75	NOP56 UTP20 MRTO4 BOP1 IMP3 RRP15 RRP7BP RRS1 NOC4L NOP58 RRP7A EMG1 NOC2L NOL6 NOL10 WDR74 TSR1 FTSJ3 EBNA1BP2 LTV1 XRCC5 NOP14 RRP1B LAS1L WDR3 RRP1 UTP4 NOP9 KRI1 PES1 RIOK1 BYSL BMS1 MAK16 UTP14A WDR12 FAM207A PWP2
GO_RESPONSE_TO_KETONE	0.000763172	0.00865546	0.199056	-0.610217	-1.56607	132	AKR1C2 AKR1C3 SPP1 AKR1B1 FBXO32 SERPINF1 PPARG CLDN1 ASS1 PCK2 SFRP1 AQP1 KLF9 WBP2 KLF4 CLDN4 FOS GLB1 SLIT3 TXNIP CASP9 TGFBR3 EIF4EBP1 DUSP1 SIRT1 FOXO1 PRKCE MAP4K1 FOXO3 PRKAA2 AACS SRC GNAI1 CATSPERG
GO_SENSORY_PERCEPTION_OF_MECHANICAL_STIMULUS	0.000772944	0.00875033	0.199056	-0.639862	-1.59543	102	OTOF P2RX4 MYH14 USH1C PHF24 CRYM EML2 SPRY2 PSAP FYN WHRN ITGA2 KCNQ1 TMEM120A SERPINE2 HEXB MYO6 TMPRSS3 SERPINB6 COL1A1 MYO7A USP53 CDKN2D ROR1 ATP8B1 ADGRV1 CCDC50 PDZD7 CACNB3 MBP STRC
GO_RESPONSE_TO_MECHANICAL_STIMULUS	0.000777012	0.00878201	0.197186	-0.602582	-1.55219	137	MAP1B ASNS PDE2A PPARG MMP14 TLR5 PHF24 SOX9 AQP1 ATP8A2 HABP4 FYN WHRN ITGA2 FOS TXNIP TMEM120A SERPINE2 ATP1A1 LRP11 SLC38A2 MMP7 BMP6 ENG COL1A1 SCEL USP53 F11R SRC ADGRV1 GCLC GJA1 MAPK3 HDAC4 PDZD7 CACNB3 STRC TNFRSF10B GOT1 CLCN6 TMEM150C EGFR TNC ANKRD1
GO_RESPONSE_TO_PURINE_CONTAINING_COMPOUND	0.000778599	0.00878559	0.199056	-0.65585	-1.61004	90	P2RX4 TMEM38A PDE2A PPARG ASS1 PER1 HMGCS1 AREG AQP1 RYR1 APP HSPA5 ZFP36L1 FOS KCNQ1 HSP90B1 DUSP1 TRPM4 COL1A1 STC1
GO_EPIDERMAL_CELL_DIFFERENTIATION	0.000788542	0.0088833	0.195367	-0.597226	-1.54622	143	AKR1C3 PRSS8 PI3 USH1C IRF6 DSC2 KRT15 PSAP ZFP36L1 KLF4 WHRN MAFG CD109 MAFF TXNIP CLIC4 ASAH1 KRT86 MYO6 MYO7A SCEL ZFP36 CDH3 CTSK SLC4A7 SULT2B1 KAZN TSG101 MYCL PDZD7 SGPP1 DSP STRC PRKCH EREG ADAM9 CTSL
GO_CHROMOSOME_ORGANIZATION_INVOLVED_IN_MEIOTIC_CELL_CYCLE	0.000801259	0.00901189	0.275058	0.811224	1.89809	46	NCAPH BUB1B BUB1 TRIP13 SMC2 CCNE2 SGO2 BRIP1 SMC4 RAD51 FANCD2 INCENP NCAPD2 NDC1 NCAPH2 SGO1 RAD51C NCAPD3
GO_COMPLEMENT_ACTIVATION	0.000813916	0.00913938	0.202961	-0.82479	-1.6464	24	C1S PROS1 CFI CD55 C1R C3 CD46 C1RL F2 CLU C5AR1 CD59
GO_EXTRACELLULAR_MATRIX_ASSEMBLY	0.000820733	0.00920099	0.20098	-0.795389	-1.65319	30	THSD4 TNXB SOX9 LAMB1 QSOX1 LAMB2 GPM6B
GO_REGULATION_OF_CYSTEINE_TYPE_ENDOPEPTIDASE_ACTIVITY	0.000823349	0.00921538	0.1902	-0.575962	-1.52422	177	CRYAB PPARG VEGFA EIF2AK3 AQP1 HERPUD1 GRIN2A LGMN SNCA MAPT FYN KLF4 IGBP1 CTSH BCL2L11 GSN EGLN3 ASPH ACVR1C CASP9 PMAIP1 DAP LAMP3 SIRT1 NEK5 CAST CDKN2D TRADD CTSD BCL2L13 CCN2 LTF ARRB1 PRDX5 SRC RPS6KA3 ATP2A3 RFFL SIAH2 TBC1D10A MICAL1 CARD8 BIRC3 TNFRSF10B RACK1 LAMTOR5 POR
GO_CARBOXYPEPTIDASE_ACTIVITY	0.000828963	0.00925184	0.20098	-0.823047	-1.65591	25	CPVL VASH2 PRCP CPE VASH1 CPD SCPEP1 MINDY2 ACE2 CPQ MINDY1
GO_TYPE_B_PANCREATIC_CELL_PROLIFERATION	0.000829282	0.00925184	0.202961	-0.886959	-1.64522	16	NUPR1 IGFBP3 SGPP2 NR4A1 CCN3 SFRP1 SERPINB1 NR1D1
GO_CARBOHYDRATE_HOMEOSTASIS	0.000839284	0.00933333	0.188566	-0.580724	-1.53152	171	PDK4 IL6 LEPR IRS2 ERO1B SERPINF1 ERN1 PPARG CLTRN PCK2 BAIAP3 LRP1 PYGL PRCP ANO1 INSR STXBP5L ZBTB20 NR1D1 XBP1 HMGCR TRPM4 SIRT1 FOXO1 BHLHA15 PRKCE GCLM FOXO4 CCDC186 MLXIPL FOXK1 FOXO3 PRKAA2 ARRB1 AACS ADIPOR2 GCLC HIF1A PPP3CA
GO_NEURON_APOPTOTIC_PROCESS	0.000838163	0.00933333	0.188566	-0.577708	-1.52786	176	NUPR1 HMOX1 UNC5B SOD2 RETREG1 PLA2G3 DDIT3 NFATC4 ERBB3 NR4A2 SCN2A GRN APOE APP LRP1 LGMN HSPA5 FYN AARS1 CX3CL1 ATF4 BCL2L11 EGLN3 DIO3 CASP9 PINK1 NQO2 STXBP1 PSEN1 NRBP2 CEBPB HYOU1 C5AR1 NMNAT1 USP53 GCLM
GO_REGULATION_OF_CELL_CYCLE_ARREST	0.000846475	0.00938578	0.2802	0.713997	1.80914	91	GTSE1 FOXM1 E2F7 E2F8 CDK1 PCNA E2F1 CCNB1 AURKA BRCA1 TFDP1 CDC25C MYBBP1A CDK4 SETMAR TRIAP1 CNOT9 HMGN5 BIN1 ZBTB17 RRP8 PLAGL1 PIDD1 CDK5R1 CASP2
GO_REGULATION_OF_SODIUM_ION_TRANSPORT	0.000847804	0.00938578	0.193598	-0.710839	-1.64353	58	P2RX4 KLHL24 PRSS8 STK39 PER1 FXYD2 SIK1 AHCYL1 SERPINE2 ATP1A1 CAMK2D PTPN3 PRKCE CHP1 ATP1B1 GLRX ATP2B4 ADRB2 FXYD6 PCSK9 FXYD5 DNM2 ANK3 MLLT6 SCN4B DMPK FGF11 UTRN ATP1B3
GO_SKELETAL_SYSTEM_DEVELOPMENT	0.000848072	0.00938578	0.183907	-0.515682	-1.4402	334	ACVRL1 CSGALNACT1 CHRD INSIG1 CCN3 MMP14 COL13A1 ARSL BMP8A FBN1 SFRP1 TNFRSF11B EIF2AK3 SHH SOX9 HSD17B7 RYR1 NPR3 THBS3 WDR19 FLVCR1 FBN2 SULF1 P3H1 LOXL2 IFT140 RAB33B ACVR2B BMP8B ATP6AP1 PSEN1 ZEB1 PLEKHA1 HEXB HYAL1 BMP6 ENG DYM TIMP1 DSCAML1 FAT4 COL1A1 STC1 PDGFRA BMP1 CHST11 SERP1 CTSK TTC9 CCN2 LTF ZFAND5 VCAN TIPARP ADAMTS7 SRC GJA1 TRAPPC2 RPS6KA3 HIF1A TULP3 MAPK3 PAPSS1 HDAC4 GLG1 U…
GO_EXOCYTIC_PROCESS	0.00085254	0.00942016	0.191877	-0.688555	-1.63266	69	OTOF SNAP25 PLA2G3 SYTL2 SNCA PPFIA3 STXBP1 PSEN1 STXBP2 RAB3D UNC13A EXOC4 CADPS2 RAB3B STX4 SYT1 SCFD1 NAPB
GO_PERK_MEDIATED_UNFOLDED_PROTEIN_RESPONSE	0.000854687	0.00942882	0.199056	-0.851014	-1.64376	20	IGFBP1 ATF3 ASNS DDIT3 EIF2AK3 HERPUD1 HSPA5 ATF4
GO_CALCIUM_ION_TRANSMEMBRANE_IMPORT_INTO_CYTOSOL	0.000856177	0.00943022	0.1902	-0.666157	-1.61819	83	TMEM38A DDIT3 TRPV2 TPCN1 RYR1 GRIN2A SNCA FYN TRPC1 CX3CL1 UBASH3B F2 CAMK2D IBTK PRKCE PLCG1 SLC8A2 ATP2B4 ERO1A JPH1 RASA3 PLCG2 ITPR1 ITPR2
GO_REGULATION_OF_LIPID_LOCALIZATION	0.000863444	0.00949514	0.188566	-0.644327	-1.59442	96	SPP1 P2RX4 ITGB3 IL6 IRS2 PPARG PPARA TTC39B SHH APOE LRP1 C3 ATP8A2 ERFE LIPG PLA2R1 ABCA7 BMP6 SREBF2 ITGAV SIRT1 PLA2G10 EGF PLIN5 KDM5B ABCG1 ZC3H12A TMF1 ACSL5 PCSK9 PNPLA2 ATP8A1 FTO SCARB1 OSBPL6
GO_EPITHELIAL_CELL_DEVELOPMENT	0.000868909	0.00954007	0.185422	-0.582513	-1.53174	166	AKR1B1 PDE2A VEGFA CLDN1 TJP3 BFSP1 SOX9 PSAP SPINT2 WHRN LAMB2 YIPF6 ATF4 VIM MYO1E FASN CLIC4 XBP1 BMP6 ENG CST3 MYO7A STC1 F11R TBC1D20 SRC SLC4A7 S1PR2 GSTM3 HIF1A PTPRS MSN VCL MET CLDN3 PDZD7 RILPL1 STRC SIDT2 FNDC3A S1PR3 ATRX EPB41L5 ABI2 SPDEF IKBKB RILPL2 ST14
GO_ALPHA_BETA_T_CELL_ACTIVATION	0.000875228	0.00956391	0.188566	-0.672784	-1.62573	80	IL23A IL6 ARG2 EBI3 BCL6 CD55 SHH JAK3 PSAP HLA-E LGALS7B HLA-A
GO_POSITIVE_REGULATION_OF_CELL_CYCLE_PHASE_TRANSITION	0.000873036	0.00956391	0.275058	0.721464	1.81897	87	CDCA5 CDC45 UBE2C ESPL1 FAM83D DTL CDK1 ATAD5 DLGAP5 FBXO5 CDC25A CCNB1 TERT CDT1 CDC7 DBF4B TFDP1 MTBP CDC6 RAD51C WNT10B MEPCE PAGR1 CDC25C CCND3 CDK4 EIF4G1 EZH2
GO_SIGNAL_TRANSDUCTION_INVOLVED_IN_CELL_CYCLE_CHECKPOINT	0.000874996	0.00956391	0.270189	0.755661	1.85664	69	GTSE1 PLK1 E2F7 DTL E2F8 CDK1 PCNA E2F1 CCNB1 CHEK1 AURKA BRCA1 TFDP1 CDC25C TRIAP1 CNOT9 BRCC3 PRPF19
GO_REGULATION_OF_MESENCHYMAL_CELL_PROLIFERATION	0.000877753	0.00957637	0.195367	-0.821803	-1.64043	24	CHRD CTNNBIP1 IRS2 VEGFA SHH SOX9 ZEB1
GO_NEGATIVE_REGULATION_OF_PHOSPHORYLATION	0.000885498	0.00963049	0.179577	-0.509179	-1.42726	351	NUPR1 IGFBP3 CEACAM1 TRIB3 CDKN1C ATF3 IRS2 DUSP5 EFNA1 PPARA EPHB2 SFRP1 PER1 APOE C9orf72 SPRY2 WARS1 SNCA MAPT KLF4 PTPRH CDKN2B IGBP1 DEPTOR CD109 PDCD4 FBLN1 ITPRIP PLPP3 DKK1 PIP5KL1 PIK3IP1 UBASH3B PINK1 HMGCR ZFYVE28 PSEN1 DUSP1 SNX25 ENG BTN2A2 IBTK SIRT1 IMPACT NIBAN1 FOXO1 LIF AMBP CDKN2D SEMA6A MLXIPL CHP1 ARRB1 CDK5RAP3 CBLB ZC3H12A PPP1R15B DGKQ DNAJC3 GPRC5A DBNDD1 DUSP22 DNAJC10 T…
GO_NEGATIVE_REGULATION_OF_TRANSMEMBRANE_RECEPTOR_PROTEIN_SERINE_THREONINE_KINASE_SIGNALING_PATHWAY	0.000884447	0.00963049	0.186974	-0.660388	-1.60927	85	CHRD CCN3 PRDM16 FBN1 SFRP1 SPRY2 HSPA5 FBN2 CD109 DKK1 HTRA1 CILP TGFBR3 BAMBI SNX25 SIRT1 LTBP1 ADAM17 UBC CHST11
GO_NEGATIVE_REGULATION_OF_WOUND_HEALING	0.000906897	0.0098323	0.188566	-0.738938	-1.64979	46	CEACAM1 PLAU PROS1 TFPI PLAT APOE CD109 UBASH3B SERPINE2 HMGCR F2 PDGFRA GJA1 CASK CLDN3 CD9
GO_RECYCLING_ENDOSOME_MEMBRANE	0.000906214	0.0098323	0.185422	-0.675614	-1.62462	77	NDRG1 BAIAP3 SORCS2 HLA-B HLA-E RAP2A HLA-A FZD7 HLA-C OPTN SLC9A7 HLA-H SCAMP2 PDLIM4 PDIA3 B2M RAB11FIP4 SCAMP1 RFFL SYT5 SLC1A1 HLA-F SYT11 INPP4A PLEKHB2 SLC26A7 ATP11B VAMP3
GO_NEGATIVE_REGULATION_OF_MACROAUTOPHAGY	0.000908536	0.00983465	0.1902	-0.782333	-1.65443	33	NUPR1 HMOX1 FEZ1 QSOX1 NPC1 TMEM39A PINK1 RNF41 NRBP2 SEC22B
GO_REGULATION_OF_CELLULAR_KETONE_METABOLIC_PROCESS	0.000917734	0.00986843	0.180986	-0.596883	-1.54405	142	PDK4 AKR1C3 CEACAM1 TRIB3 INSIG1 DKK3 IRS2 PPARG PLA2G3 PPARA STARD4 SOX9 H6PD ERFE SLC7A7 NFE2L1 NR1D1 BMP6 ELOVL5 SIRT1 PRKCE ACADVL CPT1A PLIN5 MLXIPL PRKAA2 ADIPOR2 ATP2B4 DGKQ
GO_RESPONSE_TO_BACTERIUM	0.00091879	0.00986843	0.176854	-0.516205	-1.43772	323	SLPI IL23A DEFB1 IL6 ARG2 LCN2 TFPI PI3 CLDN1 SLC17A5 TLR5 ASS1 NUGGC CD55 IL1A LRG1 LBP GBP2 GPC3 CD68 SELENOS GRN LITAF DMBT1 HDAC5 C3 HLA-B SNCA PYGL GGT7 GSDMB HLA-E PDCD4 FOS MR1 GGT1 CX3CL1 IRAK2 CCDC80 S100A14 VIM HLA-A SIGIRR CASP9 OPTN NR1D1 XBP1 F2 ANG GGT2 MACROD2 SASH1 CEBPB BMP6 OCIAD2 CD24 CCL20 ADAM17 C5AR1 COLEC12 PRKCE ADAMTS13 STOX2 IRF8 CCDC186 RNF5 ZFP36 PRKCA B2M GGT3P LTF CH…
GO_TELOMERE_MAINTENANCE_VIA_SEMI_CONSERVATIVE_REPLICATION	0.0009181	0.00986843	0.249209	0.88486	1.90526	27	PCNA FEN1 POLE2 RFC3 DNA2 PRIM1 RFC5 POLE POLA2 RFC2 POLA1 PRIM2 POLE3 POLD1 POLE4 RFC4 POLD3
GO_TRANSMISSION_OF_NERVE_IMPULSE	0.000917185	0.00986843	0.1902	-0.797984	-1.64893	29	P2RX4 MYH14 SCN2A CACNA1H ITGA2 SCN4A NRCAM CACNA1G SCN3A
HP_ABNORMALITY_OF_BLOOD_CIRCULATION	0.000913383	0.00986843	0.179577	-0.557154	-1.49533	205	ACVRL1 PLAU PROS1 FN1 CFI ITGB3 FBN1 TNXB APOE APP HLA-B COL4A2 DNMT3A COL4A1 CD109 COPA ITGA2 ARHGAP31 LMAN1 SLC7A7 NOTCH3 CD46 F2 EPAS1 TGFBR3 ENG ADAM17 CST3 PDGFRA MYO5B MMUT DOCK6 STN1 BEST1 B2M ATP6V1E1 JMJD1C SLC35A1 PMM2 MVK EPCAM PRKCSH LYST COMT RREB1 IRF2BP2 UBAC2 SEC63 PLOD1 ATP6V1A HMCN1
HP_APLASIA_HYPOPLASIA_OF_THE_ULNA	0.000926435	0.00993512	0.257	0.797164	1.89045	51	RECQL4 XRCC2 BRCA2 FANCI ESCO2 BRIP1 FANCA RAD51 FANCD2 BRCA1 FANCG RFWD3 DYNC2H1 FANCM RAD51C FANCB FGFR2 SLX4 CHST3 BMPR1B SF3B4 PALB2 UBE2T FANCE
GO_MONOOXYGENASE_ACTIVITY	0.000933082	0.00999092	0.186974	-0.759259	-1.64348	38	AKR1C2 AKR1C1 AKR1C3 MSMO1 CYP51A1 PAM CYP2C9 MOXD1 MICAL2 CYP2C18 SQLE
GO_REGULATION_OF_LIPID_TRANSPORT	0.000941366	0.010064	0.182429	-0.685098	-1.62758	70	SPP1 P2RX4 ITGB3 IRS2 PPARG TTC39B SHH APOE LRP1 ATP8A2 ERFE LIPG PLA2R1 ABCA7 BMP6 SREBF2 ITGAV SIRT1 PLA2G10 EGF KDM5B ABCG1 TMF1 ACSL5 PCSK9
GO_REGULATION_OF_DNA_DEPENDENT_DNA_REPLICATION	0.000946353	0.0101017	0.477271	0.819375	1.92981	48	E2F7 DSCC1 E2F8 BLM PCNA FBXO5 BRCA2 TIPIN CDT1 RFC3 CHTF18 TIMELESS CDC7 TICRR RFC5 GMNN RFC2 DBF4B DBF4 RFC4 DONSON WIZ
HP_SLOPING_FOREHEAD	0.000958583	0.0102165	0.270189	0.643615	1.71305	143	NCAPH ASPM BUB1B KNL1 KIF11 BUB1 XRCC2 TRIP13 KIF14 BRCA2 WDR62 CENPE FANCI BRIP1 FANCA CEP55 KIF7 RAD51 FANCD2 BRCA1 PLK4 FANCG NCAPD2 RFWD3 DDX11 SASS6 FANCM RAD51C RNU4ATAC FANCB RTTN CENPJ NCAPD3 NUP107 PCNT EMG1 RBM10 CEP135 MAP11 SLC25A19 WDR73 SLX4 ADAT3 TSEN2 CIT PALB2 UBE2T FANCE SLC25A22
GO_CELLULAR_AMINO_ACID_METABOLIC_PROCESS	0.000972452	0.0103166	0.172993	-0.532585	-1.46086	268	CTH ASNS ARG2 PPM1K PHGDH ASS1 GFPT1 SERINC5 CRYM PYCR1 MTHFR WARS1 HGD PSPHP1 SARS1 AARS1 AZIN2 KYAT1 RIMKLB GGT1 ATF4 GLS ALDH6A1 CARS1 GARS1 SLC7A7 THNSL2 BCKDHA SLC39A8 DPYD IL4I1 YARS1 MARS1 HIBADH TARS3 PCYOX1 GCLM MMUT GFPT2 AUH MPST HMGCL IARS1 SHMT2 DBT LARS1 ATP2B4 SERINC3 DALRD3 GCLC PHYKPL OAT COMT SLC7A11 AMT BCAT1 QARS1 GOT1 GPT2
GO_CELL_SUBSTRATE_JUNCTION_ORGANIZATION	0.000972304	0.0103166	0.1782	-0.658453	-1.60703	86	ACVRL1 FN1 MMP14 VEGFA SFRP1 LAMC2 COL16A1 TESK2 LRP1 LAMC1 COL17A1 ITGA2 BCAS3 GPM6B PTPRK SRC LAMB3 DUSP22 VCL NRP1 ITGA5 ITGA6 ACTG1 LAMA3 PTEN EPB41L5 PEAK1
GO_CHANNEL_REGULATOR_ACTIVITY	0.000972304	0.0103166	0.1782	-0.658257	-1.60655	86	PRSS8 GEM SLC5A3 FXYD2 LYNX1 CACNG6 KCNIP1 SGK1 CAMK2D TMPRSS3 PTPN3 AMBP CHP1 TNNI3 STX8 ATP2B4 ADRB2 FXYD6 STIM1 PCSK9 CACNB3 FXYD5 RACK1 ITPR1 SLC30A1 SCN4B INAFM1 FGF11 PRKCB
GO_MEMBRANE_FUSION	0.000979234	0.0103727	0.175538	-0.605594	-1.55536	133	OTOF SERPINA5 DOC2B CLTRN SNAP25 TBC1D4 SNCA NKD2 RIMS1 STXBP1 DNM1 STX5 FOLR1 SEC22B TAPBP CHP1 UVRAG USO1 NAPG STX8 CD9 BET1 CAV2 VPS39 STX4 DNM2 CTSL TRIM9 MYOF SYT1 VAMP4 SYT11 STX16 TSNARE1 SPHK1 NECTIN2 VAMP3 YKT6
GO_GLUCOSE_METABOLIC_PROCESS	0.000983691	0.010404	0.174252	-0.58168	-1.52845	165	PDK4 IGFBP3 ATF3 LEPR IRS2 PC PPARA PCK2 SELENOS AKR1A1 CREM H6PD ERFE MST1 SIK1 ALDOC GAA ATF4 INSR NFE2L1 PGM2L1 PMAIP1 PPP1R3B SIRT1 PGM1 FOXO1 SERP1 CPT1A FOXK1 TKTL1 SRC DGKQ PFKFB2 BPGM LCMT1
GO_SYNAPSE_ASSEMBLY	0.000989955	0.0104542	0.175538	-0.632744	-1.58162	104	MAP1B IGFN1 FLRT3 EPHB2 APP SNCA ADGRF1 NRCAM SPOCK2 DKK1 GPC4 SHANK2 LRRC4B CLSTN3 CDH2 IL1RAP CLSTN1 DNER CDH1 PCDHB10 ADGRB2 PTPRS RAB29 FARP1 PLXND1 PCDHB16 LGI2 PCDHB11 PTEN NLGN2 LRP4 SEMA4D PCDHB3 WNT3A PCDHB14 TPBG
GO_RENAL_SYSTEM_PROCESS	0.000996283	0.010505	0.176854	-0.675846	-1.62019	75	AKR1C3 AKR1B1 NPR1 AQP1 MAGED2 LGMN TBC1D8B PSAP NPR3 CLDN4 SULF1 KCNQ1 GSN KCNMA1 MYO1E SGK1 STC1 MYO5B CORIN
HP_SENSORY_IMPAIRMENT	0.00100554	0.0105865	0.17176	-0.568993	-1.51119	183	RETREG1 NDRG1 PLD3 RTN2 HSPB8 KIF1A FBN1 LITAF ATXN1 DSE APP MAPT FLVCR1 AARS1 PGM3 SBF2 GARS1 DKK1 NOTCH3 CACNA1G NIPA1 YARS1 MARS1 IFRD1 DAB1 ELOVL5 BEAN1 DNAJB2 SERPINI1 PRX TYMP NAGLU GMPPA SLC33A1 DNAJC3 C12orf65 GAN
GO_9PLUS0_NON_MOTILE_CILIUM	0.0010231	0.010755	0.174252	-0.673385	-1.62218	78	MAP1B USH1C ATP8A2 CDHR1 WDR19 WHRN IFT140 SHANK2 IFT20 KIF17 CETN2 PROM1 MYO7A ABCA4 PTPRK C1orf115 VCAN SPATA7 TULP3 NAPEPLD PDZD7 GNAT2 OCRL PTGS1 BBS4 IFTAP GUCY2D CIB2
GO_EMBRYONIC_ORGAN_MORPHOGENESIS	0.00102681	0.0107776	0.169373	-0.558718	-1.49715	201	INSIG1 MMP14 EFNA1 EPHB2 FBN1 USH1C SHH SOX9 SPRY2 ATP8A2 WDR19 FLVCR1 FBN2 WHRN IFT140 AHI1 PSEN1 ZEB1 HYAL1 FOLR1 ENG SETDB2 MYO6 MICAL2 PAX8 DSCAML1 MYO7A PDGFRA CHST11 MFAP2 MIB1 ALDH1A3 NAGLU HIF1A TULP3 MAPK3 PDZD7 STRC SALL1 GNAS PTK7 ALX3 BBS4
GO_NEGATIVE_REGULATION_OF_NEURON_DEATH	0.00106095	0.011119	0.168216	-0.593304	-1.53607	143	HMOX1 UNC5B SOD2 RETREG1 SERPINF1 PLA2G3 PPARA NFATC4 ERBB3 NR4A2 GRN APOE LRP1 LGMN SNCA FYN AARS1 CX3CL1 ATF4 PINK1 STXBP1 PSEN1 NRBP2 CEBPB HYOU1 SIRT1 C5AR1 NMNAT1 GCLM
GO_NEGATIVE_REGULATION_OF_GROWTH	0.00106359	0.0111299	0.167083	-0.569772	-1.51069	180	ACVRL1 SPP1 CRYAB BTG1 GDF15 CCN3 STC2 PPARG MINAR1 BCL6 PPARA FSTL4 NPR1 SFRP1 GPC3 LGMN OSGIN1 SLIT3 SERPINE2 SEMA3F HYAL1 ACVR1B PLXNA3 IFRD1 WWC3 SIRT1 TMPRSS4 SEMA4B DNAJB2 CAPRIN2 CDKN2D ING4 SEMA6A NKD1 RTN4 ADIPOR2 GJA1 FHL1 HIF1A PTPRS ADRB2 SEMA3C
GO_GOLGI_CISTERNA_MEMBRANE	0.00106552	0.0111333	0.17176	-0.687074	-1.62252	67	CSGALNACT1 B4GALNT3 ST3GAL1 ST6GAL1 GOLGA2 NUCB1 CHPF2 CHPF PITPNM1 GOLPH3L COG3 ST3GAL4 FUT3 GOLGA3 CSGALNACT2 GOLGA8H FUT1 GALNT3 B4GALNT4 SCFD1 GOLPH3 TMEM87A ST3GAL3 TMED2
GO_REGULATION_OF_CHEMOTAXIS	0.00107918	0.011259	0.167083	-0.599482	-1.54421	137	SMOC2 P2RX4 IL23A IL6 CCN3 STK39 VEGFA LBP LGMN MST1 TMSB4X ITGA2 S100A14 PLXNA4 MOSPD2 DPP4 ZSWIM6 TUBB2B SEMA3F DUSP1 PLXNA3 ZSWIM4 ADAM17 C5AR1 CXCL14 SEMA4B PDGFRA SEMA6A ADAM10 CORO1B PADI2 DAPK2 CSF1R MAPK3 SEMA3C IL34 MET NRP1 IL6R STX4 PDGFD ANO6
HP_ABNORMAL_NERVOUS_SYSTEM_ELECTROPHYSIOLOGY	0.00108761	0.0113299	0.160731	-0.489008	-1.39045	431	OTOF ASNS NALCN PRDM16 RETREG1 PHGDH COL13A1 SNAP25 NDRG1 MYH14 HSPB8 KIF1A FBN1 SCN2A GRN LITAF ATXN1 C9orf72 EPG5 PLCB1 GRIN2A MTHFR PSAP MAPT SARS1 EEF1A2 FLVCR1 AARS1 WDR45 CACNA1H SIK1 LSS ARHGAP31 SBF2 MAP2K2 CACNA1E AP3B2 KCNMA1 GARS1 NEU1 SCARB2 NOTCH3 ADRA2B EIF2S3 ASAH1 STXBP1 DNM1 PSEN1 PEX13 SLC39A8 SCN3A APC2 ARSA HMGCL DOCK6 SAMD12 TRAPPC9 DHPS MBOAT7 KDM5B CILK1 PRX TYMP P4HTM SLC3…
GO_KERATAN_SULFATE_METABOLIC_PROCESS	0.00109997	0.0114244	0.174252	-0.816626	-1.64299	25	CHST2 ST3GAL1 GNS ST3GAL6 GLB1 SLC35D2 HEXA B3GNT3 CHST6 HEXB ST3GAL4 B3GNT7
HP_CLUBBING_OF_TOES	0.00109999	0.0114244	0.226646	0.888597	1.88737	25	XRCC2 BRCA2 FANCI BRIP1 FANCA RAD51 FANCD2 BRCA1 FANCG RFWD3 FANCM RAD51C FANCB SLX4 PALB2 UBE2T FANCE
GO_APICAL_PLASMA_MEMBRANE	0.00110474	0.0114565	0.162767	-0.543192	-1.47328	233	CEACAM1 FN1 SLC22A18 STK39 CLDN1 ERBB3 AQP1 AKR1A1 DRAM2 CLDN4 PTPRH DDR2 ANO1 KCNMA1 DPP4 SCNN1A PLPP1 AHCYL1 NPC1L1 SHANK2 PATJ ATP1A1 PSEN1 STXBP2 SLC39A8 FOLR1 KCNK1 CDH2 ACE2 SLC6A6 CTSB PROM1 MAL2 ADAM17 OSMR MYO7A STC1 SLC12A3 PLD1 CTSK TMEM30A ATP6AP2 ATP6V1E1 AMN ATP1B1 MPDZ SLC4A7 ATP8B1 GJA1 EPCAM MSN ADRB2 SLC1A1 CACNB3 CD9 ATP6V1A IL6R LMO7 SLC26A9 GNAS CTSL SLC26A6 SLC6A9 SLC39A14 C…
HP_ABNORMAL_CRY	0.00110937	0.0114873	0.17176	-0.770356	-1.64502	35	CRYAB COL13A1 SNAP25 GFPT1 RYR1 LAMB2 ASAH1
GO_GLIAL_CELL_MIGRATION	0.00113039	0.0116874	0.170554	-0.77987	-1.64041	32	P2RX4 ADGRG1 MMP14 LRP1 LAMB1 CX3CL1 SYNE2 HEXB DAB1 SRGAP2C MBOAT7 RTN4 MATN2
GO_CYTOPLASMIC_SIDE_OF_MEMBRANE	0.00113494	0.011717	0.162767	-0.595721	-1.53937	141	GEM SNAP25 LITAF FYN EEF1A2 CARMIL2 MAP2K2 GRAMD1A SNX9 KCNIP1 EEF1A1 GNAL PALM OSBPL2 HM13 PTPN3 BORCS5 RAB5A EPB41 PTP4A1 CDH1 SRC GNAI1 S100A6 PPP3CA GNA13 FARP1 CYTH3 GNAT2 RPS29 CAV2 CYTH1 TNK2 DLG4 GNAS RASA3 FRK RASAL3 ESYT2 SPTB EXOC1 YES1 PTEN IKBKB GNG12 GNB5 HIP1 GNG7 ATP2C2 CHMP4C PLEKHA4 GNAI2 PGM5 TRAF5 GNAQ TRAF6
HP_DISTAL_MUSCLE_WEAKNESS	0.00114918	0.0118287	0.161739	-0.596865	-1.54147	140	CRYAB COL6A2 COL13A1 SNAP25 NDRG1 MYH14 HSPB8 GFPT1 LITAF RYR1 C9orf72 COL6A1 MAPT FLVCR1 AARS1 LAMB2 SBF2 GTPBP2 GARS1 GNE ANG DES YARS1 ELOVL5 PNPLA6 CHP1 PRX TYMP HADHA PPP1R15B C12orf65 GAN PNPLA2 JPH1 DNM2 PLEKHG5 SQSTM1
HP_PERIPHERAL_NEUROPATHY	0.00114878	0.0118287	0.155956	-0.48267	-1.37769	454	NALCN RETREG1 MPC1 PPARG COL13A1 SNAP25 NDRG1 MYH14 PLD3 RTN2 HSPB8 KIF1A FBN1 TNXB SCN2A LITAF ATXN1 DSE RYR1 APP GRIN2A MTHFR WARS1 PSAP HLA-B MAPT FLVCR1 AARS1 PGM3 TTBK2 FOS SCN4A SBF2 INSR GSN FUCA1 GLA CRAT GARS1 DKK1 NOTCH3 CACNA1G ATP1A1 NIPA1 YARS1 MARS1 IFRD1 DAB1 ELOVL5 PNPLA6 ARSA SIL1 BEAN1 COL1A1 DNAJB2 MANBA SLC12A3 SERPINI1 CD59 B2M CTSD TBC1D20 PRX TYMP HADHA MICU1 PMM2 GCLC NAGL…
GO_MUSCLE_ADAPTATION	0.00115297	0.0118501	0.164882	-0.684366	-1.61962	68	HMOX1 P2RX4 FBXO32 LMCD1 PPARA KLF4 GSN MEF2A CAMK2D FOXO1 TNNT1 PDE9A PRKCA FOXO3 ATP2B4 PPP3CA HDAC4 IL15
GO_COATED_VESICLE_MEMBRANE	0.00116507	0.0119566	0.160731	-0.599192	-1.54263	136	AREG APOE HLA-B HLA-E COPA LMAN1 COPG1 SEC24D AP3B2 HLA-A SCARB2 HLA-C REEP6 KDELR3 SEC24A STX5 FOLR1 HLA-H MYO6 SREBF2 SEC22B SEC23A COPB2 RAB5A CD59 EGF B2M TMED10 LDLR USO1 TGOLN2 CLINT1 ADRB2 SEC23B CD9 HLA-F KDELR2 EREG ARCN1 EGFR SYT1 VAMP4 SYT11 PICALM AP2A2 BTBD8 SEC24C MCFD2 IGF2R TMED2 VAMP3 AFTPH NECAP2 HIP1 COPB1 TMED3 SEC13 FZD4 GOSR2 AP1M2 SEC31A COPZ1 SYNRG COPG2
GO_REGULATION_OF_DOUBLE_STRAND_BREAK_REPAIR_VIA_HOMOLOGOUS_RECOMBINATION	0.00122281	0.0125306	0.221247	0.812476	1.88275	43	RAD51AP1 POLQ FIGNL1 CHEK1 TIMELESS RAD51 WRAP53 PARPBP RMI2 FANCB FUS PARP1 FIGN
GO_POSITIVE_REGULATION_OF_NERVOUS_SYSTEM_DEVELOPMENT	0.00123571	0.0126441	0.151583	-0.49968	-1.40605	370	P2RX4 SH3GL3 MAP1B FN1 IL6 FLRT3 SERPINF1 PPARG VEGFA PLA2G3 BCL6 EPHB2 FEZ1 IRX3 TRPV2 SHH GRN APOE LRP1 ATP8A2 HSPA5 MAPT FYN ARHGEF2 ALK P3H1 NRCAM CX3CL1 RIMS1 TIMP2 RNF157 PLXNA4 SPINT1 DKK1 SCARB2 SPAG9 VLDLR ADRA2B SERPINE2 SHANK2 TRPC6 LRRC4B PSEN1 ZEB1 TUBB2B CLSTN3 PLXNA3 BMP6 DAB1 CUL7 IMPACT LIF UNC13A NDEL1 CAPRIN2 SEMA6A SERPINI1 ROR1 GRIP1 IL1RAP SRGAP2C EGF TMEM30A RUFY3 PLAG1 PPP…
GO_MITOTIC_G1_S_TRANSITION_CHECKPOINT	0.00124622	0.0127328	0.223898	0.764806	1.85404	61	GTSE1 E2F7 E2F8 CDK1 PCNA E2F1 CCNB1 AURKA TFDP1 RFWD3 CDC25C TRIAP1 CNOT9
GO_ACETYL_COA_BIOSYNTHETIC_PROCESS_FROM_PYRUVATE	0.00125599	0.0127987	0.164882	-0.887053	-1.62678	15	PDK4 MPC1
GO_PHOTORECEPTOR_CELL_CILIUM	0.00125638	0.0127987	0.157815	-0.679913	-1.61217	69	MAP1B USH1C ATP8A2 CDHR1 WDR19 WHRN IFT140 SHANK2 IFT20 KIF17 CETN2 PROM1 MYO7A ABCA4 PTPRK VCAN SPATA7 NAPEPLD PDZD7 GNAT2 OCRL PTGS1 BBS4
GO_NEUROTRANSMITTER_SECRETION	0.00127258	0.0129447	0.154162	-0.613292	-1.55175	115	OTOF DOC2B SNAP25 BAIAP3 FBXL20 SNCG SNCA RIMS1 BRSK1 PPFIA3 STXBP5L STXBP1 PSEN1 STXBP2 RIMS3 SYT12 UNC13A RAB5A CADPS2 SYT5 DGKI CASK STX4 TRIM9 SLC6A9 NAAA SLC30A1 SYT1 RHOT1 SYT11 NAPB
HP_UPSLANTED_PALPEBRAL_FISSURE	0.00127807	0.0129815	0.238746	0.596067	1.64308	200	ASPM BUB1B KNL1 KIF11 XRCC2 PIGW KIF14 BRCA2 WDR62 FANCI BRIP1 FANCA RAD51 FANCD2 EXOSC2 BRCA1 TELO2 FANCG POLA1 RFWD3 SASS6 FANCM RAD51C TOE1 DONSON FANCB RTTN HNRNPU CENPJ NCAPD3 PCNT CEP135 MAP11 FGFR2 CTU2 SLX4 UQCC2 ADAT3 TUBB CIT PALB2 CHAMP1 UBE2T FANCE
GO_REGULATION_OF_ENDOCYTOSIS	0.00130099	0.0131949	0.151583	-0.584305	-1.52235	152	SH3GL3 ITGB3 PPARG VEGFA GPC3 APOE LRP1 C3 SNCA LGALS3 ITGA2 MKLN1 INSR DKK1 AHI1 DNM1 CLU ABCA7 ARFGAP1 CD63 DNAJC6 SDCBP MIB1 RAB5A EGF B2M ARRB1 SRC NUMB DGKQ PPP3CA RAB5B TSG101 PCSK9 ANKRD13A TNK2 VPS28 DLG4 DNM2 ANO6 PLCG2 VAMP4 APPL2 SYT11 PICALM SLC2A4 SPHK1 HIP1 WNT3A LRSAM1 ABCA2 ACTN4 WASL ATAD1 NR1H2 NLGN1 RAB31 CBL
GO_FATTY_ACID_TRANSPORT	0.00131402	0.0132687	0.155052	-0.695528	-1.61617	60	P2RX4 IRS2 PPARG PLA2G3 PPARA APOE ERFE ACSL4 PNPLA8 ACSL1 PLA2R1 CPT1B PLA2G10 CPT1A ACSL3 PLA2G4A SLC27A1 PRKAA2
GO_POSITIVE_REGULATION_OF_LEUKOCYTE_PROLIFERATION	0.00131379	0.0132687	0.153288	-0.657308	-1.5967	83	HLA-DMB IL23A VTCN1 IL6 IRS2 EBI3 BCL6 CD55 IL1A TNFSF9 SHH JAK3 HLA-E HLA-A ZP3 SELENOK CD46 SLC39A10 CD24 ICOSLG CSF1R IL18 MAPK3 IL34 FLT3LG IL15
HP_COLOR_VISION_DEFECT	0.00131402	0.0132687	0.155052	-0.695681	-1.61652	60	FLRT3 DRAM2 SNCA CDHR1 NBAS POC1B RIMS1 PINK1 IMPG2 PROM1 OFD1 NMNAT1 ATF6 DNAJC6 ABCA4 BEST1 CNNM4 C12orf65 GNAT2 ADAM9 VPS13C WDR11 DUSP6 GUCY2D
GO_ADAPTIVE_THERMOGENESIS	0.00132033	0.0132863	0.151583	-0.622195	-1.56267	108	TRPM8 LEPR PRDM16 LCN2 VEGFA DDIT3 BMP8A TRPV2 SCD NPR3 PRKAB1 ATF4 ACSL1 ACVR2B NR1D1 EPAS1 TFE3 ZNF516 CEBPB ADAM17 MFAP2 ADIPOR2 IL18 GJA1 UCP2 ADRB2 IL15 GADD45G GRB10 NRDC GNAS ALDH1A1 APPL2 PRKAB2 IGF1R HSF1
GO_KIDNEY_MORPHOGENESIS	0.00132152	0.0132863	0.154162	-0.682933	-1.60954	66	GCNT3 CTNNBIP1 VEGFA NPNT IRX3 GPC3 SHH SOX9 GCNT1 MAGED1 GCNT4 CALB1 FRAS1 AHI1 PAX8 FAT4 LIF WNT6
GO_NEGATIVE_REGULATION_OF_DEVELOPMENTAL_GROWTH	0.00132026	0.0132863	0.153288	-0.66252	-1.60093	80	SPP1 GDF15 STC2 PPARA FSTL4 SFRP1 LGMN SEMA3F PLXNA3 IFRD1 WWC3 SEMA4B SEMA6A NKD1 RTN4 GJA1 PTPRS ADRB2 SEMA3C NRP1 ULK2 DUSP10 PTEN SEMA4D SAV1 STK3 CDKL3 BBS2 WNT3A
GO_REGULATION_OF_EPITHELIAL_CELL_DIFFERENTIATION	0.00132601	0.013312	0.151583	-0.627468	-1.5665	103	ACVRL1 CEACAM1 BTG1 VEGFA SOX9 SPRY2 ZFP36L1 MAFG CD109 MAFF AHI1 CEBPB ZEB1 BMP6 CD24 PROM1 PAX8 FAT4 LIF F11R ZFP36 CTSK KIAA1109 S1PR2 SULT2B1 MYCL VCL SGPP1 PRKCH
GO_POSITIVE_REGULATION_OF_CYSTEINE_TYPE_ENDOPEPTIDASE_ACTIVITY	0.00132956	0.0133283	0.150752	-0.611483	-1.54886	116	PPARG EIF2AK3 GRIN2A LGMN SNCA MAPT FYN CTSH BCL2L11 GSN EGLN3 ASPH ACVR1C CASP9 PMAIP1 DAP SIRT1 NEK5 TRADD CTSD BCL2L13 CCN2 ARRB1 ATP2A3 TBC1D10A CARD8 TNFRSF10B RACK1
GO_MITOTIC_CHROMOSOME_CONDENSATION	0.00135054	0.0134917	0.20098	0.92947	1.8168	16	CDCA5 NCAPG NCAPH SMC2 NUSAP1 SMC4 NCAPD2 NCAPH2 NCAPD3
HP_ABNORMAL_SPERMATOGENESIS	0.0013486	0.0134917	0.216216	0.751192	1.84023	67	BLM XRCC2 BRCA2 FANCI BRIP1 FANCA POC1A RAD51 BMP2 FANCD2 BRCA1 FANCG TXNRD2 RFWD3 MCM8 FANCM RAD51C FANCB DHX37 SOHLH1 SLC29A3 SLX4 PALB2 UBE2T FANCE
HP_CLINODACTYLY	0.00135171	0.0134917	0.242086	0.514867	1.50539	348	CDC45 BLM BUB1B ORC1 BUB1 XRCC2 TRIP13 PIGW KIF15 BRCA2 ORC6 CENPE TRAIP FANCI ESCO2 CKAP2L BRIP1 FANCA CDT1 NCAPG2 CEP55 KIF7 POC1A RAD51 BMP2 FLT4 FANCD2 POLE GMNN RFC2 BRCA1 PLK4 TELO2 WDR4 FANCG POLA1 CDC6 RFWD3 SMC1A DDX11 FANCM RAD51C NUP188 RNU4ATAC DONSON SRCAP FANCB CENPJ NUP107 PCNT EMG1 RBM10 UPF3B RBBP8 AMMECR1 FGFR2 EZH2 SLC29A3 SLX4 BRAT1 BMPR1B SF3B4 PITX1 ATRIP EIF4A3
GO_POTASSIUM_ION_TRANSPORT	0.00135893	0.0135443	0.149129	-0.607602	-1.54162	118	KLHL24 TMEM38A KCNJ16 NALCN STK39 SNAP25 KCNK6 AQP1 FXYD2 ATF4 KCNQ1 KCNMA1 KCNIP1 ATP1A1 SLC9A7 KCNK1 ITGB1 KCND1 CD63 SLC12A3 KCNH2 CHP1 ATP1B1 SLC12A7 FHL1
GO_BLOOD_VESSEL_ENDOTHELIAL_CELL_MIGRATION	0.00136362	0.0135519	0.149934	-0.64233	-1.58314	93	HMOX1 ACVRL1 P2RX4 FGFBP1 NR4A1 PPARG VEGFA EFNA1 HDAC5 APOE KLF4 PRCP TMSB4X VASH1 MIA3 ITGB1 SIRT1 ADAM17
GO_DAMAGED_DNA_BINDING	0.00136345	0.0135519	0.213826	0.757895	1.84612	63	BLM RECQL4 PCNA HMGB2 H2AX POLQ FEN1 AUNIP DCLRE1A BRCA1 FANCG POLD1 NEIL3 RBBP8 XRCC5 RAD18 DCLRE1B MSH3 HMGB1
HP_ABNORMAL_FOREARM_BONE_MORPHOLOGY	0.00136895	0.0135854	0.216216	0.737934	1.82108	72	RECQL4 XRCC2 BRCA2 FANCI ESCO2 BRIP1 FANCA RAD51 FANCD2 BRCA1 FANCG RFWD3 DYNC2H1 FANCM RAD51C DONSON FANCB PCNT RBM10 SAMD9 FGFR2 SLX4 CHST3 BMPR1B SF3B4 EIF4A3 PALB2 UBE2T FANCE
GO_NEGATIVE_REGULATION_OF_COAGULATION	0.00137315	0.0136076	0.155052	-0.784874	-1.63133	30	CEACAM1 PLAU PROS1 TFPI PLAT APOE UBASH3B SERPINE2 F2 PDGFRA
HP_INTRACRANIAL_HEMORRHAGE	0.00138022	0.0136581	0.149129	-0.644	-1.58303	91	ACVRL1 PROS1 FN1 CFI ITGB3 FBN1 APP COL4A2 DNMT3A COL4A1 CD109 ITGA2 LMAN1 NOTCH3 CD46 F2 EPAS1 TGFBR3 ENG CST3 MMUT
HP_SIDEROBLASTIC_ANEMIA	0.00140469	0.0138803	0.202961	0.855826	1.89382	32	XRCC2 BRCA2 FANCI BRIP1 FANCA RAD51 FANCD2 BRCA1 FANCG RFWD3 FANCM RAD51C FANCB SLX4 PALB2 LARS2 UBE2T FANCE
GO_NEGATIVE_REGULATION_OF_SMOOTH_MUSCLE_CELL_PROLIFERATION	0.0014205	0.0140165	0.152429	-0.784427	-1.6304	30	HMOX1 IGFBP3 SOD2 CTNNBIP1 PPARG NPR1 NPR3 KLF4 PDCD4 ANG
GO_PURINE_CONTAINING_COMPOUND_METABOLIC_PROCESS	0.00142777	0.0140683	0.141055	-0.501979	-1.40955	359	NUPR1 PDK4 ACSS2 AK7 ACSM3 PDE2A MPC1 ACSF2 PPARA NPR1 HSD17B12 HMGCS1 GDA SCD APP MVD DCAKD ACSL4 TMSB4X ALDOC INSR ACSL1 VPS9D1 PGM2L1 FASN MACROD1 SULT1A1 ZBTB20 PINK1 HMGCR PSEN1 SULT1C2 MACROD2 MCEE PRXL2C DPYD ELOVL5 ELOVL7 PGM1 NT5E ACLY PDE9A HMGCL PANK3 LACC1 MLXIPL ACSL3 ENPP4 FOXK1 PRKAA2 TPST1 TAZ SHMT2 PRKAG1 RHOQ SULT2B1 MVK HIF1A FHIT AK5 PFKFB2 PAPSS1 HDAC4 BPGM ACSL5 CASK
GO_INORGANIC_ION_IMPORT_ACROSS_PLASMA_MEMBRANE	0.0014309	0.014079	0.149129	-0.706317	-1.61577	54	KCNJ16 TRPV2 FYN FXYD2 SLC39A10 ATP1A1 SLC9A7 SLC31A1 TRPM4 SLC39A8 SLC12A3 KCNH2 ATP1B1 SLC8A2 ATP2B4 SLC12A7
GO_MORPHOGENESIS_OF_A_BRANCHING_STRUCTURE	0.0014652	0.014396	0.143126	-0.592706	-1.53073	140	CTNNBIP1 MMP14 VEGFA COL13A1 NPNT SFRP1 GPC3 NFATC4 SHH TGM2 SOX9 AREG SPRY2 SPINT2 DDR1 COL4A1 SULF1 CTSH MAGED1 SPINT1 CLIC4 GCM1 ENG PAX8 FAT4 WNT6 EGF KDM5B RTN4 SRC GNA13 SEMA3C MET NRP1 PLXND1 SOCS3
GO_ENDOTHELIUM_DEVELOPMENT	0.001483	0.0145503	0.143837	-0.642814	-1.58012	91	ACVRL1 CEACAM1 BTG1 PDE2A VEGFA CLDN1 TJP3 HEY1 FASN CLIC4 ACVR2B ZEB1 BMP6 ENG STC1 F11R S1PR2 GSTM3 GJA1 PTPRS MSN VCL MET CLDN3 NRP1 SLC40A1 FOXP1 SMAD4 S1PR3 BMPR2
GO_REGULATION_OF_CALCIUM_ION_TRANSPORT_INTO_CYTOSOL	0.00148555	0.0145546	0.146036	-0.699933	-1.61428	57	P2RX4 TMEM38A SNCA FYN TRPC1 CX3CL1 UBASH3B F2 CAMK2D PRKCE TMBIM6 PLCG1
GO_EAR_MORPHOGENESIS	0.00149638	0.01464	0.143837	-0.657163	-1.59073	81	INSIG1 EPHB2 USH1C SOX9 SPRY2 ATP8A2 WDR19 WHRN ZEB1 MYO6 PAX8 MYO7A ALDH1A3 NAGLU MAPK3 PDZD7 STRC SALL1 PTK7
GO_SECOND_MESSENGER_MEDIATED_SIGNALING	0.00149906	0.0146455	0.139723	-0.541164	-1.46301	224	P2RX4 DEFB1 ADGRG1 TMEM38A PDE2A RASD1 VEGFA LMCD1 NPR1 ADM2 NFATC4 EIF2AK3 ERBB3 SOX9 AQP1 APOE GRIN2A RXFP1 MAPT ADGRF1 RNF157 SELENOK ADRA2B GNAL TRPM4 CAMK2D CCL20 BHLHA15 PDE9A GPHA2 PRKCA CHP1 ATP1B1 TNNI3 GNAI1 PLCG1 S1PR2 SLC8A2 ATP2B4 ADGRB2 DGKQ PPP3CA GNA13 ADRB2 HDAC4 S1PR5 JPH1 CAMTA1 GNAS PLCG2 CIB1 ITPR1 EGFR ITPR2 NFAT5
HP_ABNORMAL_ORAL_MUCOSA_MORPHOLOGY	0.00150802	0.0147122	0.139723	-0.555646	-1.48527	196	CLIP2 ACVRL1 C1S SPP1 ITGB3 IL6 SAA1 MMP14 SC5D SLC17A5 KIF1A LAMC2 C1R HLA-B MAN2B1 DHCR7 COL17A1 COL5A1 CARMIL2 LMAN1 INSR KCNMA1 GLB1 DYNC2LI1 SCARB2 NOTCH3 TCTN3 F2 BLOC1S3 RIN2 HYOU1 ENG FAT4 COL1A1 RASGRP1
HP_ABNORMAL_CIRCULATING_NITROGEN_COMPOUND_CONCENTRATION	0.00151313	0.0147413	0.142426	-0.644797	-1.5829	90	CFI PPARG ASS1 TNFRSF11B EIF2AK3 C3 WDR19 NBAS LMAN1 CLDN16 SLC7A7 CD46 BTD NT5E MMUT ACADVL GANAB CORIN ADAMTS13 HMGCL CPT1A SERAC1 HADHA MMAB
GO_GASTRULATION	0.00155514	0.015108	0.139071	-0.597731	-1.53403	132	CHRD FN1 ITGB3 DUSP5 MMP14 SFRP1 GPC3 ITGA4 COL6A1 LAMB1 KLF4 COL4A2 ITGA2 COL5A1 SYF2 FZD7 TXNRD1 DKK1 ACVR2B POFUT2 WLS DUSP1 MMP15 ITGB1 ITGAV
HP_DUODENAL_STENOSIS	0.00155321	0.015108	0.1902	0.889492	1.8739	24	CDC45 XRCC2 BRCA2 FANCI BRIP1 FANCA RAD51 FANCD2 BRCA1 FANCG RFWD3 FANCM RAD51C FANCB SLX4 PALB2 UBE2T FANCE
GO_POSITIVE_REGULATION_OF_LIPID_METABOLIC_PROCESS	0.00158114	0.0153288	0.139071	-0.634764	-1.56886	95	IRS2 PPARG PLA2G3 PPARA STARD4 APOE EEF1A2 CREBL2 ZP3 ZBTB20 NR1D1 F2 BMP6 ELOVL5 PRKCE PDGFRA CPT1A PLIN5 MLXIPL ACSL3 SLC27A1 LDLR ABCG1 TAZ SRC
HP_ABNORMALITY_OF_MUSCLE_SIZE	0.0015823	0.0153288	0.132451	-0.475526	-1.3623	480	CLIP2 CDKN1C COL6A2 NALCN RETREG1 PPARG PHGDH COL13A1 SNAP25 NDRG1 MYH14 RTN2 HSPB8 KIF1A LAMP2 GFPT1 GPC3 ERBB3 TNXB LITAF ATXN1 RYR1 C9orf72 COL6A1 ATP8A2 MAN2B1 FLVCR1 AARS1 FBN2 MST1 COL4A1 LZTFL1 FOS SCN4A LAMB2 GAA SBF2 KCNQ1 INSR FUCA1 CHRNB1 LTBP4 KCNMA1 GLB1 IFT140 HSPG2 GARS1 SLC7A7 NEU1 GNE GPC4 VLDLR ASAH1 OPTN ZBTB20 ANG TUBB2B FKBP14 SYNE2 HEXB NIPA1 DES YARS1 IFRD1 SNX14 PAX8 PNPLA…
GO_LYMPHOCYTE_CHEMOTAXIS	0.00159416	0.0154221	0.144559	-0.809536	-1.62872	25	SAA1 STK39 CX3CL1 CCL20 ADAM17 CXCL14 PIK3CD ADAM10 PADI2
GO_NEGATIVE_REGULATION_OF_CELLULAR_RESPONSE_TO_GROWTH_FACTOR_STIMULUS	0.00159856	0.0154431	0.137793	-0.619672	-1.55275	106	CHRD SHISA2 PRDM16 FBN1 SFRP1 SPRY2 HSPA5 FBN2 CD109 SULF1 DKK1 HTRA1 TGFBR3 BAMBI SNX25 SIRT1 LTBP1 ADAM17 UBC CHST11 SEMA6A GPC1
GO_MIDBODY	0.00161594	0.0155892	0.209275	0.611186	1.65824	171	ANLN SHCBP1 BIRC5 ASPM KIF4A PLK1 CENPF AURKB CDK1 CDCA8 KIF20A SPAG5 KIF14 KIF23 CENPE NEK2 PSRC1 KIF20B RACGAP1 AURKA CEP55 URB2 INCENP PRC1 NAT10 DDX11 HNRNPU WIZ
GO_PEPTIDE_BINDING	0.00162052	0.0156116	0.135341	-0.566453	-1.49567	173	COL25A1 CRYAB LEPR PPARG EBI3 FBXO2 EPHB2 NPR1 LBP APOE LRP1 LVRN GRIN2A HLA-B NPR3 HLA-E ITGA2 INSR HLA-A HSPG2 HLA-C ANG CLU KDELR3 HLA-H CST3 TAPBP PPIC TM2D1 LDLR CLSTN1 ITM2B TOMM20 GSTM3 PPP3CA ADRB2 HLA-F SLC40A1 KDELR2 TLR6 SCARB1 ITM2C SRP54
GO_CELL_CHEMOTAXIS	0.00162671	0.0156421	0.135341	-0.576499	-1.51007	160	SMOC2 P2RX4 CSF3R IL23A IL6 NR4A1 CCN3 SAA1 STK39 VEGFA LBP LGMN MST1 LGALS3 TMSB4X PREX1 CX3CL1 S100A14 MOSPD2 DPP4 GAB1 DUSP1 TRPM4 VAV1 CCL20 ADAM17 C5AR1 CXCL14 PDGFRA PIK3CD ADAM10 CORO1B PADI2 DOCK4 DAPK2 CSF1R ARHGEF5 MAPK3 LYST IL34 MET RPS19 NRP1 IL6R PDGFD PLEKHG5 ANO6 SRP54
GO_MEIOSIS_I_CELL_CYCLE_PROCESS	0.00163047	0.0156421	0.199056	0.718837	1.7997	81	ESPL1 PLK1 TOP2A TRIP13 FBXO5 CDC25A BRCA2 PSMC3IP RAD54L CCNE2 SGO2 BRIP1 EME1 AURKA RAD51 FANCD2 MND1 NDC1 SGO1 FANCM RAD51C MYBL1 CDC25C
GO_MITOTIC_CYTOKINESIS	0.0016293	0.0156421	0.197186	0.741796	1.82257	69	ANLN ESPL1 KIF4A PLK1 KIF20A KIF23 NUSAP1 CENPA KIF20B RACGAP1 CEP55 INCENP PRC1 CKAP2 CFL1 RHOB CNTROB STMN1
HP_APLASIA_HYPOPLASIA_OF_THE_UVULA	0.00163355	0.0156499	0.185422	0.886962	1.86857	24	XRCC2 BRCA2 FANCI BRIP1 FANCA RAD51 FANCD2 BRCA1 FANCG RFWD3 FANCM RAD51C FANCB SLX4 PALB2 UBE2T FANCE
GO_MICROVILLUS_MEMBRANE	0.00163911	0.0156815	0.143126	-0.828263	-1.61509	21	S100P CEACAM1 ITGB3 PTPRH SLC6A6 PROM1 ITGAV
GO_RESPONSE_TO_INTERLEUKIN_1	0.0016441	0.0157075	0.134748	-0.580777	-1.51315	152	IL6 LCN2 TFPI IL1A SFRP1 GBP2 SOX9 APP PLCB1 MTHFR SNCA IL1R1 IGBP1 CX3CL1 IRAK2 NR1D1 CEBPB HYAL1 CCL20 RPS6KA5 UBC MAP3K8 PRKCA IL1RAP ADAMTS7 SRC TANK GCLC ZC3H12A HIF1A MAPK3 HDAC4 PELI2
HP_HEMOLYTIC_ANEMIA	0.00164901	0.0157327	0.137168	-0.664857	-1.59875	77	HMOX1 SPP1 CFI C3 PGM3 COL4A1 CD46 ABCB6 RASGRP1 ADAMTS13 CD59 EPB41 GCLC BPGM STIM1 CASK ATP7B GSR SPTB STAT3 PNP KCNN4
GO_CLUSTER_OF_ACTIN_BASED_CELL_PROJECTIONS	0.00166855	0.0158972	0.134748	-0.616711	-1.5489	108	MYH14 SLC3A1 SCART1 USH1C AQP1 MYO1D WHRN CALB1 MYO1E ZSWIM6 NPC1L1 SHANK2 IFT20 SLC38A2 FOLR1 KCNK1 EPS8 ACE2 DAB1 MYO7A AMN DOCK4 SLC4A7 ATP8B1 ADGRV1 GNA13 PDZD7 SLC7A11 STRC ADD3 SLC26A6 STRCP1 MORN4 CIB2 ITPR3
GO_CELLULAR_RESPONSE_TO_DEXAMETHASONE_STIMULUS	0.00167571	0.0159434	0.141055	-0.813141	-1.62314	24	FBXO32 SERPINF1 ASS1 PCK2 AQP1 CASP9 EIF4EBP1 FOXO1
GO_BONE_RESORPTION	0.00168114	0.0159731	0.138428	-0.73353	-1.61987	43	PDK4 SPP1 ITGB3 IL6 TNFRSF11B UBASH3B PLEKHM1 ATP6AP1 RAB3D PRKCA CTSK SRC CSF1R ADRB2
GO_WOUND_HEALING	0.00168613	0.0159986	0.129739	-0.500068	-1.40419	359	HMOX1 ACVRL1 SMOC2 P2RX4 CEACAM1 PLAU SERPINA5 PROS1 FN1 ITGB3 IL6 SAA1 TFPI VEGFA CLDN1 HPSE PPARA IL1A EPHB2 PLAT SHH ERBB3 APOE FYN PRCP CLDN4 MAFG DDR1 CD109 MYL12A ITGA2 COL5A1 CARMIL2 MAFF LMAN1 CX3CL1 GSN FBLN1 PLPP3 FZD7 UBASH3B ADRA2B SERPINE2 XBP1 HMGCR F2 TRPC6 STXBP1 BLOC1S3 MIA3 ITGB1 VAV1 TIMP1 ADAM17 COL1A1 PRKCE PDGFRA ADAMTS13 F11R DOCK6 RAB5A CD59 CDH3 PRKCA PLA2G4A CORO1B ENPP4…
GO_PROTEIN_LOCALIZATION_TO_KINETOCHORE	0.00169744	0.0160838	0.179577	0.914933	1.82886	18	AURKB CDK1 KNL1 NDC80 HASPIN TTK CDT1 SPDL1 MTBP
GO_POTASSIUM_CHANNEL_ACTIVITY	0.00170572	0.0161402	0.137168	-0.72203	-1.61694	47	TMEM38A KCNJ16 SNAP25 KCNK6 AQP1 KCNQ1 KCNMA1 KCNIP1 KCNK1 KCND1 KCNH2
GO_SARCOPLASM	0.00171293	0.0161862	0.135942	-0.697036	-1.6076	57	TMEM38A RASD1 RTN2 RYR1 HABP4 GSN ASPH HSP90B1 SYNE2 CALU CAMK2D S100A1 CMYA5 ATP2A3 STIM1 MANF P3H2 JPH1 ANK3 ITPR1 ITPR2 SLC2A4 ITPR3 DMPK
GO_ENDOTHELIAL_CELL_PROLIFERATION	0.00172373	0.016244	0.133015	-0.62942	-1.56159	98	HMOX1 ACVRL1 FGFBP1 ITGB3 NR4A1 ERN1 PPARG MMP14 VEGFA LRG1 ITGA4 APOE VASH2 SULF1 ALDH1A2 VASH1 LOXL2 XBP1 ANG BMP6 SIRT1 ADAM17 EGFL7 NRP2 MYDGF PRKCA
GO_POSITIVE_REGULATION_OF_CATABOLIC_PROCESS	0.0017218	0.016244	0.12819	-0.492583	-1.38847	380	NUPR1 HMOX1 TRIB3 IL6 IRS2 PPARA HSPB8 GPC3 TPCN1 PLEKHF1 SOX9 HERPUD1 APOE APP LRP1 C9orf72 SNCA ZFP36L1 NKD2 ZER1 FBXL5 TMEM59 BCL2L11 INSR RNF19A MID2 SNX9 RNF217 OPTN ZBTB20 PINK1 RNF41 PSEN1 CLU CALCOCO2 ULK1 STX5 PRXL2C APC2 NOP53 SEC22B SIRT1 FOXO1 DNAJB2 PRKCE EDEM1 HDAC6 CPT1A ZFP36 EGF RNF185 PLIN5 MLXIPL FOXO3 PRKAA2 BNIP3L LDLR UVRAG TIPARP ANKIB1 ARIH1 NKD1 ATM MYLIP GCLC GJA1 ZC3H12…
GO_MUSCLE_CELL_DIFFERENTIATION	0.0017289	0.0162705	0.129739	-0.531269	-1.44796	247	CTH GDF15 SOD2 CCN3 MMP14 VEGFA PLD3 PPARA NPNT OLFM2 NFATC4 SHH SOX9 HDAC5 RYR1 HEY1 CACNA1H SIK1 PDCD4 CHRNB1 BNIP2 FZD7 DKK1 SPAG9 MEF2A XBP1 IFT20 ZEB1 CDH2 ITGB1 ENG IFRD1 SIRT1 NEK5 TNNT1 BHLHA15 PDGFRA PLEKHO1 FOXO4
GO_REGULATION_OF_TRANS_SYNAPTIC_SIGNALING	0.00174293	0.0163608	0.1287	-0.515758	-1.42371	289	MAP1B SNAP25 EPHB2 BAIAP3 NFATC4 PLAT PHF24 FBXL20 APOE APP PLCB1 GRIN2A LGMN SORCS2 SNCG SNCA MAPT FYN CX3CL1 ATF4 SYNGR1 RIMS1 RNF19A BRSK1 SHISA9 PPFIA3 CALB1 STXBP5L DKK1 GRID2IP SERPINE2 PINK1 SHANK2 STXBP1 DNM1 PSEN1 TUBB2B CLSTN3 RIMS3 CDH2 ITGB1 SYT12 PRKCE UNC13A RAB5A NPTXR CLSTN1 CDH1 SRC GNAI1 PLCG1 S1PR2 SLC8A2 ITPKA PPP3CA EFNB3 PTPRS ADRB2 DGKI CYFIP1 CASK CACNB3 SLC7A11 CACNA2D2 R…
HP_ABNORMALITY_OF_THE_DUODENUM	0.00174322	0.0163608	0.186974	0.773025	1.84346	53	CDC45 BUB1B CENPF BUB1 XRCC2 TRIP13 BRCA2 FANCI BRIP1 FANCA RAD51 FANCD2 BRCA1 FANCG RFWD3 FANCM RAD51C FANCB RTTN CHST14 RBM10
GO_NON_MOTILE_CILIUM	0.00175287	0.016429	0.131895	-0.628486	-1.5611	99	MAP1B USH1C ATP8A2 CDHR1 WDR19 WHRN IFT140 AHI1 SHANK2 IFT20 KIF17 CETN2 PROM1 MYO7A ABCA4 PTPRK C1orf115 VCAN SPATA7 TULP3 NAPEPLD PDZD7 GNAT2 OCRL CEP89 STRC PTGS1 BBS4 STRCP1 IFTAP GUCY2D CIB2
HP_ABNORMAL_RENAL_CORTEX_MORPHOLOGY	0.00175648	0.0164406	0.130804	-0.596041	-1.52866	131	CDKN1C FN1 CFI COL4A4 PPARG COL4A5 APOE SPRY2 C3 TBC1D8B HLA-B WDR19 DNMT3A PGM3 ACSL4 COPA FOS LAMB2 KCNQ1 GLA SLC7A7 MYO1E SCARB2 ETFDH TRPC6 EPAS1
GO_PRODUCTION_OF_MOLECULAR_MEDIATOR_INVOLVED_IN_INFLAMMATORY_RESPONSE	0.0017701	0.0165457	0.134748	-0.724195	-1.61055	45	IL6 PLA2G3 PLD3 LBP PER1 GRN PDCD4 F2 CUEDC2 ZC3H12A RPS19 TLR6 APPL2 STAT3 DUSP10
GO_NEGATIVE_REGULATION_OF_ALPHA_BETA_T_CELL_ACTIVATION	0.00181448	0.0169376	0.135341	-0.798342	-1.61794	26	ARG2 BCL6 SHH JAK3 LGALS7B
GO_POST_TRANSLATIONAL_PROTEIN_MODIFICATION	0.00181931	0.0169598	0.125726	-0.513195	-1.42078	299	NOTUM IGFBP3 SPP1 IGFBP1 MFGE8 FN1 IL6 FBXO32 STC2 FBXO2 FBN1 GPC3 DCAF10 FBXL20 APOE APP LAMC1 C3 APLP2 LAMB1 QSOX1 P3H1 LAMB2 FBXL5 FSTL1 CP HSP90B1 NUCB1 DCAF11 FBXO27 EPAS1 DCAF4 SPSB1 MELTF MIA3 CALU CDH2 ANO8 TIMP1 UBXN7 CUL7 LTBP1 CST3 FEM1C RAB5A SUMF2 ADAM10 PDIA6 CRTAP FBXO17 VCAN TGOLN2 FBXO6 DNAJC3 HIF1A PRKCSH NUB1 GAN LCMT1 FBXL4 PCSK9 SOCS3 WIPI2 TTL ANKRD9 LMO7 FBXO41 PNPLA2 PTP4A…
GO_REGULATION_OF_DOUBLE_STRAND_BREAK_REPAIR	0.00183548	0.0170875	0.186974	0.722611	1.79781	77	FOXM1 RAD51AP1 POLQ AUNIP FIGNL1 CHEK1 TIMELESS RAD51 WRAP53 PARPBP RMI2 DDX11 FANCB FUS SLF1 SETMAR PARP1 NUDT16L1 FIGN
GO_NEGATIVE_REGULATION_OF_CELL_ACTIVATION	0.00184982	0.0171975	0.127685	-0.606003	-1.53498	116	HMOX1 CEACAM1 VTCN1 ARG2 BCL6 SFRP1 SHH JAK3 GRN APOE LGALS3 CX3CL1 LGALS7B UBASH3B SERPINE2 NR1D1 F2 CEBPB BTN2A2 PDGFRA LDLR ATM IL31RA GCLC PAG1 ZC3H12A DUSP22 CD9 HLA-F PARP3
GO_REGULATION_OF_CELL_DIVISION	0.00185227	0.0171975	0.191877	0.658026	1.71817	120	ASPM PLK1 E2F7 E2F8 BLM AURKB KIF18B KIF20A KIF14 BRCA2 KIF23 ORC6 RBL1 KIF20B RACGAP1 AURKA INCENP PLK4 PRC1 SOX17 CDC6 TGFB3 MYO19 PDGFC
GO_LEADING_EDGE_MEMBRANE	0.00186077	0.0172533	0.127187	-0.600097	-1.5343	127	GABARAPL1 LCP1 ARHGEF4 ITGB3 SH2D3C SPRY2 MAPT MYO1D ARHGEF2 UNC5A ATF4 INSR EPS8L3 SHISA9 AIF1L DPP4 EEF1A1 WLS SYNE2 PLEKHA1 PSD3 ABCA7 EPS8 ITGB1 MYO6 PALM ITGAV APC2 ADAM17 PDE9A PLEKHO1 PTPRK ATP6AP2 SRC ADGRV1 EPS8L1 SH3YL1 ARF4 DDX58 PLXND1 SGCE ITGA5 DNM2 CIB1 RPS3 APPL2
GO_RECEPTOR_INTERNALIZATION	0.00187361	0.017349	0.1287	-0.663684	-1.59103	75	CEACAM1 ITGB3 VEGFA SNAP25 LRP1 SNCA MKLN1 INSR DKK1 AHI1 DNM1 ITGB1 CD63 SDCBP RAB5A EGF ARRB1 NUMB PCSK9 CD9 ANKRD13A DLG4 DNM2 PLCG2
GO_REGULATION_OF_DNA_BINDING_TRANSCRIPTION_FACTOR_ACTIVITY	0.00187872	0.0173731	0.123399	-0.504929	-1.40632	323	NUPR1 HMOX1 CTH IL6 CTNNBIP1 PPARG VEGFA DDIT3 JMY SHH HDAC5 APP RBCK1 ADGRF1 KLF4 ARHGEF2 DDR2 ALK SIK1 TMSB4X FOS CX3CL1 IRAK2 MID2 SIGIRR PLPP3 CEBPG HES6 PINK1 RNF41 DAP COMMD7 SGK1 CLU MAP3K10 COMMD6 SIRT1 RPS6KA5 UBC PLA2G10 TAX1BP1 TRAPPC9 TRADD ROR1 IL1RAP BHLHE40 CHP1 PPP2R5B LTF ARRB1 CDK5RAP3 IL18 ARHGEF5 ZC3H12A PPP3CA MAPK3 PIM1 DDX58 HDAC4 MTURN G3BP2 EDA CARD8 MAP3K7 PRKCH TAF12 LA…
GO_LIPID_OXIDATION	0.00188429	0.0174014	0.127685	-0.645498	-1.57798	87	PDK4 ECH1 IRS2 PPARG PPARA ACAT2 SOX9 CRAT ETFDH PEX13 BDH2 CPT1B ACADVL AUH CPT1A PLIN5 HADHA ADIPOR2 ACAD10 POR SCP2 APPL2 ACOX3 NR4A3 ECI1 PRKAG2 LONP2
HP_ARTERIOSCLEROSIS	0.00189242	0.0174532	0.129217	-0.694055	-1.60472	58	PPARG SC5D FBN1 TNXB APOE HGD NPC2 LIPA CSF2RA NPC1 FOS GLB1 NOTCH3 HTRA1 ASAH1 TGFBR3 ENG
GO_RESPONSE_TO_BMP	0.00190238	0.0175217	0.126207	-0.615272	-1.54357	107	ACVRL1 CHRD GDF15 BMP8A FBN1 SFRP1 GPC3 SOX9 SPINT2 SULF1 PDCD4 FSTL1 SPINT1 DKK1 HTRA1 ACVR2B BMP8B TGFBR3 BMP6 ENG
GO_GUANYL_NUCLEOTIDE_EXCHANGE_FACTOR_ACTIVITY	0.00190883	0.0175577	0.124314	-0.555351	-1.47944	189	ARHGEF4 SH2D3C C9orf72 BCAR3 ARHGEF2 NUCB2 PREX1 SBF2 DENND1C NGEF NUCB1 DENND2C RIN2 PSD3 DENND10 DENND2D EPS8 VAV1 ARFGEF3 RGL3 ARHGEF6 RASGRP1 SERGEF DOCK6 ARHGEF25 EGF DOCK4 ARHGEF5 RASGEF1B ARHGEF9 RASGEF1A RINL EPS8L1 RAPGEF5 ARF4 RALGPS1 TBC1D10A FARP1 WDR41 CYTH3 CYTH1 LAMTOR5 PLEKHG5 ARHGEF37 DOCK9 FNIP1 ARHGEF10L DENND4A SH3BP5 DOCK1 MCF2 LAMTOR2 DOCK8 RALGPS2 CYTH2 DENND4C RABGEF1 RAPG…
GO_CYTOSOLIC_TRANSPORT	0.00191683	0.0175858	0.124779	-0.579408	-1.50868	151	WIPI1 KIF1A BAIAP3 MYO1D MAP2K2 RAB9A SPAG9 DOP1B HOOK1 DENND10 STX5 HEATR5A GCC2 RAB6B RAB5A PIKFYVE CCDC91 TBC1D17 RAB6A ARL1 SRC STX8 MAPK3 RAB29 HOOK2 MSN KIF16B SNX16 TBC1D10A TMEM87B EVI5 TBC1D23 VPS13C SNX6 STX16 TMEM87A SGSM2 CORO7 HOOK3 VAMP3 YKT6
GO_PROTEIN_PROCESSING	0.00191697	0.0175858	0.124779	-0.579062	-1.50658	150	PLAU ERO1B MMP14 C1R PLAT SHH GRIN2A LGMN NKD2 CTSH CPE GGT1 TMEM59 CPD GSN SPON1 ASPH C1RL SERPINE2 PSEN1 MELTF ACE2 HM13 CAST CORIN ADAMTS13 ADAM10 ATP6AP2 SRC CTSS TBC1D10A GLG1 PCSK9 CCBE1 CARD8 BIRC3 SDE2 CTSL CHAC1 PRKACB NCSTN PCSK4 XIAP CTSZ PERP
GO_CELLULAR_RESPONSE_TO_BIOTIC_STIMULUS	0.00192117	0.017601	0.124779	-0.58283	-1.50895	143	IL6 LCN2 TFPI ASS1 NUGGC DDIT3 CD55 IL1A LBP CD68 SELENOS EIF2AK3 LITAF HDAC5 HSPA5 PDCD4 CX3CL1 IRAK2 BCL2L11 VIM TXNIP SIGIRR NR1D1 XBP1 SASH1 CEBPB BMP6 PRKCE ADAMTS13 IRF8 ZFP36 PRKCA LTF CHMP5 SRC IL18 ZC3H12A PPP1R15B MAPK3
HP_AREFLEXIA	0.00194074	0.0177567	0.122949	-0.546929	-1.46701	204	RETREG1 COL13A1 SNAP25 NDRG1 MYH14 HSPB8 KIF1A GFPT1 ATXN1 RYR1 FLVCR1 AARS1 PGM3 COL4A1 LAMB2 GAA SBF2 GNE DKK1 ASAH1 ATP1A1 DES MARS1 IFRD1 PNPLA6 SIL1 DNAJB2 CD59 ATP6AP2 PRX TYMP HADHA FXR1 FHL1 DNAJC3 LYST C12orf65 GAN STIM1 OCRL PNPLA2 JPH1 DNM2 PLEKHG5 SQSTM1 RNF170
GO_XENOBIOTIC_TRANSPORT	0.00195334	0.0178484	0.130268	-0.791736	-1.61521	27	SLC22A18 CLDN1 ABCC3 SLC6A6
GO_VOLTAGE_GATED_POTASSIUM_CHANNEL_ACTIVITY	0.00195805	0.0178679	0.129217	-0.766614	-1.62119	33	KCNJ16 SNAP25 KCNK6 KCNQ1 KCNMA1 KCNK1 KCND1 KCNH2
GO_INTRAMOLECULAR_OXIDOREDUCTASE_ACTIVITY	0.00196896	0.0179428	0.12819	-0.739259	-1.61366	40	ITGB3 ECH1 ERO1B PDIA5 PTGDS CRELD1 IDI1 QSOX1 PDIA2 PDIA3 ERP44 PDIA6 MPI ERO1A PDIA4
HP_ABNORMAL_EATING_BEHAVIOR	0.0019723	0.0179428	0.127685	-0.72635	-1.61012	44	IL6 LEPR PRDM16 COL13A1 SNAP25 SLC3A1 GRN MAPT SLC7A7 PSEN1 DPYD ELP2 SLC12A3 DHPS
HP_CEREBRAL_ISCHEMIA	0.00197664	0.0179428	0.126207	-0.683278	-1.59519	62	CLIP2 ACVRL1 CRELD1 FBN1 APP HLA-B COL4A1 GLA SCNN1A NOTCH3 HTRA1 TGFBR3 ENG
HP_FINGER_CLINODACTYLY	0.00197573	0.0179428	0.193598	0.552538	1.55875	245	CDC45 BLM BUB1B ORC1 BUB1 XRCC2 TRIP13 BRCA2 ORC6 CENPE TRAIP FANCI ESCO2 CKAP2L BRIP1 FANCA CDT1 CEP55 KIF7 RAD51 BMP2 FLT4 FANCD2 GMNN RFC2 BRCA1 PLK4 TELO2 WDR4 FANCG POLA1 CDC6 RFWD3 SMC1A FANCM RAD51C RNU4ATAC DONSON SRCAP FANCB CENPJ PCNT EMG1 RBBP8 AMMECR1 FGFR2 SLX4 BRAT1 BMPR1B PITX1 ATRIP EIF4A3
GO_NEGATIVE_REGULATION_OF_DEFENSE_RESPONSE	0.00200124	0.018129	0.122503	-0.593247	-1.5215	131	CEACAM1 ARG2 CCN3 SAA1 SERPINF1 PPARG PPARA SELENOS GRN APOE HLA-B SMPDL3B KLF4 HLA-E PDCD4 CX3CL1 HLA-A FNDC4 HTRA1 NR1D1 F2 METRNL NT5E NR1D2 LDLR MVK CUEDC2 ZC3H12A SEC14L1 RPS19 SOCS3 HLA-F ILRUN RIOK3
GO_SPHINGOLIPID_METABOLIC_PROCESS	0.00200239	0.018129	0.122503	-0.594085	-1.52247	130	SGPP2 SERINC5 PSAP CREM SMPDL3B PLPP2 ST6GALNAC4 SPTLC3 GLA KDSR CERS4 GLB1 PLPP3 NEU1 PLPP1 HEXA ASAH1 SERINC1 HEXB ELOVL5 ELOVL7 ALDH3B1 ST6GALNAC6 ARSA B3GALT4 SUMF2 FUT3 SERINC3 SPTLC1 B3GALT1 CERS6 SGPP1 CERS5 RACK1 SPTSSA PDXDC2P-NPIPB14P ESYT2 HACD3
GO_HISTONE_BINDING	0.00200678	0.018145	0.1902	0.580424	1.60206	203	UHRF1 HJURP DPF1 MCM2 H2AX TONSL NCAPG2 NASP PHF19 ASF1B CHAF1B RCC1 VRK1 ATAD2 CBX2 GRWD1 RESF1 NCAPD2 WRAP53 SSRP1 PRMT6 SPHK2 YEATS4 SRCAP PRMT7 WDR5 NCAPD3 COPRS NOC2L ANP32E TSPYL4 PTMA ING5 BRPF1 GLYR1 CKS1B RRP8 L3MBTL2 BRPF3 BAZ1B KDM8 SPIN2B NAP1L5 ANP32A INO80 THAP7 SPIN2A MSH6 SMARCA4 ING3 PHF14 PBRM1 DEK SPIN3 LRWD1 MCM3AP SUPT6H CXXC1 ZMYND11 NAP1L4 PHIP
GO_HEART_PROCESS	0.0020219	0.0182098	0.121196	-0.565501	-1.48953	169	P2RX4 TMEM38A NPR1 KCNK6 RYR1 DSC2 FYN TRPC1 FXYD2 CACNA1H GAA CACNG6 KCNQ1 ASPH MEF2A CACNA1G AHCYL1 KCNIP1 EPAS1 ATP1A1 CACNA2D3 TRPM4 PPP1R13L KCNK1 CAMK2D DES ACE2 S100A1 KCND1 STC1 CORIN CCN2 KCNH2 ATP1B1 TNNI3 TAZ SRC SLC8A2 ATP2B4 GJA1 ZC3H12A CYP2J2 ATP2A3 HDAC4 FXYD6 SLC1A1 STIM1 CACNB1 CACNB3 DSP CACNA2D2
GO_NEGATIVE_REGULATION_OF_TRANSCRIPTION_REGULATORY_REGION_DNA_BINDING	0.00202695	0.0182098	0.129217	-0.855852	-1.60597	17	ANKRD33 DDIT3 HEY1 TMSB4X PSEN1
GO_OXIDOREDUCTASE_ACTIVITY_ACTING_ON_PAIRED_DONORS_WITH_INCORPORATION_OR_REDUCTION_OF_MOLECULAR_OXYGEN_NAD_P_H_AS_ONE_DONOR_AND_INCORPORATION_OF_ONE_ATOM_OF_OXYGEN	0.00201926	0.0182098	0.1287	-0.818191	-1.60899	22	AKR1C2 AKR1C1 AKR1C3 MSMO1 CYP51A1 CYP2C9 MICAL2 SQLE
GO_OXIDOREDUCTASE_ACTIVITY_ACTING_ON_THE_ALDEHYDE_OR_OXO_GROUP_OF_DONORS	0.00201951	0.0182098	0.127187	-0.760952	-1.6172	34	AKR1C3 AKR1B10 ALDH1L2 AKR1B1 ALDH1A2 ALDH6A1 BCKDHA ALDH2 ALDH3B1 ALDH1A3
GO_REGULATION_OF_CHOLESTEROL_BIOSYNTHETIC_PROCESS	0.00202711	0.0182098	0.126207	-0.733829	-1.60856	41	SC5D FDPS CYP51A1 IDI1 HMGCS1 SCD APOE MVD FDFT1 TM7SF2 DHCR7 LSS FASN HMGCR SREBF2 SQLE GGPS1 ABCG1 MVK
GO_POSITIVE_REGULATION_OF_PHOSPHATIDYLINOSITOL_3_KINASE_SIGNALING	0.00203663	0.0182715	0.124779	-0.697497	-1.59985	55	UNC5B IRS2 PIK3AP1 EPOR ERBB3 SOX9 FYN INSR F2 GAB1 SIRT1 PDGFRA MYDGF ROR1 PIK3CD SRC IL18
GO_SELECTIVE_AUTOPHAGY	0.00205503	0.0184128	0.123854	-0.689443	-1.59844	59	RETREG1 HSPB8 MAP1LC3B UFM1 OPTN PINK1 RNF41 CALCOCO2 ATG13 HDAC6 RB1CC1 MAPK3 SPTLC1 ADRB2 WIPI2 SQSTM1 TOMM7 VPS13C
GO_AMINOGLYCAN_METABOLIC_PROCESS	0.00206659	0.0184924	0.120769	-0.603817	-1.52945	116	CSGALNACT1 HPSE CHST2 ST3GAL1 GPC3 DSE GNS ST3GAL6 FUCA1 GLB1 HSPG2 SPOCK2 UST GPC4 SLC35D2 HEXA B3GNT3 CHST6 GCNT2 CHPF2 CTBS CHPF HEXB HYAL1 B3GNT9 CHST11 GPC1 ST3GAL4 EGF OVGP1 CHP1 VCAN B3GNT7 PXYLP1 NAGLU CSGALNACT2 SDC3 PIM1 B3GALT1 GLCE IL15
GO_AZUROPHIL_GRANULE_MEMBRANE	0.00207453	0.0185394	0.124314	-0.715964	-1.60335	47	PIGR LAMP2 CD68 PSAP PRCP GAA SYNGR1 PSEN1 RAB3D HLA-H MANBA CD63 TMEM30A MAGT1 ATP8A1 DDOST NCSTN RAB37
GO_CONDENSED_NUCLEAR_CHROMOSOME_KINETOCHORE	0.00208697	0.0186266	0.161739	0.91747	1.81387	17	PLK1 BUB1B NDC80 BUB1 CCNB1 NUF2 CENPA CENPO CENPK DSN1
GO_GOLGI_VESICLE_TRANSPORT	0.00210196	0.0187361	0.116355	-0.498814	-1.39515	340	WIPI1 TRAPPC6A PROS1 INSIG1 CD55 AREG KIF3C COG6 NKD2 NBAS COPA GOLGA5 GOLGA2 LMAN1 COPG1 SEC24D STEAP2 RAB33B COG5 PLPP3 DOP1B GOLGB1 YIF1A OPTN F2 NRBP2 MIA3 KDELR3 SEC24A STX5 FOLR1 HYOU1 SCAMP2 GCC2 GOLPH3L RAB6B ATP9A SEC22B SPIRE1 YIPF5 SEC23A ARFGAP1 TAPBP COPB2 COG3 TMED9 ARFGAP3 TRAPPC9 CD59 LMF1 TMED4 SPIRE2 MAPK15 CCDC91 ACSL3 TMED10 AMN SCAMP1 UVRAG EXOC4 TBC1D20 MIA2 USO1 RAB6A ARL1 …
GO_MORPHOGENESIS_OF_AN_EPITHELIUM	0.00215332	0.01912	0.114142	-0.482863	-1.36962	415	ACVRL1 CEACAM1 CTNNBIP1 FLRT3 MMP14 VEGFA NPNT IRX3 SFRP1 GPC3 NFATC4 SHH TGM2 SOX9 AREG SPRY2 MTHFR SPINT2 KLF4 DDR1 COL4A1 SULF1 CTSH COL5A1 ALDH1A2 CARMIL2 MAGED1 BRSK1 SPINT1 FRAS1 FZD7 DKK1 GPC4 AHI1 ANKRD6 CLIC4 PSEN1 IFT20 GCM1 FOLR1 ENG SETDB2 MICAL2 PAX8 FAT4 ADAM17 LIF MIB1 ROR1 WNT6 EGF ALDH1A3 FREM2 ARHGAP12 DLG3 KDM5B NKD1 SRC CSF1R GJA1 HIF1A SYNE4 TULP3 GNA13 MSN SEMA3C CELSR3 RREB…
GO_NEGATIVE_REGULATION_OF_RESPONSE_TO_OXIDATIVE_STRESS	0.00215258	0.01912	0.122949	-0.751187	-1.61162	36	SOD2 PYCR1 PSAP FYN GGT7 ATF4 PINK1 SIRT1 HIF1A MET SLC7A11 RACK1 OXR1 NR4A3
GO_VESICLE_DOCKING	0.00214979	0.01912	0.121196	-0.691234	-1.5982	58	SNAP25 SYTL2 PPFIA3 STXBP1 STXBP2 RAB3D STX5 UNC13A EXOC4 USO1 STX8 CAV2 RAB3B STX4 SYT1 SCFD1 STX16 TSNARE1 VAMP3 NDRG4 YKT6
GO_RNA_EXPORT_FROM_NUCLEUS	0.00215969	0.0191469	0.1782	0.636035	1.68	133	ALYREF U2AF2 HNRNPA2B1 DDX39A SRSF1 NDC1 DHX9 RRS1 SRSF2 SRSF7 NUP35 NUP188 SRSF3 POLR2D NUP107 UPF3B NCBP1 EIF5A LSG1 NOL6 NUP155 ENY2 EIF4A3 RAN LTV1 ABCE1 RAE1 KHDRBS1 THOC3 THOC7 NOP9 XPO1 SRSF9 NUP85 MAGOH NUP160 U2AF1 MCM3AP SUPT6H NUP205 NUP214 THOC1 SRSF6 NUP88 NSUN2 NRDE2 RBM8A DHX38 RIOK2 THOC6 NUP62 EIF4E CPSF3 CPSF6 NUP37
HP_ABNORMALITY_OF_PERIPHERAL_NERVES	0.00216188	0.0191469	0.118702	-0.624175	-1.5504	99	NALCN RETREG1 NDRG1 MYH14 HSPB8 KIF1A FBN1 LITAF ATXN1 PSAP FLVCR1 AARS1 SBF2 GARS1 NEU1 DKK1
GO_ASTROCYTE_DEVELOPMENT	0.00217952	0.0192765	0.123854	-0.816939	-1.60653	22	IL6 GRN APP LRP1 MAPT LAMB2 VIM NR1D1 PSEN1 C5AR1 ROR1 LDLR
GO_REGULATION_OF_SIGNAL_TRANSDUCTION_BY_P53_CLASS_MEDIATOR	0.00218209	0.0192765	0.179577	0.605783	1.63988	167	EXO1 BLM AURKB ATAD5 TPX2 ANKRD2 BRIP1 RFC3 DNA2 CHEK1 AURKA RFC5 RFC2 BRCA1 BOP1 NUAK1 RMI2 SSRP1 TAF9B PRMT6 MBD3 RRS1 RFC4 PAK1IP1 TAF5 TOPBP1 NOC2L RBBP8 MTA2 TRIAP1 EHMT2 TAF3 ING5 ATRIP SUPT16H BRPF1 TAF15 BCL2L12 PRMT5 RNF34 NOP2 TTC5 CDK5R1
GO_REGULATION_OF_MUSCLE_CELL_DIFFERENTIATION	0.00218685	0.019294	0.117511	-0.605152	-1.52775	113	CTH GDF15 SOD2 CCN3 MMP14 PPARA OLFM2 SHH HDAC5 SIK1 PDCD4 BNIP2 FZD7 DKK1 SPAG9 MEF2A XBP1 ZEB1 CDH2 ENG SIRT1 NEK5 BHLHA15 FOXO4
GO_RAS_GUANYL_NUCLEOTIDE_EXCHANGE_FACTOR_ACTIVITY	0.00220216	0.0193828	0.117511	-0.620136	-1.54625	102	ARHGEF4 C9orf72 ARHGEF2 PREX1 SBF2 DENND1C NGEF DENND2C RIN2 DENND2D EPS8 VAV1 RGL3 ARHGEF6 RASGRP1 SERGEF ARHGEF25 EGF DOCK4 ARHGEF5 RASGEF1B RASGEF1A EPS8L1 RAPGEF5 RALGPS1 FARP1 WDR41 PLEKHG5 ARHGEF37 ARHGEF10L DENND4A SH3BP5 DOCK1
HP_ABNORMALITY_OF_CENTRAL_NERVOUS_SYSTEM_ELECTROPHYSIOLOGY	0.00220252	0.0193828	0.113432	-0.495407	-1.39081	358	OTOF ASNS NALCN PRDM16 PHGDH COL13A1 SNAP25 NDRG1 KIF1A SCN2A GRN ATXN1 C9orf72 EPG5 PLCB1 GRIN2A MTHFR PSAP MAPT SARS1 EEF1A2 AARS1 WDR45 CACNA1H SIK1 LSS ARHGAP31 MAP2K2 CACNA1E AP3B2 KCNMA1 NEU1 SCARB2 NOTCH3 ADRA2B EIF2S3 ASAH1 STXBP1 DNM1 PSEN1 PEX13 SLC39A8 SCN3A APC2 HMGCL DOCK6 SAMD12 TRAPPC9 DHPS MBOAT7 KDM5B CILK1 P4HTM SLC35A2 ADGRV1 ARHGEF9 SLC1A4 PPP3CA COMT CASK NEXMIF TMEM106B RUSC…
GO_POSITIVE_REGULATION_OF_MITOTIC_CELL_CYCLE	0.00226393	0.0198978	0.174252	0.631325	1.67126	136	CDCA5 CDC45 UBE2C ESPL1 DTL AURKB CDK1 NDC80 GEN1 MAD2L1 DLGAP5 FBXO5 CDC25A BRCA2 NUSAP1 CCNB1 TERT CDT1 KIF20B CDC7 AURKA RANBP1 DBF4B TFDP1 MTBP XRCC3 CDC6 RAD51C WNT10B MEPCE SLF1 HNRNPU CDC25C CCND3 CDK4 EIF4G1
GO_AMINO_SUGAR_METABOLIC_PROCESS	0.00228213	0.0199895	0.119929	-0.771484	-1.61285	31	CSGALNACT1 CHST2 ST3GAL1 GFPT1 ST6GAL1 PGM3 GNE CHST6 CTBS GFPT2 RENBP EXTL2 OVGP1
GO_CARBOHYDRATE_BIOSYNTHETIC_PROCESS	0.00228294	0.0199895	0.114142	-0.568769	-1.49172	162	CSGALNACT1 ATF3 AKR1B1 LEPR IRS2 PC PPARA PCK2 SELENOS AKR1A1 SNCA ERFE MST1 SIK1 ALDOC ATF4 INSR PGD PGM2L1 B3GNT3 NR1D1 PPP1R3B IMPA2 SIRT1 PGM1 ST6GALNAC6 B3GNT9 FOXO1 CHST11 ST3GAL4 EGF B3GNT7 FUT3 DGKQ CSGALNACT2 B3GALT1
GO_HEART_MORPHOGENESIS	0.00228944	0.0199895	0.113786	-0.560992	-1.48044	172	ACVRL1 VEGFA ADAMTS1 EFNA1 SHH SOX9 RYR1 HEY1 PDCD4 COL5A1 ALDH1A2 CPE GAA INSR SLIT3 DKK1 AHI1 PSEN1 TGFBR3 FOLR1 PPP1R13L ENG SETDB2 MICAL2 FAT4 NRP2 MIB1 TNNI3 RTN4 HIF1A SEMA3C PIM1 NRP1 PLXND1 DSP BBS4 LEMD2 HES1 ANKRD1 SMAD4 BMPR2 CITED2 SNAI1 ATF2 FOXC1 TMED2 SAV1 ADGRG6 NDRG4
GO_NEGATIVE_REGULATION_OF_CELL_GROWTH	0.00228468	0.0199895	0.114502	-0.583408	-1.50437	138	ACVRL1 SPP1 CRYAB BTG1 CCN3 PPARG MINAR1 BCL6 PPARA FSTL4 NPR1 SFRP1 OSGIN1 SLIT3 SERPINE2 SEMA3F HYAL1 ACVR1B PLXNA3 IFRD1 SIRT1 SEMA4B DNAJB2 CAPRIN2 CDKN2D SEMA6A RTN4 ADIPOR2 GJA1 FHL1 PTPRS SEMA3C
HP_ABNORMALITY_OF_CHROMOSOME_STABILITY	0.00229154	0.0199895	0.161739	0.784736	1.84822	48	BLM XRCC2 BRCA2 FANCI TERT BRIP1 FANCA RAD51 HELLS FANCD2 BRCA1 FANCG CDCA7 RFWD3 FANCM RAD51C FANCB NF2 SLX4 PALB2 UBE2T FANCE ZBTB24
HP_MUSCLE_FIBER_INCLUSION_BODIES	0.0022917	0.0199895	0.120769	-0.815876	-1.60444	22	CRYAB GFPT1 RYR1 GNE TNNT1
GO_MONONUCLEAR_CELL_MIGRATION	0.00231128	0.0201349	0.117904	-0.722352	-1.60126	44	IL6 CCN3 PLCB1 LGMN LGALS3 CX3CL1 S100A14 MOSPD2 DUSP1 CCL20 C5AR1 CSF1R MAPK3 IL34 RPS19 IL6R CD47 PDGFD ANO6
GO_ESTABLISHMENT_OF_PROTEIN_LOCALIZATION_TO_ENDOPLASMIC_RETICULUM	0.00231867	0.0201739	0.114142	-0.607242	-1.52985	111	HSPA5 PMM1 SGTB SSR3 RPL31 RPS25 PMM2 TRAM1 RPL3 RPL34 SEC63 RPL9 RPS29 RPS19 RPL35A SRPRA RPL10 SRP54 RPS16 RPS11 RPL23A RPS3 RPS3A RPL39 RPS18 RPL15 RPS6 RPL37A RPL12 RPL37 RPS8 RPL29 RPS27 RPL18 RPL30 RPL4 RPL13A RPL26 RPS4X RPS14 RPS13 RPS24 RPL41 RPS20 RPL5 SEC61B RPL24 RPLP0 RPL13 RPS15A RPS23 RPS9 RPS21 RPL19 RPL28 SEC62 RAB10 RPL27A RPL14 RPL27 RPL32
GO_AMINOGLYCAN_BIOSYNTHETIC_PROCESS	0.00232187	0.0201763	0.115233	-0.646916	-1.56897	82	CSGALNACT1 CHST2 ST3GAL1 GPC3 DSE ST3GAL6 HSPG2 UST GPC4 SLC35D2 HEXA B3GNT3 CHST6 GCNT2 CHPF2 CHPF HYAL1 B3GNT9 CHST11 GPC1 ST3GAL4 EGF VCAN B3GNT7 PXYLP1 CSGALNACT2 SDC3 B3GALT1 GLCE
GO_INTRACILIARY_TRANSPORT_PARTICLE	0.00232747	0.020188	0.119516	-0.80081	-1.61117	25	WDR19 UBXN10 IFT140 DYNC2LI1 TTC26 IFT20 KIF17
GO_POLYSACCHARIDE_METABOLIC_PROCESS	0.00232904	0.020188	0.114866	-0.641899	-1.56421	85	CSGALNACT1 PPP1R1A LEPR IRS2 SELENOS PYGL GAA INSR PGM2L1 B3GNT3 NR1D1 PPP1R3B PGM1 B3GNT9 EGF RB1CC1 B3GNT7 CSGALNACT2 B3GALT1 STK40 PPP1R2
GO_PROTEIN_LOCALIZATION_TO_PLASMA_MEMBRANE	0.00233687	0.0202305	0.111713	-0.530996	-1.44051	234	MMP14 EFR3B SYTL2 EPHB2 PLEKHF1 LRP1 NKD2 LGALS3 TMEM59 RAP2A OPTN STXBP1 MAP7 IFT20 RAB3D CDH2 ITGB1 PALM GOLPH3L PTPN9 SEC23A PRKCE TSPAN33 F11R GRIP1 TMBIM1 ACSL3 AMN ATP1B1 RAB40B CDH1 TSPAN5 NUMB STX8 RHOQ ATP2B4 FCHO2 CACNB3 RILPL1 RAB3B PRKCH RACK1 STX4 LYPLA1 CNST SQSTM1 ANK3 CIB1 EGFR VAMP5 AGR2 PID1 TTC7B PICALM BSG GOLPH3 PACS1 GORASP2 IKBKB RILPL2 TMED2 VAMP3 BBS2 ATP1B3 ZDHHC7 WNT3A …
GO_POSITIVE_REGULATION_OF_CELL_CYCLE_ARREST	0.00234606	0.0202846	0.164882	0.719983	1.77984	73	GTSE1 E2F7 E2F8 CDK1 PCNA E2F1 CCNB1 AURKA BRCA1 TFDP1 CDC25C MYBBP1A TRIAP1 CNOT9 ZBTB17 RRP8 PLAGL1 PIDD1 CDK5R1 CASP2 HMGA2
GO_EXOCYTIC_VESICLE	0.00236855	0.020428	0.112051	-0.56795	-1.48957	162	OTOF SNAP25 SLC17A5 SYTL2 KIF1A APP GRIN2A ICA1 NKD2 SYNGR1 BRSK1 DNM1 PSEN1 RAB3D SYT12 SLC6A17 SEC22B BORCS5 UNC13A NDEL1 TMED9 RAB5A ADAM10 SCAMP1 RAB40B RAB6A PTPRS RAB5B SYT5 DGKI SYNGR3 RAB3B SLC40A1 RABAC1 ATP8A1 DLG4 STX4 TMEM163 TRIM9 SLC6A9 SEPTIN6 SYT1 VAMP4 NCSTN PDE4B SYT11 PICALM STX16 BTBD8 SYT17 CLCN5 VAMP3 CBARP
GO_IMPORT_ACROSS_PLASMA_MEMBRANE	0.00236648	0.020428	0.113432	-0.62418	-1.54859	98	KCNJ16 IRS2 CLTRN TRPV2 SLC5A3 FYN FXYD2 SLC43A1 SLC39A10 ATP1A1 PSEN1 SLC9A7 SLC31A1 TRPM4 SLC39A8 FOLR1 ACE2 ITGB1 SLC6A6 SLC12A3 KCNH2 SLC27A1 ATP1B1 SLC8A2 ATP2B4 SLC12A7 SLC1A4 ACSL5 SLC1A1 SLC7A11 SLC6A9 SLC39A14 SLC30A1 SLC36A4
GO_SCAVENGER_RECEPTOR_ACTIVITY	0.00237155	0.0204284	0.118301	-0.793572	-1.60828	26	CFI SCART1 DMBT1 SCARA5 LRP1 LOXL2 SCARB2 TMPRSS3 TMPRSS4 COLEC12 HHIPL1 LGALS3BP
GO_TERTIARY_GRANULE_LUMEN	0.00238637	0.0205305	0.117122	-0.766508	-1.6123	32	YPEL5 LRG1 QSOX1 CTSH ALDOC TIMP2 ASAH1 PGM1 CST3 B2M CTSD FTH1 LTF CTSS CYFIP1
GO_ICOSANOID_METABOLIC_PROCESS	0.00240276	0.0206202	0.114142	-0.671757	-1.5832	66	AKR1C2 AKR1C1 AKR1C3 PLA2G3 PTGDS EPHX1 GGT7 GGT1 FAAH2 FADS1 PNPLA8 CYP2C9 MGLL GGT2 MGST3 PTGR1 CYP2C18 SIRT1 GGTLC2 PLA2G10 PLA2G4A GGT3P
GO_STEROID_DEHYDROGENASE_ACTIVITY	0.00239991	0.0206202	0.118702	-0.8518	-1.59837	17	AKR1C2 AKR1C1 AKR1C3 HSD17B14 HSD17B12 HSD17B7
GO_ENDOSOMAL_TRANSPORT	0.00243841	0.0209002	0.109433	-0.53428	-1.44329	222	PLA2G3 BAIAP3 EPG5 CHMP1B TMEM50A RAB9A DENND1C SPAG9 SNX9 DENND10 STX5 STAM2 HEATR5A GCC2 RAB6B UBC MYO5B GRIP1 PIKFYVE RAB11FIP4 TBC1D17 CHMP5 KIAA1109 VPS37D RAB6A ARL1 RAB29 LYST TSG101 TBC1D10A ACAP2 VPS39 VPS28 UBAP1 TMEM87B SQSTM1 TINAGL1 EVI5 LEPROT TBC1D23 VAMP4 SNX6 PICALM STX16 TMEM87A BTBD8 SGSM2 VAMP3 NDRG4 YKT6 DPY30 VPS37A TAMALIN ARL4C GOSR2 MVB12A CHMP4C VPS26C GRIP2 TOM1
GO_REGULATION_OF_CARDIAC_CONDUCTION	0.00244736	0.020951	0.114502	-0.718339	-1.59753	45	NPR1 RYR1 TRPC1 FXYD2 ASPH AHCYL1 ATP1A1 TRPM4 CAMK2D ACE2 CORIN ATP1B1 SLC8A2 ATP2B4 ATP2A3 FXYD6 STIM1 ITPR1 ITPR2 ITPR3 DMPK NPPC ATP1B3
GO_REGULATION_OF_EPITHELIAL_CELL_APOPTOTIC_PROCESS	0.00246219	0.0210259	0.113432	-0.693053	-1.58965	55	NUPR1 HMOX1 AKR1C3 IL6 ITGA4 ZFP36L1 PDCD4 GSN PLA2R1 CAST ZFP36 FOXO3 PLCG1
HP_ABNORMAL_RENAL_PHYSIOLOGY	0.00245963	0.0210259	0.106404	-0.473915	-1.35204	451	HMOX1 CLIP2 ACVRL1 SPP1 FN1 CFI ITGB3 COL4A4 IL6 SAA1 PPARG SLC17A5 PC SLC3A1 GPC3 EIF2AK3 TCN2 COL4A5 SOX9 MAGED2 RYR1 APOE EPG5 COG6 SPRY2 C3 TBC1D8B HLA-B KLF11 WDR19 MST1 DNMT3A PGM3 ACSL4 FXYD2 COL4A1 CD109 LZTFL1 COPA ITGA2 FOS LAMB2 LMAN1 CLDN16 GSN GLA IFT140 TMEM231 SLC7A7 DYNC2LI1 MYO1E SCNN1A SCARB2 CD46 AHI1 ETFDH F2 TRPC6 EPAS1 ATP1A1 ENG MARS1 PNPLA6 OFD1 RASGRP1 MYO5B MMUT GANAB CO…
GO_NEGATIVE_REGULATION_OF_EXOCYTOSIS	0.00247473	0.021055	0.116355	-0.819285	-1.59758	21	HMOX1 CEACAM1 SNCA RAB33B
GO_UNSATURATED_FATTY_ACID_METABOLIC_PROCESS	0.00246928	0.021055	0.112051	-0.658431	-1.57586	74	AKR1C2 AKR1C1 AKR1C3 PLA2G3 PTGDS FADS2 SCD EPHX1 FAAH2 FADS1 PNPLA8 ACSL1 CYP2C9 MGLL PTGR1 ELOVL5 ELOVL7 CYP2C18 SIRT1 PLA2G10 FADS3 PLA2G4A
HP_SKELETAL_MUSCLE_ATROPHY	0.00247244	0.021055	0.106695	-0.485177	-1.37113	394	COL6A2 NALCN RETREG1 PHGDH COL13A1 SNAP25 NDRG1 MYH14 RTN2 HSPB8 KIF1A LAMP2 GFPT1 ERBB3 TNXB LITAF ATXN1 RYR1 C9orf72 COL6A1 ATP8A2 FLVCR1 AARS1 MST1 COL4A1 LZTFL1 SCN4A LAMB2 SBF2 INSR CHRNB1 LTBP4 GLB1 HSPG2 GARS1 SLC7A7 NEU1 GNE VLDLR ASAH1 OPTN ZBTB20 ANG TUBB2B FKBP14 SYNE2 HEXB NIPA1 DES YARS1 IFRD1 PNPLA6 SIL1 DNAJB2 TNNT1 UNC13A BMP1 CPT1A CD59 CHP1 SLC39A13 PRX TYMP ATM
GO_NEURONAL_ACTION_POTENTIAL	0.00248099	0.0210733	0.116737	-0.850591	-1.5961	17	P2RX4 MYH14 SCN2A CACNA1H SCN4A CACNA1G SCN3A
HP_PES_VALGUS	0.00248297	0.0210733	0.115603	-0.792086	-1.60526	26	COL6A2 FBN1 SCN2A COL6A1 WDR19 GARS1 STXBP1
GO_NEURON_MATURATION	0.00248674	0.0210794	0.114866	-0.769436	-1.60857	31	GLDN NR4A2 APP C3 NRCAM CX3CL1
GO_NEGATIVE_REGULATION_OF_CELL_DIVISION	0.00250672	0.0212227	0.146791	0.924804	1.78446	15	ASPM E2F7 E2F8 BLM AURKB ORC6
GO_CYTOKINE_RECEPTOR_ACTIVITY	0.00253033	0.0213964	0.112391	-0.708041	-1.59561	49	CSF3R IL21R LEPR EBI3 EPOR IL1R1 CSF2RA OSMR IL1RAP IL13RA1 IL31RA IL6R CRLF1 IFNGR1
GO_REGULATION_OF_CYTOSOLIC_CALCIUM_ION_CONCENTRATION	0.00256053	0.0216192	0.107585	-0.558431	-1.47272	171	P2RX4 TMEM38A SAA1 DDIT3 CD55 TRPV2 TPCN1 TGM2 RYR1 LRP1 GRIN2A SNCA FYN TRPC1 CX3CL1 CALB1 UBASH3B F2 TRPC6 TRPM4 CAMK2D CD24 ITGAV IBTK C5AR1 PRKCE PDGFRA TMBIM6 GPR20 PLCG1 SLC8A2 ATP2B4 ERO1A GJA1 GNA13 CACNB3 GNAT2 CAV2 DLG4 GOT1 JPH1 RASA3 PLCG2 ITPR1 ITPR2 S1PR3 GPR157 CIB2 ITPR3 SLC8B1
HP_ABNORMAL_NEPHRON_MORPHOLOGY	0.00256293	0.0216192	0.107886	-0.575639	-1.49358	146	CLIP2 FN1 CFI COL4A4 PPARG COL4A5 APOE SPRY2 C3 TBC1D8B HLA-B WDR19 DNMT3A PGM3 ACSL4 COPA COL5A1 FOS LAMB2 GLA SLC7A7 MYO1E SCARB2 TRPC6 EPAS1 COL1A1 RASGRP1 MMUT SLC12A3
GO_POSITIVE_REGULATION_OF_LEUKOCYTE_MIGRATION	0.00257808	0.0217206	0.109118	-0.638704	-1.55883	86	P2RX4 IL23A IL6 STK39 MMP14 VEGFA LBP ITGA4 APP LGMN IL1R1 LGALS3 ITGA2 CX3CL1 S100A14 MOSPD2 ZP3 SELENOK MIA3 CCL20 ADAM17 C5AR1 CXCL14 ADAM10 CD99L2 DAPK2 CSF1R MAPK3 IL34
GO_CELLULAR_RESPONSE_TO_MOLECULE_OF_BACTERIAL_ORIGIN	0.00260022	0.0218804	0.107585	-0.593891	-1.51206	122	IL6 LCN2 TFPI ASS1 NUGGC CD55 IL1A LBP CD68 SELENOS LITAF HDAC5 PDCD4 CX3CL1 IRAK2 VIM SIGIRR NR1D1 XBP1 SASH1 CEBPB BMP6 PRKCE ADAMTS13 IRF8 ZFP36 PRKCA LTF CHMP5 SRC IL18 ZC3H12A MAPK3 CARD8 TLR6 TRIB1 ADAM9 SCARB1 TRIM5 ANKRD1 PDE4B
GO_CELL_RECOGNITION	0.0026171	0.0219139	0.108806	-0.655935	-1.57246	75	MFGE8 CLGN EPHB2 APP LGALS3 NRCAM ADAM5 ZP3 FOLR1 DSCAML1 ST6GALNAC6 COLEC12 OVGP1 VCAN RTN4 FUT3 CATSPERG EFNB3 MSN CELSR3 NRP1 CD9
GO_INTERSTRAND_CROSS_LINK_REPAIR	0.00261483	0.0219139	0.152429	0.762698	1.81883	53	RAD51AP1 FANCI FANCA EME1 DCLRE1A RAD51 HROB FANCD2 FANCG XRCC3 RFWD3 MCM8 FANCM FANCB SLX4 ATRIP UBE2T FANCE DCLRE1B FAAP100 CENPX MSH6
GO_ION_CHANNEL_REGULATOR_ACTIVITY	0.00261491	0.0219139	0.109118	-0.66384	-1.57707	70	GEM SLC5A3 FXYD2 LYNX1 CACNG6 KCNIP1 SGK1 CAMK2D AMBP CHP1 TNNI3 STX8 ADRB2 FXYD6 STIM1 PCSK9 CACNB3 FXYD5 RACK1 ITPR1 SLC30A1
HP_ABNORMALITY_OF_THE_CEREBRAL_VASCULATURE	0.00261787	0.0219139	0.105828	-0.543217	-1.45415	199	CLIP2 ACVRL1 PROS1 FN1 CFI ITGB3 IL6 ASS1 CRELD1 FBN1 TNXB APP MTHFR HLA-B COL4A2 DNMT3A COL4A1 CD109 ITGA2 LMAN1 GAA KCNQ1 GLA SCNN1A NOTCH3 HTRA1 CD46 F2 EPAS1 TGFBR3 ENG CUL7 CST3 MMUT GANAB
HP_APLASIA_HYPOPLASIA_OF_THE_ABDOMINAL_WALL_MUSCULATURE	0.00262003	0.0219139	0.112051	-0.772039	-1.60466	30	FBN1 GPC3 COL5A1 GPC4 MRAS RRAS COL1A1 MANBA RIT1
GO_GLIAL_CELL_DEVELOPMENT	0.00262951	0.02194	0.108497	-0.653356	-1.5711	77	IL6 PHGDH NDRG1 SHH GRN APP LRP1 MAPT LAMB2 GSN VIM NR1D1 PSEN1 CLU C5AR1 HDAC11 ROR1 LDLR PRX
GO_SMALL_GTPASE_BINDING	0.00262851	0.02194	0.103613	-0.485733	-1.36982	382	BICDL1 ARHGEF4 SGSM1 CYRIA EVI5L NDRG1 SYTL2 TBC1D4 C9orf72 YIPF2 TBC1D8B ARHGEF2 TBC1D2 GOLGA5 PREX1 RIMS1 SBF2 STXBP5L RAB11FIP1 DENND1C NGEF GARRE1 TBC1D15 ATP6AP1 NPC1L1 OPTN RNF41 DENND2C IFT20 LLGL2 ULK1 RIN2 DENND10 DENND2D EPS8 RIMS3 VAV1 NOXA1 RGL3 ARHGEF6 RASGRP1 MYO5B ANXA9 SERGEF ARHGEF25 SRGAP2B SRGAP2C EGF FMNL2 RAB11FIP4 EXOC4 TBC1D20 MYO9B TBC1D17 DOCK4 EXOC2 ARHGEF5 RASGEF1B RASG…
GO_BONE_REMODELING	0.00264315	0.0220273	0.109118	-0.681548	-1.58368	60	PDK4 SPP1 ITGB3 IL6 LEPR SFRP1 TNFRSF11B UBASH3B PLEKHM1 ATP6AP1 RAB3D PRKCA CTSK SRC CSF1R GJA1 ADRB2
GO_LEUKOCYTE_CHEMOTAXIS	0.00266004	0.0221414	0.106404	-0.5961	-1.51243	118	CSF3R IL23A IL6 CCN3 SAA1 STK39 VEGFA LBP LGMN MST1 LGALS3 PREX1 CX3CL1 S100A14 MOSPD2 DPP4 DUSP1 TRPM4 VAV1 CCL20 ADAM17 C5AR1 CXCL14 PIK3CD ADAM10 PADI2 DAPK2 CSF1R ARHGEF5 MAPK3 LYST IL34 RPS19 IL6R
GO_LEUKOCYTE_DIFFERENTIATION	0.00267101	0.0221794	0.103345	-0.498749	-1.39044	327	CEACAM1 DNAJB9 IL23A IL6 CTNNBIP1 LEPR PPARG MMP14 VEGFA BCL6 IL1A TNFSF9 FBN1 SFRP1 GPC3 SHH ITGA4 JAK3 HDAC5 APP PSAP HLA-B ZFP36L1 CD109 FOS PRXL2A MR1 PREX1 CMTM7 FASN FZD7 CD46 UBASH3B ATP6AP1 CEBPG XBP1 RNF41 TFE3 PSEN1 CEBPB ZEB1 RRAS ITGB1 VAV1 BTN2A2 SIRT1 ADAM17 RASGRP1 KLF6 LIF PIK3CD PRKCA B2M LTF ZBTB46 PIR ATM SRC CSF1R IL31RA IL18 ZC3H12A FZD8 IL34 HDAC4 FLT3LG IL15 IRF2BP2 SYVN1 L…
GO_NEGATIVE_REGULATION_OF_CELL_MORPHOGENESIS_INVOLVED_IN_DIFFERENTIATION	0.00266896	0.0221794	0.107585	-0.650802	-1.56778	78	SPP1 EFNA1 FSTL4 EPHB2 NFATC4 FBLN1 NGEF TRPC6 PSEN1 MELTF SEMA3F PLXNA3 IFRD1 DAB1 SEMA4B SEMA6A RUFY3 RTN4 PPP3CA EFNB3 GDI1 PTPRS SEMA3C NRP1 ULK2 PTEN MCF2 LRP4 SEMA4D CDKL3 WNT3A RAPGEF2 ACTN4 NLGN1 WNT3 SEMA4C
GO_SODIUM_CHANNEL_ACTIVITY	0.00269974	0.022391	0.110719	-0.784646	-1.60075	27	NALCN TPCN1 SCN2A CACNA1H SCN4A SCNN1A CACNA1G KCNK1 SCN3A
GO_REGULATION_OF_ANION_TRANSPORT	0.00270479	0.022406	0.107886	-0.683657	-1.58503	59	P2RX4 STK39 IRS2 CLTRN APOE ATP8A2 ANO9 ERFE ATF4 SLC43A1 PLA2R1 AHCYL1 STXBP1 PSEN1 CEBPB ABCA7 ACE2 ITGB1 STC1 PLA2G10
GO_NEGATIVE_REGULATION_OF_PEPTIDE_SECRETION	0.00270995	0.0224061	0.107886	-0.685901	-1.58587	58	FN1 ARG2 CCN3 BMP8A SFRP1 CYP51A1 APOE CX3CL1 ACVR1C STXBP5L RAB11FIP1 HMGCR BTN2A2 SERGEF TMBIM6 ERP29 ZC3H12A PPP3CA
GO_REGULATION_OF_BLOOD_PRESSURE	0.00271775	0.0224061	0.106115	-0.631525	-1.55032	90	HMOX1 ACVRL1 P2RX4 ACSM3 SOD2 STK39 PPARG PPARA NPR1 KCNK6 ADM2 LVRN NPR3 PRCP ADRA2B SCPEP1 NAMPT ATP1A1 SGK1 ACE2 CORIN RENBP F11R ATP6AP2
GO_REGULATION_OF_CELL_KILLING	0.00271773	0.0224061	0.109118	-0.734173	-1.59574	39	CEACAM1 IL23A CD55 HLA-B HLA-E MR1 BCL2L11 HLA-A HLA-H VAV1 RASGRP1 CD59 B2M
HP_APLASTIC_CLAVICLE	0.00271307	0.0224061	0.141735	0.912236	1.80353	17	CDC45 ORC1 ORC6 CDT1 GMNN CDC6 RNU4ATAC KIAA0586
HP_ARTHRALGIA	0.00272877	0.0224701	0.105543	-0.61835	-1.53838	100	CLIP2 C1S SPP1 IL6 MSMO1 EPOR TNFRSF11B TNXB DSE HGD HLA-B COPA GLA ASAH1 SLC12A3 LACC1 CCN2 LDLR MVK TRAPPC2 UBAC2 PCSK9 SLC40A1
GO_TRIGLYCERIDE_METABOLIC_PROCESS	0.00275012	0.022619	0.10699	-0.682504	-1.58235	59	PNPLA3 INSIG1 PCK2 LIPH APOE C3 LIPG ACSL4 SIK1 SEL1L ACSL1 LPIN3 MGLL SIRT1 CPT1A LMF1 PLIN5 SLC27A1 LDLR PLAAT3 PCSK9 PNPLA2 SCARB1 GPAT2 DDHD2
GO_AZUROPHIL_GRANULE	0.00277356	0.0227478	0.104153	-0.593688	-1.51042	121	SERPINA3 PIGR LAMP2 CD68 GRN GNS C3 PSAP NPC2 MAN2B1 PRCP GAA SYNGR1 FUCA1 GLA GLB1 HEXA PSEN1 RNASET2 STXBP2 RAB3D HEXB HLA-H ARSA ACLY MANBA CD63 SDCBP TMEM30A VAT1 PADI2
GO_NEPHRON_DEVELOPMENT	0.00277538	0.0227478	0.104703	-0.619506	-1.5388	99	COL4A4 CTNNBIP1 VEGFA NPNT IRX3 GPC3 SHH SOX9 NID1 SULF1 LAMB2 MAGED1 CALB1 MYO1E NOTCH3 AHI1 CD24 PROM1 PAX8 FAT4 LIF PDGFRA WNT6
GO_REGULATION_OF_MRNA_METABOLIC_PROCESS	0.00277565	0.0227478	0.165972	0.517154	1.49344	306	E2F1 CCNB1 HNRNPM NOCT EXOSC2 U2AF2 TENT5B HNRNPA2B1 SRSF1 HNRNPR TRA2B DHX9 SRSF2 SRSF7 SRSF3 FUS NCL TENT4B EXOSC3 HNRNPU PNPT1 RBM10 C1QBP NCBP1 PSME3 TARDBP LEO1 SYNCRIP EIF4G1 PKP3 TNRC6A SRSF10 PSMC3 SLTM DAZAP1 HNRNPD AXIN2 HNRNPL PSMB10 PSMD6 TRA2A KHSRP SF3B4 ZC3H12D RBM19 EXOSC9 SNRPA PRPF19 SRPK3 PSMC6 PDE12 TAF15 PTBP1 ELAVL1 YBX1 PSMA4 KHDRBS1 ANP32A CPSF7 IGF2BP3 PSMA7 HSPA8 PSMD5 X…
GO_POSITIVE_REGULATION_OF_DNA_BINDING_TRANSCRIPTION_FACTOR_ACTIVITY	0.00279054	0.0228428	0.102556	-0.543956	-1.45402	196	CTH IL6 PPARG VEGFA DDIT3 JMY SHH HDAC5 APP RBCK1 ADGRF1 ARHGEF2 DDR2 ALK CX3CL1 IRAK2 MID2 PLPP3 CEBPG PINK1 RNF41 CLU RPS6KA5 UBC TRAPPC9 TRADD ROR1 IL1RAP PPP2R5B LTF IL18 ARHGEF5 PPP3CA DDX58 HDAC4 EDA MAP3K7 PRKCH TAF12 LAMTOR5 TLR6 TRIM5 CIB1 RPS3 TRIM22 STAT3 PTEN TAB3 ATF2 LRP8 IKBKB SPHK1 SAV1 PRKCB STK3 CAT
HP_NEPHROLITHIASIS	0.00281543	0.0230193	0.104981	-0.658411	-1.57032	72	CLIP2 CTH ACVRL1 CDKN1C SLC3A1 FBN1 DSE HGD KCNQ1 CLDN16 HSPG2 STXBP1 ENG GANAB
GO_POSITIVE_REGULATION_OF_LYMPHOCYTE_MIGRATION	0.00282056	0.023034	0.108806	-0.810449	-1.59377	22	STK39 ITGA4 APP SELENOK CCL20 ADAM17 CXCL14 ADAM10 CD99L2
GO_AMIDE_BINDING	0.00282502	0.0230431	0.101531	-0.528859	-1.43337	231	COL25A1 CRYAB PNPLA3 LEPR PPARG EBI3 FBXO2 PC EPHB2 NPR1 LBP APOE LRP1 LVRN GRIN2A PSAP HLA-B NPR3 HLA-E ITGA2 ACBD3 INSR ALDH6A1 HLA-A HSPG2 FASN HLA-C ANG NQO2 CLU KDELR3 FOLR1 HLA-H CST3 TAPBP ACADVL PPIC HMGCL NAA80 PANK3 TM2D1 PLA2G4A FKBP10 LDLR CLSTN1 HADHA ITM2B TOMM20 GSTM3
HP_HYPOPLASTIC_LABIA_MINORA	0.00282834	0.0230431	0.139071	0.900147	1.81799	19	CDC45 ORC1 ORC6 CDT1 GMNN CDC6
GO_ADULT_BEHAVIOR	0.00283337	0.0230569	0.104427	-0.646096	-1.56124	80	PPARA NR4A2 APP SNCG MAFG ALK NPC1 CHRNB1 SHANK2 EPS8 DAB1 EFNB3 SLC7A11 ARCN1 BBS4 OXR1 NCSTN PTEN NR4A3 BBS2 ABAT CTNS EPHA4 TMOD1 SHANK3 TPGS1 INPP5F NTAN1
GO_REGULATION_OF_TRANSCRIPTION_INVOLVED_IN_G1_S_TRANSITION_OF_MITOTIC_CELL_CYCLE	0.00284822	0.0231505	0.142426	0.83117	1.85015	33	CDC45 E2F7 RRM2 ORC1 PCNA FBXO5 E2F1 DHFRP1 DHFR CDT1 TYMS TFDP1 POLA1 CDC6
GO_MATERNAL_PROCESS_INVOLVED_IN_FEMALE_PREGNANCY	0.00285331	0.0231647	0.106115	-0.720406	-1.59089	43	SPP1 AKR1B1 STC2 EPOR PAM MMP7 CTSB STC1 LIF STOX2 GJA1 MAPK3 BMPR2 BSG TPPP3 TMED2 DSG2
GO_CELLULAR_IRON_ION_HOMEOSTASIS	0.0028666	0.0232453	0.105261	-0.696257	-1.58839	53	HMOX1 LCN2 SCARA5 ERFE FLVCR1 FBXL5 CP ATP6AP1 SLC39A8 ABCB6 BMP6 ACO1 FTH1 LTF HIF1A ATP6V1A SLC40A1 SLC39A14 SMAD4 ATP6V1G1
GO_REGULATION_OF_T_CELL_ACTIVATION	0.00291051	0.0235738	0.100536	-0.545818	-1.45502	190	HLA-DMB CEACAM1 IL23A VTCN1 IL6 ARG2 EBI3 BCL6 CD55 IL1A TNFSF9 SHH JAK3 FYN HLA-E LGALS3 LGALS7B GSN DPP4 HLA-A ZP3 SELENOK CD46 XBP1 CEBPB ZEB1 SIRPB1 CD24 VAV1 BTN2A2 RASGRP1 MAP3K8 ICOSLG SRC IL18 PAG1 ZC3H12A EFNB3 DUSP22
GO_BILE_ACID_METABOLIC_PROCESS	0.00292207	0.0236397	0.106404	-0.783244	-1.59789	27	AKR1C1 STARD4 NPC1 NR1D1 SIRT1 OSBPL2 OSBP ATP8B1 OSBPL6 SCP2
GO_HEART_DEVELOPMENT	0.00296916	0.0239926	0.0972702	-0.481153	-1.36164	402	ACVRL1 FN1 PDE2A FLRT3 PPARG VEGFA ADAMTS1 EFNA1 PPARA EPOR CRELD1 FBN1 GPC3 NFATC4 SHH ERBB3 SOX9 RYR1 ZFP36L1 HEY1 SIK1 PDCD4 COL5A1 ALDH1A2 CPE GAA PAM INSR IFT140 SLIT3 FZD7 DKK1 AHI1 MEF2A ACVR2B PSEN1 TGFBR3 IFT20 FOLR1 PPP1R13L ITGB1 ENG SETDB2 MICAL2 PAX8 LTBP1 FAT4 PDLIM4 PDGFRA DNAH5 NRP2 MIB1 FREM2 RB1CC1 TNNI3 TAZ ATM POU6F1 RTN4 ADIPOR2 ADAMTS9 GJA1 HIF1A MAPK3 SEMA3C PIM1 SH3PXD2B N…
GO_RESPONSE_TO_OXYGEN_LEVELS	0.00297381	0.0240022	0.0981707	-0.501381	-1.39095	307	HMOX1 ACVRL1 PLAU CRYAB STC2 PPARG MMP14 VEGFA NDRG1 PPARA SFRP1 PLAT NR4A2 SCN2A AQP1 RYR1 CPEB2 MTHFR MALAT1 ZFP36L1 DNMT3A ITGA2 ATF4 PAM LOXL2 EGLN3 KCNMA1 DPP4 CPEB1 HSP90B1 ATP6AP1 PINK1 NAMPT ANG TRPC6 EPAS1 PMAIP1 TGFBR3 EIF4EBP1 HYOU1 CD24 BACH1 NOP53 SIRT1 ADAM17 UBC COL1A1 FOXO1 CST3 PRKCE STC1 SOD3 CCN2 FOXO3 ATP1B1 BNIP3L TMBIM6
GO_NEGATIVE_REGULATION_OF_CELL_CYCLE_G2_M_PHASE_TRANSITION	0.00297978	0.0240223	0.149129	0.667981	1.70552	98	CLSPN PLK1 DTL BLM ORC1 AURKB CDK1 CHEK1 AURKA TICRR BRCA1 CDC6 DONSON TOPBP1 PSME3 ATF5 PSMC3 PINX1 PSMB10 PSMD6 BRCC3 NAE1 PSMC6
GO_DNA_BIOSYNTHETIC_PROCESS	0.00299623	0.0241268	0.153288	0.591044	1.60359	171	DTL DSCC1 PIF1 CENPF AURKB PCNA POLQ POLE2 TERT NEK2 RFC3 TK1 CHTF18 LIG1 PCLAF TYMS RFC5 HROB POLE HSP90AA1 RFC2 TELO2 HNRNPA2B1 TFDP1 POLA1 WRAP53 NAT10 POLE3 POLD1 POLE4 ISG15 RFC4 TENT4B HNRNPU LIN9 POLD3 CCT5 HNRNPD NHP2 PINX1
GO_DNA_POLYMERASE_COMPLEX	0.00300508	0.0241699	0.135942	0.882967	1.83013	22	POLE2 TERT DNA2 PRIM1 POLE POLA2 MCM3 POLA1 PRIM2 POLE3 POLD1 POLE4 POLD3
GO_CELLULAR_CARBOHYDRATE_BIOSYNTHETIC_PROCESS	0.00302324	0.0242629	0.101784	-0.669636	-1.57443	65	CSGALNACT1 AKR1B1 IRS2 PCK2 SELENOS INSR PGM2L1 B3GNT3 NR1D1 PPP1R3B IMPA2 PGM1 B3GNT9 B3GNT7 CSGALNACT2 B3GALT1
HP_CONGESTIVE_HEART_FAILURE	0.00302366	0.0242629	0.0993323	-0.572645	-1.48364	144	CLIP2 ACVRL1 PRDM16 PPARG SLC17A5 FBN1 RYR1 EPG5 MST1 DNMT3A FOS SCN4A CP GLA GLB1 EPAS1 PSEN1 TRPM4 DES ENG GATAD1 COL1A1 CCN2 TNNI3 TAZ HADHA GJA1 VCL PLOD1 RPS19 DSP ATP6V1A PNPLA2
GO_RNA_LOCALIZATION	0.0030375	0.0243176	0.155052	0.557997	1.55294	219	ALYREF EXOSC2 U2AF2 HNRNPA2B1 DDX39A SRSF1 WRAP53 NDC1 DHX9 RRS1 SRSF2 SRSF7 NUP35 NUP188 SRSF3 EXOSC3 HNRNPU RUVBL2 NOP58 POLR2D PNPT1 NUP107 UPF3B NCBP1 EIF5A SFPQ LSG1 CCT5 EIF5AL1 NOL6 NUP155 NHP2 ENY2 RUVBL1 KHSRP EIF4A3 RAN NCBP3 LTV1 CCT7 ABCE1 TCP1 CCT3 RAE1 YBX1 KHDRBS1 THOC3 CCT2 THOC7 IGF2BP3 NOP9 XPO1 SRSF9 NXT2 CETN3 NUP85 MAGOH NUP160 SHQ1 U2AF1 MCM3AP SUPT6H MRPL18 NUP205 MEX3D NUP…
HP_HYPEREXTENSIBLE_SKIN	0.00303639	0.0243176	0.102556	-0.70284	-1.58389	49	C1S FBN1 C1R TNXB DSE PYCR1 COL5A1 INSR MAP2K2 SLC7A7 FKBP14 RIN2 COL1A1 SLC39A13 RIT1
GO_CARBOHYDRATE_BINDING	0.00305225	0.0244074	0.0990967	-0.583898	-1.49752	131	CD69 ALPK1 FBXO2 PYGL MAN2B1 KLRD1 LGALS3 P3H1 OS9 LMAN1 GAA PAM LOXL2 LGALS7B KLRG2 EGLN3 ZP3 PLA2R1 GALNT12 PPP1R3B ENG CRYBG1 COLEC12 MANBA GANAB VCAN P4HTM NOMO2 P4HA1 GALNT6 NOMO3 MAN2B2 MAN2A1 PLOD1 CANX LMAN2 P3H2 P4HA2 NOMO1 P3H3 HKDC1 COLEC10 MAN2A2 GALNT14 GALNT3 LGALSL
GO_GLYCEROPHOSPHOLIPID_METABOLIC_PROCESS	0.00307381	0.0245515	0.0968291	-0.50725	-1.39776	283	PNPLA3 EFR3B PLA2G3 SERINC5 LIPH PIP4P1 PLCB1 SLC44A1 PNPLA8 ZP3 LPIN3 PIP5KL1 PLAAT2 SERINC1 CDS1 PLEKHA1 ETNK1 IMPA2 ABHD4 PITPNM1 PLBD1 PNPLA6 AGPAT4 PLA2G10 RAB5A PIK3CD PLD1 SERAC1 PIKFYVE ACSL3 PLA2G4A PLD2 MBOAT7 SLC27A1 LDLR CDS2 TAZ ATM HADHA MPPE1 CSF1R PIP5K1B SERINC3 GDPD3 ABHD3 IPMK DGKQ ITPKA SH3YL1 OSBPL10 NAPEPLD STARD10 SOCS7 GDPD1 LPCAT4 PLAAT3 SOCS3 OCRL DGKH BPNT1 SCARB1 PCYT2…
GO_PHOSPHATIDYLINOSITOL_4_5_BISPHOSPHATE_BINDING	0.00310752	0.0247921	0.100782	-0.684347	-1.57834	57	SYTL2 PLCB1 GSDMB KCNQ1 CAPG GSN SESTD1 FZD7 OSBPL2 ANXA9 SDCBP FCHO2 TULP3 SYT5 PLCD1 SYT1 EXOC1 PICALM GSDME ADAP2
GO_POSITIVE_T_CELL_SELECTION	0.00311552	0.0248272	0.104427	-0.861236	-1.57943	15	IL23A IL6 SHH
GO_MUSCLE_CONTRACTION	0.00313612	0.0249626	0.0966108	-0.537813	-1.44256	204	P2RX4 CRYAB TMEM38A ARG2 MYH14 NPNT RYR1 DSC2 ATP8A2 CACNA1H SULF1 MYL12A ITGA2 SNTB1 SCN4A C12orf57 GAA KCNQ1 CHRNB1 KCNMA1 ASPH VIM CACNA1G ADRA2B ATP1A1 TRPM4 PPP1R13L CAMK2D DES ACE2 TNNT1 STC1 MYOM1 CCN2 KCNH2 ATP1B1 CNN1 TNNI3 DOCK4 TAZ ATP2B4 GJA1 ZC3H12A ADRB2 HDAC4 VCL DSP
GO_SIGNAL_TRANSDUCTION_IN_RESPONSE_TO_DNA_DAMAGE	0.00315211	0.0250543	0.146791	0.641818	1.67585	120	GTSE1 FOXM1 PLK1 E2F7 DTL E2F8 CDK1 PCNA ATAD5 BRCA2 E2F1 CCNB1 CHEK1 AURKA BRCA1 TFDP1
HP_HYPOPIGMENTED_SKIN_PATCHES	0.00315487	0.0250543	0.144559	0.672084	1.71117	95	BLM XRCC2 BRCA2 FANCI TERT BRIP1 FANCA RAD51 FANCD2 BRCA1 FERMT1 FANCG WRAP53 RFWD3 USB1 FANCM RAD51C KITLG FANCB PCNT FGFR2 NHP2 ERF SLX4 KLLN PALB2 UBE2T FANCE UFD1
GO_CAMERA_TYPE_EYE_MORPHOGENESIS	0.00317235	0.0251355	0.0983998	-0.636122	-1.54773	84	IGFN1 COL8A2 VEGFA EPHB2 USH1C SOX9 ATP8A2 BCAR3 C12orf57 ATF4 CALB1 AHI1 DIO3 ZEB1 PROM1 ALDH1A3 TBC1D20 NAGLU HIF1A TSPAN12 PTPRM MAN2A1 GNAT2
GO_T_CELL_MEDIATED_CYTOTOXICITY	0.00317238	0.0251355	0.102297	-0.792919	-1.59529	25	CEACAM1 IL23A HLA-B HLA-E CTSH MR1 HLA-A HLA-H B2M
GO_FEEDING_BEHAVIOR	0.00319768	0.025307	0.100782	-0.740633	-1.58898	36	GDF15 LEPR ADM2 APP ATP8A2 FYN FOS GLS PEX13 ACE2 CPT1A MMP17 NAPEPLD
GO_CELLULAR_TRANSITION_METAL_ION_HOMEOSTASIS	0.00320275	0.0253179	0.0981707	-0.645461	-1.55491	78	HMOX1 LCN2 SCARA5 APP ERFE FLVCR1 FBXL5 CP SLC30A4 ATP6AP1 SLC39A10 SLC31A1 SLC39A8 ABCB6 BMP6 SLC39A7 ACO1 SLC39A13 FTH1 LTF HIF1A ATP6V1A SLC40A1 SLC39A14 SLC30A1 ATP7B SMAD4 ATP6V1G1
HP_ABNORMAL_PERICARDIUM_MORPHOLOGY	0.00320638	0.0253179	0.100536	-0.737635	-1.59051	37	SPP1 IL6 HLA-B SCARB2 FAT4 ACADVL SLC12A3 LACC1 KIAA1109 PMM2 UBAC2 CCBE1
GO_POSITIVE_REGULATION_OF_I_KAPPAB_KINASE_NF_KAPPAB_SIGNALING	0.00321337	0.0253442	0.0961785	-0.564338	-1.47468	156	HMOX1 LURAP1L CTH ALPK1 TGM2 LITAF RBCK1 TNFRSF19 FYN CX3CL1 MID2 GOLT1B PINK1 WLS TMEM101 PRKCE TRADD ROR1 TMED4 LTF GJA1 PELI2 EDA MAP3K7 BIRC3 TNFRSF10B LAMTOR5 TLR6 PLEKHG5 TRIM5 TRIM22 ECM1 SECTM1 TAB3 IKBKB LTBR SLC35B2 TFG PPM1A PRKCB TRAF3IP2 TRIM13 RELA CC2D1A TRAF5 NDFIP1 MALT1 CD40 TRAF6 SHARPIN UNC5CL RIPK2
GO_POSITIVE_REGULATION_OF_CELL_SUBSTRATE_ADHESION	0.00322002	0.0253677	0.097493	-0.630883	-1.54449	88	SMOC2 FN1 VEGFA NPNT SFRP1 COL16A1 HSD17B12 NID1 PREX1 CX3CL1 CCDC80 SPOCK2 FBLN2 RIN2 RRAS PRKCE COL26A1 RREB1 NRP1 FUT1 ITGA5 DNM2 NEDD9 ITGA6 CIB1 P4HB AGR2 DOCK1
GO_POST_GOLGI_VESICLE_MEDIATED_TRANSPORT	0.00324282	0.0255183	0.0968291	-0.615412	-1.52863	99	WIPI1 STEAP2 DOP1B OPTN SCAMP2 GOLPH3L CCDC91 ACSL3 AMN SCAMP1 EXOC4 EXOC2 KIF16B RACK1 STX4 LYPLA1 DNM2 RNF215 CNST ANK3 VPS13C VAMP5 EXOC1 SCFD1 GOLPH3 CORO7 OSBPL5 VAMP3 BBS2 GOLGA7 GOSR2 RAB31 ARL3
GO_REGULATION_OF_FATTY_ACID_OXIDATION	0.00324696	0.0255218	0.10103	-0.785908	-1.59274	26	PDK4 IRS2 PPARG PPARA SOX9 ACADVL CPT1A PLIN5
GO_LEUKOCYTE_PROLIFERATION	0.00326146	0.0256067	0.095331	-0.555794	-1.46233	167	HLA-DMB IL23A VTCN1 IL6 ARG2 IRS2 EBI3 BCL6 CD55 IL1A TNFSF9 SHH JAK3 NPR3 FYN HLA-E LGALS3 CX3CL1 LGALS7B HLA-A ZP3 SELENOK CD46 SLC39A10 CLU CEBPB CD24 BTN2A2 RASGRP1 BTN3A1 ATM ICOSLG CSF1R IL18 MAPK3 MSN IL34 FLT3LG IL15
GO_ROOF_OF_MOUTH_DEVELOPMENT	0.00326768	0.0256265	0.0979433	-0.667451	-1.56537	64	INSIG1 PRDM16 EPHB2 SHH IRF6 ASPH FRAS1 ACVR2B TGFBR3 PLEKHA1 PDGFRA TIPARP
GO_JNK_CASCADE	0.00327179	0.0256296	0.0951226	-0.552746	-1.45773	171	SH2D3C ERN1 SFRP1 PER1 APP PLCB1 TNFRSF19 PDCD4 IRAK2 RAP2A PJA2 FZD7 DKK1 SPAG9 ANKRD6 PINK1 MAP3K10 SASH1 ARHGEF6 UBC RASGRP1 AMBP SDCBP MAP4K1 CCN2 RB1CC1 ARHGEF5 FZD8 DUSP22 MTURN GADD45G MARVELD3 MAP3K7 TLR6 TRIB1 TPD52L1 HIPK3 EGFR NCF1 RPS3 HACD3 ULK4 DUSP10 IGF1R SH3RF1 TAB3 AXIN1 GADD45A LTBR STK3 TAOK3 MAPK9 FZD4 MAP3K21 MINK1 SH3RF3 EPHA4 TRAF5 TRAF6 AIDA MAPK8IP3 UNC5CL RIPK2
GO_NUCLEIC_ACID_PHOSPHODIESTER_BOND_HYDROLYSIS	0.00327916	0.0256583	0.150752	0.53265	1.5132	262	EXO1 PCNA GEN1 ATAD5 HMGB2 POLQ FEN1 RFC3 DNA2 EME1 NOCT DCLRE1A UTP20 RFC5 POLE EXOSC2 RNASEH2A RFC2 BOP1 POP5 POP1 NOL9 REXO5 CSTF2 EXOG POLD1 USB1 RRS1 FANCM RFC4 TOE1 EXOSC3 CSTF3 RNASEH2B DGCR8 PNPT1 NTHL1 POLD3 SAMHD1 NCBP1 DROSHA GTF2H2 POLR3K SETMAR POP7 RBBP8 PARP1 NUDT16L1 ERI2 NHP2 DIS3L ERI1 CSTF2T ZC3H12D DBR1 EXOSC9 ENPP1 TSR1 MGME1 ASTE1 APEX2 RPP40 NOP14 PDE12 TSEN2 LAS1L CHD1L AN…
GO_OXIDOREDUCTASE_ACTIVITY_ACTING_ON_THE_ALDEHYDE_OR_OXO_GROUP_OF_DONORS_NAD_OR_NADP_AS_ACCEPTOR	0.00330503	0.0258315	0.0998086	-0.771036	-1.59324	29	AKR1C3 AKR1B10 ALDH1L2 AKR1B1 ALDH1A2 ALDH6A1 ALDH2 ALDH3B1 ALDH1A3
GO_NEGATIVE_REGULATION_OF_WNT_SIGNALING_PATHWAY	0.00332174	0.0259328	0.0945055	-0.558532	-1.46763	165	NOTUM IGFBP1 CTNNBIP1 SHISA2 DKK3 DDIT3 SFRP1 GPC3 NFATC4 SHH SOX9 APOE LRP1 NKD2 TMEM170B DKK1 ANKRD6 KREMEN1 PTPRU CDH2 APC2 FOXO1
GO_GOLGI_ASSOCIATED_VESICLE_MEMBRANE	0.00333765	0.0259983	0.095752	-0.629864	-1.542	88	AREG HLA-B HLA-E COPA LMAN1 COPG1 SEC24D HLA-A HLA-C KDELR3 SEC24A STX5 FOLR1 HLA-H SREBF2 SEC22B SEC23A COPB2 CD59 B2M TMED10 ITM2B USO1 RHOQ GJA1 SEC23B HLA-F KDELR2 ARCN1 SEC24C MCFD2 TMED2 AFTPH COPB1 TMED3 SEC13 GOSR2 SEC31A COPZ1 CNGB1 SYNRG COPG2
GO_REGULATION_OF_CARBOHYDRATE_BIOSYNTHETIC_PROCESS	0.00333428	0.0259983	0.0963939	-0.653884	-1.56214	73	LEPR IRS2 PPARA SELENOS SNCA ERFE MST1 SIK1 INSR PPP1R3B SIRT1 FOXO1 EGF
GO_NEGATIVE_REGULATION_OF_KINASE_ACTIVITY	0.0033752	0.0262023	0.093111	-0.535964	-1.4376	204	CEACAM1 TRIB3 CDKN1C IRS2 DUSP5 EPHB2 SFRP1 APOE SPRY2 WARS1 SNCA MAPT PTPRH CDKN2B DEPTOR PDCD4 ITPRIP PIK3IP1 UBASH3B HMGCR ZFYVE28 PSEN1 DUSP1 IBTK SIRT1 IMPACT CDKN2D CHP1 CDK5RAP3 CBLB DNAJC3 GPRC5A DBNDD1 DUSP22 TSG101 PKIG SOCS3 SRCIN1 QARS1 RACK1 NCK1 TRIB1 CIB1 HIPK3 SNX6 DUSP10 SH3BP5 DUSP6 PTEN IGF1R PRKAG2 GADD45A CDKN2A
GO_PHOTORECEPTOR_INNER_SEGMENT	0.00336785	0.0262023	0.0983998	-0.754837	-1.59629	33	SNAP25 USH1C DRAM2 WHRN SHANK2 DNM1 ATP1A1 REEP6 MYO7A ADGRV1 PDZD7 GNAT2 DNM2 BBS4
GO_POSITIVE_REGULATION_OF_FATTY_ACID_METABOLIC_PROCESS	0.00337463	0.0262023	0.0995696	-0.812372	-1.5841	21	IRS2 PPARG PLA2G3 PPARA ELOVL5 CPT1A PLIN5 MLXIPL
GO_POSITIVE_REGULATION_OF_EXTRACELLULAR_MATRIX_ORGANIZATION	0.00338217	0.026208	0.100049	-0.853226	-1.58265	16	IL6 SOX9 DDR2 CARMIL2 MELTF
HP_ECTOPIA_LENTIS	0.00338351	0.026208	0.0981707	-0.754379	-1.59532	33	LTBP2 FBN1 FBN2 COL5A1 C12orf57 ASPH CPAMD8 HSPG2 ADAMTS10 COL1A1 TAPBP
GO_MAINTENANCE_OF_BLOOD_BRAIN_BARRIER	0.00339556	0.0262719	0.0988628	-0.791101	-1.59164	25	IL6 VEGFA CLDN1 TJP3 LAMC1 ITGB1 F11R CLDN12 GJA1 SLC1A1 VCL CLDN3 MBP
GO_MICROBODY	0.00343235	0.0264088	0.0937011	-0.595815	-1.50418	113	ECH1 IDI1 CRYM DEPP1 ACSL4 MAP2K2 PNPLA8 ACSL1 CRAT VIM HMGCR MARF1 PEX13 HMGCL LACC1 ACSL3 PRDX5 MVK PLAAT3 TKT SCP2 IDH1 ACOX3 HSDL2 LONP2 CAT GSTK1 TMEM135 ATAD1 NUDT7 FAR2
GO_PHOTORECEPTOR_CELL_DIFFERENTIATION	0.00343166	0.0264088	0.0972702	-0.738244	-1.58385	36	VEGFA USH1C SOX9 CDHR1 IFT140 AHI1 DIO3 IFT20 PROM1 MYO7A NKD1 NAGLU GNAT2 BBS4 STAT3
GO_POSITIVE_REGULATION_OF_AUTOPHAGY	0.00342451	0.0264088	0.0937011	-0.591614	-1.5	117	HMOX1 HSPB8 TPCN1 PLEKHF1 C9orf72 TMEM59 BCL2L11 MID2 OPTN PINK1 CALCOCO2 ULK1 SIRT1 FOXO1 HDAC6 FOXO3 PRKAA2 BNIP3L UVRAG ZC3H12A HIF1A MAPK3 SPTLC1 ADRB2 MAP3K7 SCOC TFEB TRIM5 ULK2 TOMM7 TRIM22 VPS13C
GO_TETRAPYRROLE_BINDING	0.00342394	0.0264088	0.0955408	-0.664803	-1.56681	66	HMOX1 STC2 CYP51A1 TCN2 FLVCR1 CYP2C9 NR1D1 ABCB6 BACH1 CYP2C18 MMUT AMBP HEBP1 CYP3A5 SRC MMAB CYP2J2 PTGS1 LMBRD1 EIF2AK1 CYP2C19 PGRMC2 CYP2D7
HP_HEPATOMEGALY	0.00342763	0.0264088	0.0906765	-0.481462	-1.35802	383	HMOX1 CDKN1C IL6 SAA1 MPC1 PPARG SC5D CLDN1 SLC17A5 ASS1 PC CD55 FBN1 GPC3 EIF2AK3 ERBB3 APOE GNS COG6 PSAP RBCK1 NPC2 PYGL MAN2B1 LIPA MST1 NPC1 FOS GAA KCNQ1 INSR FUCA1 GLB1 IFT140 SLC7A7 DYNC2LI1 COG5 NEU1 GNE SCARB2 GPC4 ETFDH PLEKHM1 ATP6AP1 ASAH1 MRAS PEX13 RRAS HYOU1 MARS1 BTD RASGRP1 PDGFRA MMUT ACADVL AUH HMGCL CPT1A LACC1 GPC1 CTSK B2M RIT1 TNNI3 HADHA MPI ATP8B1 LARS1 MMAB PMM2 NAGLU M…
GO_STRIATED_MUSCLE_CONTRACTION	0.0034447	0.0264745	0.0939003	-0.611206	-1.52208	101	P2RX4 TMEM38A ARG2 MYH14 DSC2 ATP8A2 SCN4A C12orf57 GAA KCNQ1 CHRNB1 CACNA1G ATP1A1 TRPM4 PPP1R13L CAMK2D ACE2 TNNT1 STC1 CCN2 KCNH2 ATP1B1 TNNI3 TAZ GJA1 ZC3H12A HDAC4
GO_MONOSACCHARIDE_BINDING	0.00345244	0.0265044	0.0959645	-0.697409	-1.58211	51	ALPK1 PYGL MAN2B1 P3H1 LMAN1 PAM EGLN3 ENG COLEC12 MANBA P4HTM P4HA1 PLOD1 LMAN2 P3H2 P4HA2 P3H3 HKDC1 COLEC10 UGP2 BSG IGF2R PFKP SLC2A5
GO_REGULATION_OF_LYMPHOCYTE_ACTIVATION	0.00345896	0.0265251	0.0914052	-0.511718	-1.4025	265	HLA-DMB CEACAM1 IL23A VTCN1 IL6 ARG2 IRS2 MMP14 EBI3 BCL6 CD55 IL1A TNFSF9 SFRP1 SHH JAK3 FYN ZFP36L1 HLA-E LGALS3 LGALS7B GSN DPP4 HLA-A ZP3 SELENOK CD46 SLC39A10 XBP1 RNF41 BLOC1S3 CEBPB ZEB1 SIRPB1 CD24 VAV1 BTN2A2 RASGRP1 MAP3K8 ATM ICOSLG SRC IL18 PAG1 ZC3H12A EFNB3 DUSP22 FLT3LG IL15 HLA-F PARP3 CD47 NCK1 SH3KBP1 RASAL3 HES1 RPS3 NKAP CCDC88B DUSP10 PDE5A PNP YES1
GO_CELLULAR_RESPONSE_TO_PROSTAGLANDIN_STIMULUS	0.00347973	0.0266548	0.0986305	-0.852055	-1.58048	16	AKR1C2 AKR1C3 PPARG SFRP1
GO_CELL_CELL_JUNCTION	0.00349465	0.0267088	0.0899649	-0.485276	-1.36265	359	CEACAM1 KLHL24 ITGB3 AKR1B1 FLRT3 CCN3 VEGFA COL13A1 NDRG1 CLDN1 TJP3 SCN2A DSC2 APP CLDN4 ARHGEF2 PANX2 COL17A1 CLMP TMEM47 CLDN16 MAP2K2 DPP4 PLPP3 MYO1E AHI1 CLIC4 TRPC6 PATJ ATP1A1 GAB1 CGNL1 GJB3 PTPRU CDH2 DES ITGB1 VAV1 ADAM17 PDLIM4 USP53 TSPAN33 F11R SDCBP CDH3 ADAM10 PIKFYVE PTPRK MAPK15 CLDN12 MPP7 DLG3 ATP1B1 CDH1 CD99L2 MPDZ PLCG1 GJA1 KAZN EPCAM PPP3CA PCDH1 DDX58 STARD10 PTPRM CASK…
GO_RESPONSE_TO_METAL_ION	0.00350275	0.0267088	0.0910386	-0.517102	-1.40829	245	HMOX1 AKR1C3 P2RX4 RASA4 RASA4B SERPINF1 NDRG1 CLDN1 ASS1 IL1A TNFRSF11B NFATC4 EIF2AK3 SHH AQP1 RYR1 APP LGMN SNCA HSPA5 MAPT TRPC1 DNMT3A CACNA1H NPC1 FOS ATF4 PAM LOXL2 GSN KCNMA1 SLC30A4 TXNIP NFE2L1 MEF2A CACNA1G CASP9 CLIC4 CPNE8 AHCYL1 DUSP1 CAMK2D BMP6 SYT12 ACO1 SOD3 ADAMTS13 CUTA B2M JUND PRKAA2 SLC39A13 CDH1 ADGRV1 GCLC HIF1A PPP3CA GDI1 MAPK3
GO_UBIQUITIN_DEPENDENT_ERAD_PATHWAY	0.00349567	0.0267088	0.0941007	-0.649903	-1.55544	74	DNAJB9 FBXO2 SELENOS HERPUD1 HSPA5 OS9 SEL1L HSP90B1 ANKZF1 FBXO27 RNF103 DNAJB2 EDEM1 RNF5 SGTB RNF185 UBE2J1 FBXO17 RHBDD2 FBXO6 DERL3 DNAJC10 SYVN1 TMUB2 FBXO44 EDEM3 DNAJC18 DNAJB14
HP_ABNORMALITY_OF_THE_PREPUTIUM	0.0035002	0.0267088	0.127187	0.849757	1.83846	28	XRCC2 BRCA2 FANCI BRIP1 FANCA RAD51 FANCD2 BRCA1 FERMT1 FANCG RFWD3 FANCM RAD51C FANCB SLX4 PALB2 UBE2T FANCE
HP_DEVIATION_OF_THE_HAND_OR_OF_FINGERS_OF_THE_HAND	0.00350608	0.0267088	0.147558	0.513031	1.48153	306	CDC45 BLM BUB1B ORC1 BUB1 XRCC2 TRIP13 BRCA2 ORC6 CENPE TRAIP FANCI ESCO2 CKAP2L BRIP1 FANCA CDT1 CEP55 KIF7 RAD51 BMP2 FLT4 FANCD2 GMNN RFC2 BRCA1 PLK4 TELO2 HRAS TNNI2 WDR4 FANCG POLA1 CDC6 RFWD3 SMC1A RBM28 FANCM RAD51C RNU4ATAC DONSON SRCAP FANCB CENPJ PCNT EMG1 MGAT2 SAMD9 RBBP8 AMMECR1 FGFR2 EZH2 CTU2 LBR SLX4 BRAT1 CHST3 BMPR1B SF3B4 PITX1 ATRIP EIF4A3
GO_INNER_EAR_MORPHOGENESIS	0.00353378	0.0267724	0.0939003	-0.659466	-1.5607	68	INSIG1 EPHB2 USH1C SOX9 SPRY2 ATP8A2 WHRN ZEB1 MYO6 PAX8 MYO7A ALDH1A3
GO_KINETOCHORE_ASSEMBLY	0.00353219	0.0267724	0.123854	0.912126	1.7829	16	CENPF DLGAP5 CENPW CENPE CENPA CENPK CENPN CENPH
GO_NEGATIVE_REGULATION_OF_INNATE_IMMUNE_RESPONSE	0.00353324	0.0267724	0.095752	-0.735346	-1.58558	37	CEACAM1 PPARG GRN HLA-B HLA-E HLA-A
GO_SARCOLEMMA	0.00351901	0.0267724	0.093111	-0.620931	-1.5304	93	COL6A2 RTN2 SCN2A AQP1 RYR1 COL6A1 SNTB1 CACNG6 ATP1A1 PSEN1 SLC38A2 CAMK2D CDH2 DES ITGB1 PDE9A ATP1B1 SLC8A2 ATP2B4 PPP3CA VCL CACNB1 CACNB3 CAV2 SGCE AHNAK2 ANK3 CIB1 SLC30A1 NCSTN SLC2A4 BSG CIB2 SLC8B1
HP_CHRONIC_KIDNEY_DISEASE	0.00352879	0.0267724	0.093111	-0.627454	-1.53609	88	FN1 COL4A4 SAA1 COL4A5 SPRY2 TBC1D8B WDR19 LZTFL1 LAMB2 CLDN16 GSN IFT140 TMEM231 SLC7A7 MYO1E AHI1 TRPC6 MMUT GANAB CORIN
GO_ENERGY_RESERVE_METABOLIC_PROCESS	0.00355379	0.0268651	0.0939003	-0.665655	-1.56116	64	PPP1R1A LEPR IRS2 GFPT1 SELENOS PYGL GAA INSR PGM2L1 NR1D1 PPP1R3B PGM1 GFPT2 RB1CC1 STK40 PPP1R2 GNAS PID1 UGP2 PRKAG2
HP_CHROMOSOME_BREAKAGE	0.00355087	0.0268651	0.125726	0.860123	1.83995	26	BLM BRCA2 FANCI TERT BRIP1 FANCA FANCD2 BRCA1 NF2 PALB2 FANCE
GO_CATALYTIC_ACTIVITY_ACTING_ON_RNA	0.003567	0.0269355	0.148338	0.499035	1.4591	348	EXO1 PIF1 FEN1 TERT BRIP1 NOCT PRIM1 POLR2L DDX12P DUS3L EXOSC2 POLR3B RNASEH2A POP5 TRMT61A POP1 MARS2 WDR4 DDX39A PRIM2 EXOG USB1 CARS2 DHX9 POLR2A LCMT2 FANCM METTL8 TOE1 MEPCE POLR3H DDX49 EXOSC3 MRM2 RNASEH2B DDX56 POLR2D DGCR8 PNPT1 ALKBH8 MRM1 SAMHD1 EMG1 DARS2 DROSHA DHX35 POLR3K POLR1A POP7 DHX37 TGS1 FARSA MTFMT ERI2 THUMPD2 DIS3L ERI1 TRMT13 DHX29 ZC3H12D DBR1 EXOSC9 EIF4A3 FTSJ3 DDX55…
GO_AMYLOID_FIBRIL_FORMATION	0.00357224	0.0269457	0.097493	-0.856597	-1.57092	15	CRYAB APOE APP MAPT GSN PSEN1 CLU B2M LDLR
GO_POSITIVE_REGULATION_OF_ANION_TRANSPORT	0.00358715	0.0270287	0.095331	-0.752397	-1.59113	33	P2RX4 CLTRN APOE ATP8A2 ERFE ATF4 PLA2R1 STXBP1 PSEN1 CEBPB ABCA7 ACE2 ITGB1 PLA2G10
GO_ASTROCYTE_DIFFERENTIATION	0.00359844	0.0270681	0.0941007	-0.697517	-1.57702	50	IL6 SHH SOX9 GRN APP LRP1 MAPT LAMB2 VIM SERPINE2 NR1D1 F2 PSEN1 GCM1 DAB1 C5AR1 LIF ROR1 LDLR
GO_NEUTRAL_LIPID_METABOLIC_PROCESS	0.00360021	0.0270681	0.0925318	-0.637029	-1.542	81	PNPLA3 INSIG1 PCK2 LIPH APOE C3 LIPG ACSL4 SIK1 SEL1L ACSL1 LPIN3 MGLL ANG SIRT1 CPT1A LMF1 PLIN5 PLA2G4A SLC27A1 LDLR DGKQ DGKI PLAAT3 PCSK9 PNPLA2 DGKH SCARB1 GPAT2 DDHD2
GO_LIGAND_ACTIVATED_TRANSCRIPTION_FACTOR_ACTIVITY	0.00361884	0.0271786	0.0947099	-0.736764	-1.58068	36	NR4A1 PPARG PPARA NR4A2 NR1D1 NR1D2 ARNT STAT3 HNF4G NR4A3 NR2C1
GO_RIBOSE_PHOSPHATE_METABOLIC_PROCESS	0.00363239	0.0272508	0.0884229	-0.489986	-1.37001	339	NUPR1 PDK4 ACSS2 ACSM3 PDE2A MPC1 ACSF2 PPARA NPR1 HSD17B12 HMGCS1 SCD APP MVD PYGL DCAKD ACSL4 TMSB4X ALDOC INSR ACSL1 VPS9D1 PGM2L1 FASN SULT1A1 ZBTB20 PINK1 HMGCR PSEN1 SULT1C2 MCEE PRXL2C ELOVL5 ELOVL7 PGM1 NT5E ACLY PDE9A HMGCL PANK3 MLXIPL ACSL3 FOXK1 PRKAA2 TPST1 TAZ PRKAG1 RHOQ SULT2B1 MVK HIF1A AK5 PFKFB2 PAPSS1 HDAC4 BPGM ACSL5 CASK
GO_I_KAPPAB_KINASE_NF_KAPPAB_SIGNALING	0.00364095	0.0272652	0.089442	-0.525075	-1.4209	227	HMOX1 LURAP1L CTH ALPK1 PER1 TGM2 LITAF RBCK1 TNFRSF19 FYN CX3CL1 IRAK2 MID2 GOLT1B OPTN NR1D1 PINK1 WLS TMEM101 SIRT1 UBC PRKCE TRADD ROR1 TMED4 LTF TANK GJA1 ZC3H12A PELI2 EDA CARD8 MAP3K7 BIRC3 TNFRSF10B LAMTOR5 RIOK3 TLR6 PLEKHG5 SQSTM1 TRIM5 HACD3 TRIM22 ECM1 NKIRAS2 SECTM1 TAB3 PPM1N IKBKB LTBR SLC35B2 TFG PPM1A PRKCB RELB TRAF3IP2 TRIM13 RELA CC2D1A TLE1 TRAF5 NDFIP1 MALT1 CD40 TRAF6 NFKBI…
GO_PHOSPHOLIPID_DEPHOSPHORYLATION	0.00364219	0.0272652	0.0943025	-0.734627	-1.58402	37	PLPPR3 SGPP2 PIP4P1 PLPP2 PLPP3 PLPP1
GO_PROTEIN_EXIT_FROM_ENDOPLASMIC_RETICULUM	0.00372087	0.0278241	0.093111	-0.726077	-1.58489	40	INSIG1 SELENOS HERPUD1 OS9 ERLEC1 SEL1L HSP90B1 GCC2 HM13 EDEM1 TMEM30A UBE2J1 DERL3 SYVN1 UBAC2 TM9SF4 BRSK2
GO_REGULATION_OF_CHROMATIN_SILENCING	0.00373047	0.0278657	0.120769	0.903966	1.78718	17	CDC45 H1-1 H1-5 H1-3 ATAD2 H1-4 H1-2
GO_PHENOL_CONTAINING_COMPOUND_METABOLIC_PROCESS	0.0037869	0.0282567	0.0915901	-0.693008	-1.57641	52	AKR1B1 NPR1 NR4A2 CRYM MAOA GRIN2A SNCA TRPC1 GCNT4 DIO3 SULT1A1 EPAS1 MOXD1 CTSB PAX8 CPQ CDH3 CTSK
GO_MORPHOGENESIS_OF_AN_EPITHELIAL_SHEET	0.00381282	0.0284195	0.0914052	-0.695388	-1.57221	50	ACVRL1 CEACAM1 FLRT3 DDR1 COL5A1 CARMIL2 ADAM17 ARHGAP12
GO_NEGATIVE_CHEMOTAXIS	0.00381984	0.0284412	0.0923412	-0.744733	-1.58273	34	ITGB3 FLRT3 PLXNA4 DPP4 SLIT3 SEMA3F PLXNA3 ITGAV SEMA4B NRP2 SEMA6A
GO_HOMOTYPIC_CELL_CELL_ADHESION	0.00385496	0.0286718	0.0901412	-0.663799	-1.55681	64	CEACAM1 FN1 ITGB3 DSC2 MYL12A PLPP3 UBASH3B SERPINE2 STXBP1 PTPRU PDGFRA F11R PRKCA VCL SLC7A11 CD9 DSP GNAS ANK3 ACTG1 CD99 DSG2 ABAT WNT3A
GO_METALLOPEPTIDASE_ACTIVITY	0.0038813	0.0287441	0.0880908	-0.592773	-1.4965	113	THSD4 MMP14 ADAMTS1 LVRN VASH2 MMEL1 CPE VASH1 CPD ADAMTS14 ADAMTS10 MMP7 MMP15 ACE2 CPQ ADAM17 ERMP1 ECEL1 BMP1 ADAMTS13 ADAM10 MMP11 ADAMTS15 MMP17 ADAMTS7 ADAMTS9 MMP1 ADAMTSL3
GO_RESPONSE_TO_ARSENIC_CONTAINING_SUBSTANCE	0.00386911	0.0287441	0.0917762	-0.749558	-1.58512	33	HMOX1 ATF3 SERPINF1 TNFRSF11B CPEB2 ATF4 ZFAND1 SLC38A2
GO_RNA_POLYMERASE_COMPLEX	0.00388127	0.0287441	0.130804	0.655772	1.68222	102	TERT PRIM1 POLR2L POLA2 MCM3 POLR3B POLA1 PRIM2 KAT2A TAF9B POLR2A POLR3H TAF5 POLR2D GTF2H2C_2 GTF2H2 POLR3K LEO1 POLR1A GTF2H2C TAF3 RPAP2
GO_SNARE_BINDING	0.00387966	0.0287441	0.0885903	-0.615389	-1.52098	95	DOC2B SNAP25 BAIAP3 SNCA NBAS GOLGA2 SEC24D STXBP5L STXBP1 STXBP2 SEC24A STX5 SYT12 SEC22B UNC13A TMED9 TMED10 UVRAG NAPG STX8 GABARAPL2 SYT5 STX4 TRIM9 SYT1 SYT11 SCFD1 NAPB PICALM STX16 TSNARE1 SYT17 SEC24C
GO_REGULATION_OF_T_CELL_MEDIATED_CYTOTOXICITY	0.00388922	0.0287674	0.093111	-0.831366	-1.57541	18	CEACAM1 IL23A HLA-B HLA-E MR1 HLA-A HLA-H B2M
HP_HYPOREFLEXIA	0.00389693	0.0287674	0.0860197	-0.506205	-1.39066	273	CRYAB RETREG1 COL13A1 SNAP25 NDRG1 MYH14 HSPB8 KIF1A FBN1 LITAF ATXN1 RYR1 C9orf72 GRIN2A WARS1 PSAP EEF1A2 AARS1 ARHGEF2 PGM3 COL4A1 LAMB2 SBF2 AP3B2 HSPG2 GARS1 ZSWIM6 STXBP1 DNM1 ATP1A1 DES IFRD1 SNX14 SCN3A PNPLA6 ARSA SIL1 BEAN1 DNAJC6 HMGCL ATP6AP2 PRX HADHA SLC35A1 PMM2 NAGLU FHL1 PPP3CA LYST GAN STIM1 AMT ATP6V1A GNAS DNM2 SQSTM1 RNF170 COG7 DGUOK TBC1D23
HP_PULMONARY_EMBOLISM	0.00389429	0.0287674	0.0925318	-0.803318	-1.57974	22	ACVRL1 PROS1 CD55 MTHFR HLA-B F2 ENG
GO_PHAGOPHORE_ASSEMBLY_SITE	0.00390324	0.0287833	0.0915901	-0.758757	-1.58624	31	WIPI1 WDR45 ATG9B ULK3 ULK1 ATG13 NBR1 RB1CC1 WIPI2 ILRUN SQSTM1 ULK2
HP_ABNORMAL_MACULAR_MORPHOLOGY	0.00394174	0.0290363	0.0874378	-0.597368	-1.5032	110	CFI TNFRSF11B APOE EPG5 DRAM2 WDR19 FBN2 RIMS1 FBLN1 IFT140 HLA-A CHST6 ASAH1 BLOC1S3 REEP6 IMPG2 PROM1 CST3 NMNAT1 ATF6 ABCA4 BEST1 CDH3 MPDZ LYST OAT CTNNA1 GNAT2 HMCN1
GO_RENAL_TUBULE_DEVELOPMENT	0.00395578	0.0290876	0.0889281	-0.662564	-1.5578	65	CTNNBIP1 VEGFA NPNT IRX3 GPC3 SHH SOX9 COL4A1 MAGED1 CALB1 AHI1 CD24 PROM1 PAX8 FAT4 LIF WNT6
HP_ABNORMAL_SOFT_PALATE_MORPHOLOGY	0.00395713	0.0290876	0.131895	0.611658	1.62234	139	CDC45 ORC1 RECQL4 XRCC2 PIGW KIF14 BRCA2 ORC6 FANCI BRIP1 FANCA CDT1 KIF7 RAD51 FANCD2 GMNN BRCA1 TCOF1 FANCG POLA1 CDC6 RFWD3 FANCM RAD51C FKRP RNU4ATAC SRCAP FANCB TGFB3 DGCR8 AMMECR1 FGFR2 SLC25A19 SLX4 SF3B4 EIF4A3 BIN1 HYLS1 SNRPB PALB2 UBE2T TUBB6 FANCE
GO_POSITIVE_REGULATION_OF_EPITHELIAL_CELL_PROLIFERATION	0.00397758	0.0292069	0.0867989	-0.58016	-1.48564	129	HMOX1 ACVRL1 FGFBP1 ITGB3 NR4A1 VEGFA CLDN1 LRG1 SFRP1 SHH ITGA4 SOX9 GRN AREG LAMC1 LAMB1 VASH2 MST1 FZD7 HTRA1 XBP1 ANG HYAL1 BMP6 SIRT1 ADAM17 C5AR1 EGFL7 NRP2 MYDGF CDH3 PRKCA KDM5B RTN4 PLCG1
GO_POSITIVE_REGULATION_OF_AXONOGENESIS	0.00399796	0.0293255	0.0882564	-0.656554	-1.5538	68	MAP1B FN1 VEGFA TRPV2 LRP1 MAPT PLXNA4 TUBB2B PLXNA3 NDEL1 RUFY3 GDI1 SHTN1 CYFIP1 NRP1 PLXND1 IST1
GO_TELOMERE_MAINTENANCE_VIA_TELOMERE_LENGTHENING	0.00400746	0.029364	0.126207	0.69872	1.73837	77	PIF1 AURKB TERT NEK2 RAD51 HSP90AA1 TELO2 HNRNPA2B1 WRAP53 NAT10 TENT4B HNRNPU CCT5 PARP1 NHP2 PINX1 SLX4 XRCC5 CCT7 TCP1 DCLRE1B CCT3 ZBTB48 CCT2
GO_ENDOMEMBRANE_SYSTEM_ORGANIZATION	0.00402616	0.0294698	0.0835187	-0.476769	-1.34737	394	OTOF TMEM38A FER1L4 PLA2G3 NDRG1 BAIAP3 EIF2AK3 PLEKHF1 PSAP ANO9 TLCD2 BCAS3 CHMP1B COL5A1 GOLGA5 GOLGA2 LMAN1 SYNGR1 GSN MAP2K2 SPAG4 RAB33B SCARB2 DMKN DOP1B SNX9 GOLGB1 OPTN SERPINE2 HOOK1 DNM1 BLOC1S3 CLU MIA3 STX5 ABCA7 STAM2 GCC2 GOLPH3L DYM CUL7 OSBPL2 FAT4 BHLHA15 NDEL1 COG3 TMED9 SERP1 LYSMD3 TMED4 PRKCA MAPK15 TMED10 RTN3 TBC1D20 CHMP5 PRX VPS37D RTN4 USO1 ARL1 ATP8B1 TRAM1 MAPK3 RAB29…
GO_CELLULAR_RESPONSE_TO_ARSENIC_CONTAINING_SUBSTANCE	0.0040638	0.0296824	0.090857	-0.814454	-1.57314	20	HMOX1 ATF3 CPEB2 ATF4 ZFAND1 SLC38A2
GO_LOCOMOTORY_BEHAVIOR	0.00406357	0.0296824	0.0860197	-0.590871	-1.49502	115	SNAP25 OLFM2 NR4A2 APOE APP SNCG PSAP ALK NPC1 GAA DPP4 CALB1 PEX13 HEXB EPS8 DAB1 PRKCE ALDH1A3 NAGLU EFNB3 DLG4 ARCN1 C1QL1 OXR1 DDHD2 PTEN NLGN2
GO_CHLORIDE_TRANSMEMBRANE_TRANSPORTER_ACTIVITY	0.00408845	0.029831	0.0882564	-0.693608	-1.56819	50	ANO9 GABRR2 CLDN4 ANO1 CLIC4 ANO8 PCYOX1 SLC12A3 BEST1 SLC12A7 SLC1A4 CLCN7 SLC1A1 SLC26A9 CLCN6 ANO6 PACC1 SLC26A6 ANO10 SLC26A7 CLCN5
GO_REGULATION_OF_EXOCYTOSIS	0.00410959	0.0299537	0.0849631	-0.555418	-1.45485	160	HMOX1 CEACAM1 DOC2B CLTRN PLA2G3 BAIAP3 FBXL20 SNCA CACNA1H RIMS1 RAB33B ZP3 STXBP5L RAB9A CACNA1G ATP6AP1 STXBP1 STXBP2 RAB3D RIMS3 SYT12 SDCBP RAB5A RAB2B TSG101 CADPS2 SYT5 DGKI CASK MICAL1 HLA-F RAB3B STX4
GO_REGULATION_OF_RESPONSE_TO_DNA_DAMAGE_STIMULUS	0.00411736	0.0299787	0.132451	0.561243	1.54911	203	DDIAS FOXM1 RAD51AP1 PCNA WDR76 ATAD5 H2AX POLQ FBXO5 AUNIP FIGNL1 CHEK1 TIMELESS RAD51 BRCA1 WRAP53 PARPBP RMI2 RFWD3 TAF9B BCLAF1 DHX9 DDX11 FANCB FUS SLF1 RNASEH2B SETMAR NEK4 TRIAP1 PARP1 NUDT16L1 AXIN2 FIGN BRCC3
HP_ABNORMALITY_OF_PERIPHERAL_NERVOUS_SYSTEM_ELECTROPHYSIOLOGY	0.00412425	0.0299973	0.0855621	-0.599852	-1.50488	107	OTOF NALCN RETREG1 NDRG1 MYH14 HSPB8 KIF1A FBN1 LITAF ATXN1 PSAP FLVCR1 AARS1 SBF2 GARS1 NEU1
GO_TRANSFERASE_ACTIVITY_TRANSFERRING_GLYCOSYL_GROUPS	0.00414524	0.0300867	0.0839443	-0.531304	-1.4265	206	CSGALNACT1 GCNT3 B4GALNT3 ST3GAL1 ST6GAL1 COLGALT2 GCNT1 QPRT PYGL ST6GALNAC4 GCNT4 ST3GAL6 ART5 GALNT12 GLT8D2 HEXA B3GLCT B3GNT3 NAMPT POFUT2 OSTC GCNT2 CHPF2 CHPF HEXB HYAL1 UGGT2 ST6GALNAC6 B3GNT9 B3GALT4 EXTL2 LACC1 ST3GAL4 TIPARP B3GNT7 TYMP TMTC1 TMTC2 TNKS FUT3 CSGALNACT2 GALNT6 B3GALT1 TMTC4 PARP3 LARGE2 RFNG FUT1 DPY19L3 GALNT14 RPN1 GALNT3 UPP1 UGT1A6
HP_MULTIPLE_CAFE_AU_LAIT_SPOTS	0.00414304	0.0300867	0.121627	0.743107	1.78854	57	BUB1B BUB1 XRCC2 TRIP13 BRCA2 FANCI BRIP1 FANCA RAD51 FANCD2 BRCA1 FANCG RFWD3 FANCM RAD51C FANCB NF2 PCNT SLX4 KLLN PALB2 UBE2T FANCE
HP_TRIANGULAR_SHAPED_PHALANGES_OF_THE_HAND	0.00415895	0.0301546	0.127685	0.630501	1.64822	121	XRCC2 KIF15 BRCA2 FANCI ESCO2 BRIP1 FANCA KIF7 RAD51 BMP2 FANCD2 EXOSC2 BRCA1 FANCG RFWD3 SMC1A FANCM RAD51C SRCAP FANCB NUP107 PCNT FGFR2 EZH2 SLX4 CHST3 EED BMPR1B SF3B4 OTUD6B PALB2 UBE2T FANCE BCOR MEIS2 PTCH2
GO_ANCHORED_COMPONENT_OF_MEMBRANE	0.00420996	0.0304925	0.0858663	-0.650097	-1.54714	71	TFPI EFNA1 CD55 GPC3 SMPDL3B CD109 LYNX1 ULBP1 GPC4 MELTF FOLR1 CD24 NT5E RAB5A CD59 GPC1 LYPD3 MMP17 RAB5B RAB3B NCAM1
GO_POSITIVE_REGULATION_OF_COLD_INDUCED_THERMOGENESIS	0.00421707	0.030512	0.0860197	-0.657309	-1.55223	67	TRPM8 LEPR PRDM16 LCN2 VEGFA TRPV2 SCD PRKAB1 ACSL1 EPAS1 ZNF516 CEBPB MFAP2 ADIPOR2 IL18 GJA1 UCP2 ADRB2 GADD45G GRB10 GNAS APPL2 PRKAB2 IGF1R HSF1
HP_GINGIVAL_OVERGROWTH	0.00423792	0.0306308	0.0854111	-0.642623	-1.54054	75	CLIP2 C1S MMP14 SC5D SLC17A5 KIF1A C1R MAN2B1 DHCR7 INSR KCNMA1 GLB1 RIN2 FAT4
GO_NEGATIVE_REGULATION_OF_NEURON_APOPTOTIC_PROCESS	0.00426551	0.0307981	0.0843764	-0.610451	-1.51453	98	HMOX1 UNC5B SOD2 RETREG1 PLA2G3 NFATC4 ERBB3 NR4A2 GRN APOE LRP1 LGMN FYN AARS1 CX3CL1 PINK1 STXBP1 PSEN1 NRBP2 CEBPB HYOU1 C5AR1 NMNAT1 GCLM
GO_MATURATION_OF_5_8S_RRNA	0.00429053	0.0309464	0.116355	0.806585	1.82026	36	UTP20 EXOSC2 BOP1 MPHOSPH6 NOL9 RRP15 RRS1 EXOSC3 ERI2 ERI1 EXOSC9 FTSJ3 RPP40 NOP14 LAS1L NOP9 KRI1 PES1 MAK16 WDR12
GO_POSITIVE_REGULATION_OF_CALCIUM_ION_DEPENDENT_EXOCYTOSIS	0.00430627	0.0309982	0.0887587	-0.85264	-1.56366	15	DOC2B CLTRN CACNA1H ZP3 CACNA1G STXBP1
GO_POSITIVE_REGULATION_OF_TRANSCRIPTION_FROM_RNA_POLYMERASE_II_PROMOTER_IN_RESPONSE_TO_STRESS	0.00430667	0.0309982	0.0880908	-0.807233	-1.57408	21	ATF3 VEGFA DDIT3 HSPA5 ATF4 CEBPB ATF6
GO_DNA_REPLICATION_CHECKPOINT	0.00433732	0.0311289	0.111713	0.906975	1.77283	16	CLSPN CDC45 ORC1 TIPIN CDT1 DNA2 TIMELESS TICRR CDC6 TOPBP1
GO_EXTRINSIC_COMPONENT_OF_PLASMA_MEMBRANE	0.00433833	0.0311289	0.0832386	-0.589772	-1.49224	115	MFGE8 SNAP25 SYTL2 OLFM2 FYN CARMIL2 GRAMD1A SNX9 KCNIP1 SERPINE2 GNAL CDH2 APC2 OSBPL2 CDH3 CDH1 SRC GNAI1 S100A6 NUMB PPP3CA GNA13 DGKI FARP1 CYTH3 PCSK9 CTNNA1 GNAT2 CAV2 CYTH1 TNK2 DLG4 GNAS FRK ESYT2 PICALM YES1 ST14 GNG12 GNB5 HIP1
GO_PHOTORECEPTOR_OUTER_SEGMENT	0.00433346	0.0311289	0.0858663	-0.69904	-1.56545	47	MAP1B USH1C ATP8A2 CDHR1 WDR19 IFT140 SHANK2 IFT20 PROM1 MYO7A ABCA4 PTPRK VCAN NAPEPLD GNAT2 OCRL PTGS1 BBS4 GUCY2D CIB2 MERTK
GO_REGULATION_OF_CENTROSOME_CYCLE	0.00434872	0.0311711	0.118702	0.741127	1.78377	57	GEN1 KIF11 CCNF NEK2 CHEK1 AURKA POC1A RANBP1 BRCA1 PLK4 XRCC3 KAT2A RBM14 CENPJ CEP295 ATF5 CEP76 PKHD1
GO_ENDOPLASMIC_RETICULUM_GOLGI_INTERMEDIATE_COMPARTMENT_MEMBRANE	0.00436134	0.0312192	0.0848153	-0.663673	-1.55277	63	CD55 PRRG4 AREG AZIN2 GOLGA2 LMAN1 PLPP3 ATP6AP1 YIF1A STX5 FOLR1 SEC22B TAPBP TMED9 CD59 TMED10 TBC1D20 MPPE1 LMAN2 BET1 ERGIC1 CTSZ MCFD2 TMED2 YKT6 TMED3 GOSR2 ERGIC3
GO_METALLOENDOPEPTIDASE_ACTIVITY	0.00437577	0.0312192	0.0846682	-0.66613	-1.55516	62	THSD4 MMP14 ADAMTS1 MMEL1 ADAMTS14 ADAMTS10 MMP7 MMP15 ADAM17 ECEL1 BMP1 ADAMTS13 ADAM10 MMP11 ADAMTS15 MMP17 ADAMTS7 ADAMTS9 MMP1 ADAMTSL3
GO_NUCLEOTIDE_EXCISION_REPAIR	0.00436723	0.0312192	0.123854	0.645998	1.66502	107	PCNA BRCA2 BRIP1 RFC3 LIG1 POLR2L RFC5 POLE RFC2 POLD1 POLR2A RFC4 POLR2D NTHL1 POLD3 GTF2H2C_2 GTF2H2 NEIL3 GTF2H2C PARP1 HMGN1 SLX4 COPS3 PRPF19
GO_REGULATION_OF_DNA_REPAIR	0.00438241	0.0312192	0.124314	0.629742	1.64314	119	FOXM1 RAD51AP1 PCNA H2AX POLQ AUNIP FIGNL1 CHEK1 TIMELESS RAD51 BRCA1 WRAP53 PARPBP RMI2 DHX9 DDX11 FANCB FUS SLF1 SETMAR PARP1 NUDT16L1 AXIN2 FIGN BRCC3
GO_SEQUESTERING_OF_CALCIUM_ION	0.00438251	0.0312192	0.0839443	-0.639123	-1.53687	77	TMEM38A DDIT3 TPCN1 RYR1 SNCA TRPC1 CX3CL1 HSP90B1 UBASH3B F2 CAMK2D IBTK PRKCE PLCG1 ERO1A JPH1 RASA3 PLCG2 ITPR1 ITPR2 ATP7B ITPR3 SLC8B1
GO_SITE_OF_POLARIZED_GROWTH	0.00437199	0.0312192	0.0824146	-0.558414	-1.45718	154	MAP1B FLRT3 SNAP25 MYH14 FEZ1 TRPV2 ITGA4 APP LRP1 C9orf72 SNCA MAPT WHRN COPA PREX1 TIMP2 KIF21B NGEF PINK1 SHANK2 ANG PSEN1 EPS8 NDEL1 RUFY3 DLG3 EXOC4 FXR1 ARPC3 PTPRS SHTN1 CYFIP1 DCTN2 NRP1
GO_REGULATION_OF_MICROTUBULE_CYTOSKELETON_ORGANIZATION	0.00439041	0.0312433	0.126694	0.576189	1.5684	176	SKA1 PLK1 GEN1 KIF11 SKA3 SPAG5 CCNF TACC3 TPX2 NEK2 PSRC1 CHEK1 AURKA POC1A RANBP1 RCC1 BRCA1 PLK4 XRCC3 KAT2A BORA RBM14 CKAP2 GPSM2 HNRNPU SKA2 CENPJ CEP295 ATF5 RASSF7 FKBP4 CEP76 STMN1 SPEF1 PKHD1
GO_TUMOR_NECROSIS_FACTOR_SUPERFAMILY_CYTOKINE_PRODUCTION	0.00440807	0.0313045	0.0832386	-0.619981	-1.52001	89	IL23A IL6 ARG2 IL1A LBP SELENOS NFATC4 APP HLA-E ARHGEF2 CX3CL1 SELENOK ZBTB20 PSEN1 CLU RASGRP1 ZFP36 UBE2J1 LTF ZC3H12A DDX58 ILRUN CD47 IFNGR1 FOXP1 TBC1D23 STAT3 SYT11
HP_VOMITING	0.00440629	0.0313045	0.0820117	-0.551709	-1.4488	164	SPP1 CFI SAA1 PHGDH ASS1 CD55 TCN2 PSAP DHCR7 LIPA NBAS CLMP GLA PNPLA8 SLC7A7 BCKDHA SCNN1A CD46 ETFDH BTD MMUT ACADVL SLC12A3 HMGCL SSR4 TYMP MPI DBT MMAB PMM2 MVK UCP2
GO_CELL_ADHESION_MEDIATED_BY_INTEGRIN	0.00442532	0.0313948	0.0848153	-0.691769	-1.56403	50	PLAU ITGB3 CCN3 EFNA1 NPNT FBN1 COL16A1 ITGA4 ITGA2 DPP4 PLPP3 ITGB1 ITGAV ADAM17 LIF
GO_ENDOPLASMIC_RETICULUM_CALCIUM_ION_HOMEOSTASIS	0.00444381	0.0314936	0.0864847	-0.794138	-1.57421	23	TGM2 HERPUD1 APP SELENOK PSEN1 CAMK2D TMBIM6
GO_REGULATION_OF_FIBROBLAST_GROWTH_FACTOR_RECEPTOR_SIGNALING_PATHWAY	0.00446479	0.03161	0.0867989	-0.819343	-1.56757	19	SMOC2 FGFBP1 SHISA2 SPRY2 SULF1
HP_ABNORMAL_5TH_FINGER_MORPHOLOGY	0.00446985	0.0316134	0.130804	0.505563	1.46302	312	CDC45 BLM BUB1B ORC1 BUB1 XRCC2 TRIP13 KIF15 BRCA2 ORC6 CENPE TRAIP FANCI ESCO2 CKAP2L BRIP1 FANCA CDT1 CEP55 KIF7 RAD51 BMP2 FLT4 FANCD2 GMNN RFC2 BRCA1 PLK4 TELO2 WDR4 FANCG POLA1 CDC6 RFWD3 SMC1A DYNC2H1 FANCM RAD51C RNU4ATAC DONSON SRCAP FANCB CENPJ PCNT EMG1 RBBP8 AMMECR1 FGFR2 LBR SLX4 BRAT1 CHST3 BMPR1B PITX1 ATRIP EIF4A3 GABRD HYLS1 SNRPB PALB2 UBE2T STAG1 FANCE
GO_LIPID_STORAGE	0.00449716	0.0317417	0.0835187	-0.662769	-1.55065	63	TMEM159 ITGB3 IL6 PPARG PPARA TTC39B STARD4 APOE C3 ACVR1C CDS1 HEXB SREBF2 ITGAV SIRT1 SQLE PLA2G10 PLIN5 ABCG1 CDS2 ZC3H12A SOAT1 PNPLA2 FTO SCARB1
GO_NUCLEOSOME_BINDING	0.00449532	0.0317417	0.117904	0.715802	1.75354	67	UHRF1 H1-1 H1-5 HMGN2 H1-3 RCC1 VRK1 SSRP1 MBD3 SPHK2 H1-4 H1-2 NOC2L H2AZ1 MTA2 HMGN1 EED HMGN5 SUPT16H PWWP3A GLYR1 H1-6 HMGA2 MACROH2A1 THAP7 SMARCA4
GO_RETINOIC_ACID_RECEPTOR_SIGNALING_PATHWAY	0.00452028	0.0318723	0.0855621	-0.777641	-1.57599	26	AKR1C3 PPARG CREM ALDH1A2
GO_NEPHRON_EPITHELIUM_DEVELOPMENT	0.00455181	0.032062	0.0824146	-0.643492	-1.5401	74	CTNNBIP1 VEGFA NPNT IRX3 GPC3 SHH SOX9 LAMB2 MAGED1 CALB1 MYO1E AHI1 CD24 PROM1 PAX8 FAT4 LIF WNT6
HP_ARTERIAL_STENOSIS	0.00456741	0.0321391	0.0814835	-0.605449	-1.50628	100	CLIP2 ACVRL1 PPARG CRELD1 FBN1 APOE APP HLA-B COL4A1 FOS GLA SCNN1A NOTCH3 HTRA1 TGFBR3 ENG BEST1 MLXIPL LDLR
GO_COPII_COATED_ER_TO_GOLGI_TRANSPORT_VESICLE	0.0046144	0.0324355	0.0818787	-0.645098	-1.54115	73	AREG APP HLA-B HLA-E GOLGA2 YIPF6 LMAN1 SEC24D HLA-A HLA-C YIF1A SEC24A STX5 FOLR1 HLA-H SREBF2 SEC22B YIPF5 SEC23A TMED9 CD59 TMED4 B2M TMED10 USO1 SEC23B PCSK9 LMAN2 IER3IP1 HLA-F ERGIC1 DDHD2 CTSZ SEC24C MCFD2 TMED2 TMED3 SEC13 GOSR2 ERGIC3 SEC31A SEC31B TMED7 VANGL2 YIF1B SEC16A CNIH4 CNIH1 PITPNM3 COL7A1
GO_MUSCLE_CELL_PROLIFERATION	0.0046189	0.0324355	0.0804569	-0.5692	-1.46621	137	HMOX1 IGFBP3 AKR1B1 SOD2 IL6 CTNNBIP1 CCN3 ERN1 PPARG ADAMTS1 NPR1 SHH TGM2 NPR3 KLF4 ITGA2 PDCD4 CX3CL1 NOTCH3 HMGCR NAMPT ANG NQO2 TGFBR3
GO_PRESYNAPTIC_MEMBRANE	0.00468474	0.0328644	0.0808373	-0.621803	-1.51758	86	OTOF PDE2A SNAP25 EPHB2 SCN2A GRIN2A RIMS1 GPC4 STXBP1 DNM1 LRRC4B PSEN1 RIMS3 CDH2 UNC13A IL31RA ATP2B4 FCHO2 EFNB3 PTPRS FXYD6 CADPS2 DGKI CASK CANX STX4 SLC6A9 SYT1 NCSTN SYT11 PICALM NLGN2
GO_T_CELL_LINEAGE_COMMITMENT	0.00469775	0.0329223	0.0849631	-0.850625	-1.55997	15	IL23A IL6 SHH
GO_NUCLEAR_EXPORT	0.00472215	0.0330598	0.122949	0.56489	1.54936	190	GTSE1 ALYREF U2AF2 HNRNPA2B1 DDX39A CSE1L SRSF1 NDC1 DHX9 RRS1 SRSF2 SRSF7 NUP35 NUP188 SRSF3 XPO6 RANGAP1 POLR2D NUP107 UPF3B NCBP1 EIF5A LSG1 NOL6 NUP155 ENY2 TCF7L2 EIF4A3 RAN LTV1 ABCE1 RAE1 KHDRBS1 THOC3 XPO4 THOC7 NOP9 XPO1 SRSF9 NUP85 BARD1 MAGOH NUP160 U2AF1 MCM3AP RAPGEF3 SUPT6H NUP205 NUP214 THOC1
GO_NEGATIVE_REGULATION_OF_SUPRAMOLECULAR_FIBER_ORGANIZATION	0.00472878	0.0330728	0.0797118	-0.587918	-1.48755	115	CRYAB MAP1B APOE EML2 PLEKHH2 SNCA TRIM54 ARHGEF2 TTBK2 TMSB4X CARMIL2 CAPG GSN CLU CGNL1 EPS8 APC2 CRACD HDAC6 F11R CORO1B LDLR
GO_ACTIVE_TRANSMEMBRANE_TRANSPORTER_ACTIVITY	0.00474419	0.0331471	0.0783977	-0.524831	-1.41355	214	SLC6A12 SLC16A4 SLC22A18 SLC17A5 ABCC3 SLC5A3 FXYD2 SLCO4A1 ABCA3 SLC35D2 TMCO3 ATP1A1 SLC35E1 SLC9A7 SLC6A16 SLC38A2 ABCA7 SLC39A8 ABCB6 SLC6A6 SLC6A17 ATP6V0E1 TAPBP PCYOX1 SLC12A3 ABCA4 ATP6V1E1 ATP1B1 ABCG1 TOMM20 SLC4A7 SLC35A1 SLC8A2 ATP2B4 SLC12A7 SLC33A1 SLC1A4 CLCN7 ATP2A3 SLC26A11 SLC1A1 SLC7A11 ATP6V1A ATP8A1 SLC26A9 CLCN6 SLC20A2 SLC5A5 SLC26A6 SLC6A9 SLC15A4 LMBRD1 SLC39A14 ATP7B SLC…
GO_REGULATION_OF_GTPASE_ACTIVITY	0.00476448	0.0332361	0.0768152	-0.475389	-1.34162	386	SIPA1L2 TRAPPC6A SGSM1 RASA4 RASA4B EVI5L BCL6 TBC1D4 SFRP1 PLCB1 CPEB2 SPRY2 TBC1D8B ASAP3 BCAR3 FICD TBC1D2 BCAS3 ARHGAP31 PREX1 CX3CL1 SBF2 PLXNA4 BNIP2 VPS9D1 STXBP5L NGEF SNX9 RGS9 TBC1D15 LLGL2 RIN2 RGS10 PLXNA3 ITGB1 VAV1 CCL20 APC2 RGL3 ARHGEF6 RGS6 SEC23A RASGRP1 ARFGAP1 NDEL1 MMUT RALGAPA2 F11R ARHGAP26 ARFGAP3 ARHGAP12 TBC1D20 ARRB1 MYO9B TBC1D17 DOCK4 LARS1 ARHGEF5 RINL GDI1 DGKI SEC2…
GO_RIBONUCLEOPROTEIN_COMPLEX_SUBUNIT_ORGANIZATION	0.00476654	0.0332361	0.123399	0.549976	1.52802	215	MRTO4 HSP90AA1 BOP1 RNVU1-2A WDR77 RNVU1-8 RNU12 RNU5D-1 SRSF1 RRP7BP DHX9 RRS1 SNRPD1 GEMIN5 SNRPF MRPS7 RNU4ATAC RNVU1-6 GEMIN4 LINC01715 PRMT7 RUVBL2 POLR2D RNU1-4 RRP7A RNU1-2 MRPS11 NCBP1 MRPL20 GEMIN6 RNU1-1 RNU1-3 SF3A3 RNVU1-18 RNVU1-7 MRPL11 SRSF10 TGS1 PRPF31 NUFIP1 RNU5F-1 RUVBL1 PTBP2 RNVU1-14 DHX29 SNRPC PRPF19 SRPK3 XRCC5 SNRPB CLP1 RNU6ATAC RNU5E-1 DDX23 DHX30 PRMT5 ERAL1 RNU5B-1 N…
GO_CELL_REDOX_HOMEOSTASIS	0.00479329	0.0333218	0.0816146	-0.694266	-1.55962	48	ERO1B DDIT3 PDIA5 SELENOS PDIA2 TXNDC12 TXNRD1 PDIA3 ERP44 PDIA6 GLRX PRDX5 ERO1A GCLC PDIA4 DNAJC10 TXNRD3 NCF1 P4HB PRDX1 GSR
GO_HEART_TRABECULA_MORPHOGENESIS	0.00479174	0.0333218	0.0833783	-0.798147	-1.56957	22	ADAMTS1 HEY1 TGFBR3 ENG
GO_LEUKOCYTE_ADHESION_TO_VASCULAR_ENDOTHELIAL_CELL	0.00479174	0.0333218	0.0833783	-0.798101	-1.56948	22	IL6 ITGA4 GCNT1 KLF4 SELPLG SLC39A8 ITGB1
GO_PLASMA_MEMBRANE_SIGNALING_RECEPTOR_COMPLEX	0.00484606	0.0336548	0.078868	-0.595953	-1.49677	108	ACVRL1 CEACAM1 ITGB3 IL6 NPNT OLFM2 ERBB3 ITGA4 GRIN2A ITGA2 INSR SHISA9 CHRNB1 ACVR1C ACVR2B SHANK2 EPS8 ACVR1B ITGB1 GRIN3B ITGAV ALCAM OSMR SDCBP B2M DLG3 IL13RA1
GO_ER_TO_GOLGI_TRANSPORT_VESICLE_MEMBRANE	0.0048537	0.033674	0.0812232	-0.704887	-1.56254	44	AREG HLA-B HLA-E LMAN1 SEC24D HLA-A HLA-C SEC24A STX5 FOLR1 HLA-H SREBF2 SEC22B SEC23A CD59 B2M TMED10 USO1 SEC23B HLA-F
GO_NEGATIVE_REGULATION_OF_REGULATED_SECRETORY_PATHWAY	0.00486187	0.0336969	0.0833783	-0.842884	-1.56347	16	HMOX1 CEACAM1
GO_REGULATION_OF_CELL_MATRIX_ADHESION	0.00487726	0.0337698	0.0791064	-0.616096	-1.51245	90	ACVRL1 PLAU MMP14 VEGFA BCL6 SFRP1 COL16A1 LRP1 DDR1 BCAS3 CX3CL1 GPM6B RIN2 RRAS SRC DUSP22 CASK NEXMIF VCL NRP1 FUT1 CIB1 ACTG1 PTEN EPB41L5 PEAK1 CDKN2A
GO_PHOSPHATIDYLINOSITOL_3_5_BISPHOSPHATE_BINDING	0.00490392	0.0339204	0.0824146	-0.797398	-1.5681	22	WIPI1 TPCN1 WDR45 SESTD1 SNX14 KIF16B SH3PXD2B WIPI2 ACAP2
GO_COVALENT_CHROMATIN_MODIFICATION	0.00493914	0.0341299	0.12819	0.473103	1.40674	413	UHRF1 CCNA2 DPF1 H1-5 AURKB CDK1 HASPIN BRCA2 CCNB1 DNMT1 CHEK1 SUV39H1 PHF19 AURKA RPS6KA4 HDAC7 H1-3 HELLS VRK1 INCENP BRCA1 RESF1 KAT2A POLE3 RBM14 PRMT6 MBD3 SPHK2 H1-4 H1-2 YEATS4 SRCAP PPP5C PRMT7 PAGR1 TAF5 WDR5 RUVBL2 BRMS1L COPRS NOC2L SUV39H2 SFPQ LEO1 SETMAR TADA2A BRD8 MTA2 EHMT2 SETD6 EZH2 DMAP1 BRMS1 NAA40 ENY2 SETD1B RUVBL1 EED BRCC3 ING5 HAT1 BRPF1 GLYR1 NTMT1 GATA2 OTUB1 RIOX1 PR…
HP_SHORT_PALPEBRAL_FISSURE	0.00496699	0.0342881	0.112735	0.704347	1.73638	71	ORC1 XRCC2 KIF15 BRCA2 FANCI BRIP1 FANCA RAD51 FANCD2 EXOSC2 BRCA1 FANCG RFWD3 SMC1A FANCM RAD51C DONSON FANCB PRMT7 RBM10 POLR1A SLX4 TUBB PALB2 UBE2T FANCE
GO_POSITIVE_REGULATION_OF_TUMOR_NECROSIS_FACTOR_SUPERFAMILY_CYTOKINE_PRODUCTION	0.00497657	0.03432	0.0799579	-0.687616	-1.55464	50	IL23A IL6 IL1A LBP NFATC4 APP HLA-E ARHGEF2 SELENOK ZBTB20 PSEN1 CLU RASGRP1
GO_RECEPTOR_BIOSYNTHETIC_PROCESS	0.00500008	0.0344135	0.0816146	-0.796826	-1.56698	22	ITGB3 PPARG PPARA NR1D1 SEC24A ACE2 ITGAV HDAC6 HIF1A
GO_RESPONSE_TO_PROSTAGLANDIN	0.00499911	0.0344135	0.0818787	-0.810055	-1.56465	20	AKR1C2 AKR1C3 PPARG SFRP1 TGFBR3 PRKCE PRKAA2
GO_SENSORY_PERCEPTION_OF_LIGHT_STIMULUS	0.0050126	0.0344654	0.0777077	-0.600171	-1.49835	103	OLFM2 USH1C EML2 DRAM2 ATP8A2 GABRR2 WHRN LAMB2 RIMS1 RGS9 EPAS1 REEP6 IMPG2 COL1A1 MYO7A ATF6 ABCA4 BEST1 CDH3 HSF4 CNNM4 SPATA7 ADGRV1 OAT NOB1 GNAT2 HMCN1 BBS4 GUCY2D BBS9 PDE6D RABGGTB LAMC3
GO_LIPOPOLYSACCHARIDE_MEDIATED_SIGNALING_PATHWAY	0.00502309	0.0345032	0.0802062	-0.724466	-1.56816	38	CD55 LBP CX3CL1 IRAK2 SIGIRR SASH1 BMP6 PRKCE PRKCA LTF IL18 MAPK3 CARD8 TRIB1 SCARB1 TRIM5
GO_ATTACHMENT_OF_MITOTIC_SPINDLE_MICROTUBULES_TO_KINETOCHORE	0.00506512	0.0347574	0.10308	0.908113	1.75226	15	AURKB NDC80 KIF2C CENPE CDT1 NUF2 HNRNPU
GO_AUTOPHAGOSOME	0.00508734	0.0348457	0.0774816	-0.617072	-1.51068	88	WIPI1 GABARAPL1 LAMP2 MAP1LC3B C9orf72 ATG9B GRAMD1A OPTN CALCOCO2 ULK1 ATG16L2 NBR1 NRBF2 MAPK15 ATP6AP2 FTH1 UVRAG TBC1D17 DAPK2 MAP1LC3B2 TECPR1 GABARAPL2 ADPRH WIPI2 GABARAP SQSTM1
HP_REDUCED_TENDON_REFLEXES	0.00508806	0.0348457	0.0742118	-0.472239	-1.33642	402	CRYAB RETREG1 COL13A1 SNAP25 NDRG1 MYH14 HSPB8 KIF1A FBN1 GFPT1 LITAF ATXN1 RYR1 C9orf72 GRIN2A WARS1 PSAP EEF1A2 FLVCR1 AARS1 ARHGEF2 PGM3 COL4A1 SCN4A LAMB2 GAA SBF2 CHRNB1 AP3B2 HSPG2 GARS1 GNE DKK1 ZSWIM6 ASAH1 STXBP1 DNM1 ATP1A1 SYNE2 PEX13 DES MARS1 IFRD1 SNX14 SCN3A PNPLA6 ARSA SIL1 BEAN1 DNAJB2 DNAJC6 HMGCL CPT1A CD59 ATP6AP2 FKBP10 PRX TYMP ATM HADHA SLC35A1 FXR1 PMM2 NAGLU FHL1 DNAJC3 P…
GO_ARTERY_MORPHOGENESIS	0.0051317	0.0351098	0.0792264	-0.717442	-1.56604	40	ACVRL1 VEGFA APOE LRP1 HEY1 NOTCH3 FOLR1 ENG LDLR ADAMTS9 NRP1 HES1 BMPR2
GO_CERAMIDE_CATABOLIC_PROCESS	0.00513829	0.0351201	0.081094	-0.840849	-1.55969	16	PSAP GLA NEU1 HEXA ASAH1 HEXB
GO_POSITIVE_REGULATION_OF_CHROMOSOME_SEGREGATION	0.00517103	0.0352742	0.105543	0.816723	1.81799	33	ESPL1 AURKB DLGAP5 FEN1 CCNB1 CDT1 CDC6 DDX11 SLF1 HNRNPU SFPQ RAD18 SMC6 SLF2 MACROH2A1 RCC2
GO_RESPONSE_TO_TEMPERATURE_STIMULUS	0.00516785	0.0352742	0.075428	-0.535647	-1.42408	185	HMOX1 TRPM8 CRYAB TCIM PPARG HSPA6 IL1A HSPB8 TRPV2 EIF2AK3 SCARA5 MAPT FOS HSPA2 ANO1 NFE2L1 LRP11 ZNF516 METRNL CAMK2D SIRT1 FOXO1 ACADVL SLC27A1 ATM SLU7 ERO1A GCLC UCP2 DNAJC3 MAPK3 ADRB2
GO_EXOPEPTIDASE_ACTIVITY	0.00518096	0.0353071	0.0775944	-0.653392	-1.53991	66	MMP14 LVRN CPVL VASH2 PRCP CTSH CPE VASH1 CPD DPP4 SCPEP1 MINDY2 MMP15 ACE2 CPQ MINDY1
GO_POSITIVE_REGULATION_OF_PEPTIDE_SECRETION	0.00520255	0.0353976	0.0758468	-0.574719	-1.47171	129	DOC2B IL6 SAA1 IRS2 CLTRN IL1A BAIAP3 LRP1 HLA-E ACSL4 ANO1 SELENOK XBP1 ANG WLS SEC24A TRPM4 BMP6 GOLPH3L PRKCE SERP1 MYOM1 ARRB1 ABCG1 AACS SRC CSF1R GJA1 HIF1A PFKFB2 DDX58 STX4 ADAM9 IFNGR1 GLUD1 EGFR ANKRD1 STAT3 EXOC1 NLGN2 KCNN4 GOLPH3
GO_REGULATION_OF_NEUROTRANSMITTER_TRANSPORT	0.00520447	0.0353976	0.0769251	-0.633053	-1.52502	78	ITGB3 BAIAP3 FBXL20 SNCG SNCA RIMS1 STXBP5L GPM6B STXBP1 RIMS3 ITGB1 SYT12 UNC13A RAB5A DGKI CASK RAB3B SLC30A1 SYT1 RHOT1 SYT11 NAPB
GO_AMYLOID_BETA_BINDING	0.00522934	0.0355318	0.0780504	-0.688733	-1.55209	49	COL25A1 CRYAB FBXO2 EPHB2 APOE LRP1 GRIN2A ITGA2 INSR HSPG2 CLU CST3 TM2D1 LDLR CLSTN1 ITM2B ADRB2 TLR6 SCARB1 ITM2C
GO_NEGATIVE_REGULATION_OF_IMMUNE_RESPONSE	0.00524455	0.0355675	0.0763803	-0.618665	-1.50992	86	HMOX1 CEACAM1 ARG2 PPARG BCL6 CD55 SELENOS JAK3 GRN HLA-B HLA-E LGALS3 HLA-A
GO_REGULATION_OF_MUSCLE_ADAPTATION	0.00524489	0.0355675	0.0774816	-0.670464	-1.54632	57	P2RX4 FBXO32 LMCD1 PPARA KLF4 MEF2A CAMK2D FOXO1 TNNT1 PDE9A PRKCA FOXO3 ATP2B4 PPP3CA HDAC4
GO_CELLULAR_GLUCAN_METABOLIC_PROCESS	0.00525608	0.0355807	0.0772576	-0.664275	-1.54355	60	PPP1R1A LEPR IRS2 SELENOS PYGL GAA INSR PGM2L1 NR1D1 PPP1R3B PGM1
GO_STRESS_ACTIVATED_PROTEIN_KINASE_SIGNALING_CASCADE	0.00525712	0.0355807	0.0743109	-0.513309	-1.39353	236	CRYAB AKR1B1 SH2D3C ERN1 VEGFA SFRP1 PER1 APP PLCB1 TNFRSF19 ZFP36L1 IGBP1 PDCD4 IRAK2 RAP2A MAP2K2 PJA2 FZD7 DKK1 SPAG9 ANKRD6 PINK1 HMGCR MAP3K10 SASH1 DUSP1 ARHGEF6 UBC FOXO1 NBR1 RASGRP1 MAP3K8 AMBP SDCBP MAP4K1 ZFP36 CCN2 RB1CC1 ARHGEF5 ZC3H12A FZD8 DUSP22 MAPK3 MTURN GADD45G MARVELD3 MAP3K7 QARS1 TLR6 TRIB1 TPD52L1 HIPK3 EGFR NCF1 PRDX1 RPS3 HACD3 KLHDC10 ULK4 DUSP10 IGF1R SH3RF1 TAB3 AXIN1…
GO_CARBOHYDRATE_DERIVATIVE_CATABOLIC_PROCESS	0.00535866	0.0360962	0.0746107	-0.561053	-1.44978	141	PDE2A APOBEC3G FBXO2 HPSE GPC3 GNS PSAP FUCA1 GLA GLB1 HSPG2 APOBEC3D NEU1 GPC4 HEXA FBXO27 CTBS HEXB HYAL1 DPYD NT5E CST3 PDE9A MANBA EDEM1 RENBP GPC1 NT5M OVGP1 FBXO17 ENPP4 APOBEC3F CHP1 VCAN TYMP ADAMTS9 FBXO6 NAGLU SDC3 CTSL FBXO44 UPP1 EDEM3 PDE4B ENTPD4 NPL PDE5A PNP
GO_CD4_POSITIVE_ALPHA_BETA_T_CELL_ACTIVATION	0.00535863	0.0360962	0.0767058	-0.673153	-1.5482	56	IL23A IL6 ARG2 BCL6 CD55 JAK3 LGALS7B
GO_FOREBRAIN_CELL_MIGRATION	0.00535938	0.0360962	0.0778214	-0.734264	-1.56795	35	ADGRG1 LAMB1 PSEN1 SYNE2 PEX13 DAB1 NDEL1 SRGAP2C MBOAT7 RTN4 EGFR EFHC1
GO_POSITIVE_REGULATION_OF_AXON_EXTENSION	0.00534375	0.0360962	0.0779357	-0.734343	-1.56812	35	MAP1B FN1 VEGFA TRPV2 LRP1 MAPT NDEL1 RUFY3 GDI1 SHTN1 CYFIP1 NRP1
HP_PROXIMAL_MUSCLE_WEAKNESS	0.00534996	0.0360962	0.0745103	-0.555694	-1.44693	151	CRYAB COL6A2 PPARG COL13A1 SNAP25 MYH14 LAMP2 GFPT1 TNXB RYR1 C9orf72 COL6A1 RBCK1 FOS SCN4A LAMB2 GAA PNPLA8 CHRNB1 LTBP4 ASAH1 SYNE2 DES
GO_SYMPORTER_ACTIVITY	0.00536803	0.0361193	0.0758468	-0.636367	-1.52554	75	SLC6A12 SLC16A4 SLC22A18 SLC17A5 SLC5A3 SLC6A16 SLC38A2 SLC39A8 SLC6A6 SLC6A17 SLC12A3 SLC4A7 SLC12A7 SLC33A1 SLC1A4 SLC1A1 SLC20A2 SLC5A5 SLC6A9 SLC15A4 SLC39A14 SLC36A4 SLC45A4
GO_PLASMA_MEMBRANE_ORGANIZATION	0.00539797	0.0362855	0.075428	-0.624731	-1.51516	82	OTOF FER1L4 NDRG1 PSAP ANO9 TLCD2 COL5A1 GSN DMKN SNX9 CLU ABCA7 OSBPL2 FAT4 SERP1 PRX CAV2 STX4 DNM2 ANO6 ANK3 MYOF SYT11 PTEN
GO_ACTIVATION_OF_IMMUNE_RESPONSE	0.00541881	0.0363197	0.0728642	-0.497991	-1.37027	278	C1S CEACAM1 PROS1 CFI VTCN1 CD55 C1R THEMIS2 C3 RBCK1 FYN LGALS3 HLA-A CD46 C1RL SLC39A10 ELF1 F2 PSEN1 BTN3A2 CLU PLEKHA1 VAV1 MUC16 BTN2A2 RPS6KA5 C5AR1 PRKCE CD59 PIK3CD PLD2 BTN3A3 BTN3A1 ICOSLG SRC PLCG1 PAG1 ARPC3 ZC3H12A DUSP22 MAPK3 RAB29 CYFIP1 WIPF2 CACNB3 PQBP1 MAP3K7 PRKCH CD47 NCK1 COLEC10 TRIM5 PLCG2 FOXP1 PRKACB RPS3 APPL2 MICB ACTG1 PDE4B DOCK1 YES1 KCNN4 NR4A3 MUC20 TAB3 IKBKB AD…
GO_QUINONE_METABOLIC_PROCESS	0.00541593	0.0363197	0.0779357	-0.763581	-1.56832	28	AKR1C2 AKR1C1 AKR1C3 AKR1B10 AKR1B1 AKR1A1 COQ10B HMGCR
HP_ABNORMAL_CIRCULATING_CARBOXYLIC_ACID_CONCENTRATION	0.00541061	0.0363197	0.0748125	-0.597925	-1.49087	102	CTH PLAU PHGDH ASS1 PC TNFRSF11B IRF6 APP MTHFR EPHX1 PNPLA8 SLC7A7 BCKDHA ETFDH MCEE MMUT TYMP DBT ATP8B1 MMAB TTC37 OAT FBXL4 AMT
HP_ABNORMALITY_OF_THE_LABIA_MINORA	0.00543624	0.0364012	0.101279	0.858108	1.80778	24	CDC45 ORC1 ORC6 ESCO2 CDT1 GMNN CDC6 FGFR2
GO_REGULATION_OF_RECEPTOR_INTERNALIZATION	0.00547886	0.0366511	0.0768152	-0.725087	-1.56345	37	ITGB3 VEGFA MKLN1 INSR DKK1 AHI1 CD63 SDCBP EGF ARRB1 NUMB PCSK9 ANKRD13A DLG4 PLCG2
GO_CELLULAR_EXTRAVASATION	0.00549065	0.0366945	0.0768152	-0.72912	-1.56428	36	ITGA4 PLCB1 GCNT1 IL1R1 SELPLG CX3CL1 ITGB1 F11R PIK3CD CD99L2 CD47 PDGFD GOLPH3 CD99 ITGA1
HP_ABNORMAL_MORPHOLOGY_OF_THE_ABDOMINAL_MUSCULATURE	0.00550287	0.0367407	0.0761656	-0.696558	-1.55517	46	CDKN1C FBN1 GPC3 COL5A1 KCNQ1 GPC4 B3GLCT MRAS RRAS COL1A1 MANBA RIT1
GO_FIBRONECTIN_BINDING	0.00553128	0.0368947	0.0778214	-0.80768	-1.56006	20	IGFBP3 ITGB3 VEGFA HSD17B12 ITGA4 CCDC80 FBLN1 ITGB1 ITGAV CTSK CCN2 CTSS
GO_CYCLIC_NUCLEOTIDE_MEDIATED_SIGNALING	0.0055451	0.0369513	0.0739168	-0.600646	-1.49433	100	DEFB1 ADGRG1 PDE2A NPR1 ADM2 SOX9 AQP1 APOE RXFP1 ADGRF1 RNF157 ADRA2B GNAL PDE9A GPHA2 PRKCA GNAI1 S1PR2 ATP2B4 ADGRB2 DGKQ GNA13 ADRB2
HP_EMG_IMPAIRED_NEUROMUSCULAR_TRANSMISSION	0.00556974	0.0370798	0.0771463	-0.783804	-1.56458	24	COL13A1 SNAP25 GFPT1 RYR1 SCN4A LAMB2 CHRNB1
HP_ABNORMALITY_OF_THE_GALLBLADDER	0.00563368	0.0374694	0.0746107	-0.662535	-1.5395	60	CLIP2 ACVRL1 SC5D PSAP DHCR7 MST1 FUCA1 GNE SCNN1A B3GLCT ENG ARSA GPC1 EPB41 JMJD1C BPGM SEC23B COMT RREB1 PNPLA2 SMAD4 SPTB KCNN4 DMPK SEC24C
GO_T_CELL_SELECTION	0.0056457	0.0375132	0.0771463	-0.813944	-1.55724	19	IL23A IL6 SHH
GO_NEGATIVE_REGULATION_OF_SMALL_GTPASE_MEDIATED_SIGNAL_TRANSDUCTION	0.00565222	0.0375205	0.0749141	-0.683215	-1.54991	51	RASA4 RASA4B BCL6 EPHB2 SPRY2 TIMP2 CGNL1 ITGB1 ARHGAP12 MET RASA3 RASAL3
HP_PEDIATRIC_ONSET	0.00567505	0.037636	0.0699562	-0.462275	-1.31704	442	COL6A2 CFI RETREG1 NDRG1 KIF1A GFPT1 EIF2AK3 SCN2A LITAF RYR1 COL6A1 MTHFR WARS1 PSAP EEF1A2 FLVCR1 SCN4A C12orf57 SBF2 CLDN16 GLA PNPLA8 KCNMA1 GLB1 IFT140 GTPBP2 SLC7A7 SCNN1A ZSWIM6 HEXA CHST6 ASAH1 PINK1 F2 RNASET2 GJB3 SASH1 MAST1 SYNE2 CA12 KRT86 SNX14 SCN3A TMPRSS3 PNPLA6 SIL1 TNNT1 AUH SLC12A3 TRAPPC9 LACC1 CD59 ROR1 DHPS ATP6AP2 KDM5B TNNI3 PRX SLC35A1 P4HTM S1PR2 ATP8B1 SLC35A2 ADGRV1 N…
HP_INCREASED_PURINE_LEVEL	0.00568146	0.0376424	0.0763803	-0.783033	-1.56304	24	PPARG TNFRSF11B EIF2AK3 LMAN1 CLDN16 HMGCL
GO_REGULATION_OF_PLASMA_LIPOPROTEIN_PARTICLE_LEVELS	0.00570919	0.0377899	0.074113	-0.662146	-1.5386	60	HMOX1 PLA2G3 APOE NPC2 LIPA LIPG NPC1 VLDLR APOM ABCA7 BMP1 PLA2G10 LMF1 ACSL3 AMN LDLR ABCG1 MYLIP NCEH1 SOAT1 PCSK9 HDLBP SCARB1 P4HB PRKACB
HP_ABNORMALITY_OF_SKELETAL_MUSCLE_FIBER_SIZE	0.00573185	0.0379036	0.0746107	-0.692724	-1.55131	47	CRYAB COL6A2 PPARG MYH14 RYR1 COL6A1 FOS GNE
GO_NEGATIVE_REGULATION_OF_INTRACELLULAR_SIGNAL_TRANSDUCTION	0.00575681	0.0380323	0.0697087	-0.469734	-1.32988	404	TRIB3 ATF3 SOD2 PDE2A RASA4 RASA4B CCN3 DUSP5 CASTOR1 MINAR1 EFNA1 BCL6 DDIT3 EPHB2 SFRP1 SELENOS PER1 LITAF HERPUD1 APOE SPRY2 KLF4 ARHGEF2 IGBP1 DEPTOR TMSB4X PDCD4 TIMP2 RNF157 FBLN1 TXNDC12 PIK3IP1 OPTN SERPINE2 NR1D1 XBP1 PINK1 HMGCR CLU CGNL1 PLEKHA1 DUSP1 HYOU1 ITGB1 BTN2A2 DYRK3 NOP53 WWC3 SIRT1 FOXO1 LIF AMBP CDKN2D SEMA6A TPT1 ARHGAP12 CHP1 PRKAA2 PPP2R5B TMBIM6 ARRB1 CDK5RAP3 ATM SRC T…
GO_MOVEMENT_IN_HOST_ENVIRONMENT	0.00578527	0.0381839	0.0719452	-0.57305	-1.46616	128	ITGB3 CLDN1 PC CD55 IFITM1 ITGA2 NPC1 SELPLG GSN MID2 DPP4 SCARB2 CD46 HYAL1 ACE2 ITGB1 CTSB ITGAV F11R PIKFYVE LDLR UVRAG CDH1 HAVCR1 SRC EXOC2 EFNB3 XPR1 TSG101 MET IST1 CAV2 NCAM1 ITGA5 SLC20A2 CTSL SCARB1 TRIM5 EGFR P4HB TRIM22
GO_ACTIVE_ION_TRANSMEMBRANE_TRANSPORTER_ACTIVITY	0.00582225	0.0383548	0.0716762	-0.571104	-1.46245	129	SLC6A12 SLC17A5 ABCC3 SLC5A3 FXYD2 SLCO4A1 TMCO3 ATP1A1 SLC9A7 SLC38A2 SLC39A8 SLC6A6 ATP6V0E1 PCYOX1 SLC12A3 ATP6V1E1 ATP1B1 SLC4A7 SLC8A2 ATP2B4 SLC12A7 SLC33A1 ATP2A3 SLC26A11 SLC1A1 SLC7A11 ATP6V1A ATP8A1 SLC26A9 SLC20A2 SLC5A5 SLC26A6 SLC6A9 SLC39A14 ATP7B SLC45A4 ATP6V1G1 SLC26A7 SLC8B1 SLC9A5 CLCN5 ATP1B3 SLC25A1 SLC11A2 ATP2C2 SLC4A5
GO_POSITIVE_REGULATION_OF_T_CELL_MIGRATION	0.00582155	0.0383548	0.0758468	-0.806132	-1.55707	20	STK39 ITGA4 APP SELENOK CCL20 ADAM17 ADAM10 CD99L2
GO_MRNA_EXPORT_FROM_NUCLEUS	0.0058352	0.0384035	0.10699	0.638411	1.64405	106	ALYREF U2AF2 HNRNPA2B1 DDX39A SRSF1 NDC1 SRSF2 SRSF7 NUP35 NUP188 SRSF3 POLR2D NUP107 UPF3B NCBP1 EIF5A NUP155 ENY2 EIF4A3 RAE1 THOC3 THOC7 SRSF9 NUP85 MAGOH NUP160 U2AF1 MCM3AP SUPT6H NUP205 NUP214 THOC1 SRSF6 NUP88 NSUN2
GO_CELL_SURFACE_RECEPTOR_SIGNALING_PATHWAY_INVOLVED_IN_CELL_CELL_SIGNALING	0.00587256	0.0386126	0.0685872	-0.457425	-1.30879	470	NOTUM P2RX4 IGFBP1 CTNNBIP1 SHISA2 DKK3 DDIT3 HBP1 SFRP1 GPC3 NFATC4 SHH NR4A2 SOX9 APOE APP LRP1 PLCB1 GRIN2A CALCOCO1 C3 KLF4 NKD2 SULF1 TMEM170B CPE RIMS1 CHRNB1 PLPP3 FZD7 DKK1 GPC4 ANKRD6 KREMEN1 SHANK2 PSEN1 AGO4 WLS IFT20 PTPRU TRPM4 FOLR1 BAMBI CDH2 CD24 APC2 UBC COL1A1 FOXO1 SCEL CAPRIN2 RAB5A ROR1 CDH3 WNT6 EGF ATP6AP2 AGO3 FOXO3 PRKAA2 NKD1 SRC TNKS S1PR2 SLC8A2 FZD8 PPP3CA ADRB2 TSPAN…
GO_PROTEOGLYCAN_BINDING	0.0058815	0.0386347	0.0753244	-0.79919	-1.5584	21	CHRD FN1 HPSE APOE LRP1 NID1 ITGA2 COL5A1 COL5A3 PTPRF CTSB SDCBP CTSK CTSS PTPRS
HP_SUBCUTANEOUS_HEMORRHAGE	0.0059008	0.0387247	0.0709732	-0.556825	-1.4438	145	ACVRL1 C1S PLAU PROS1 ITGB3 EPHB2 FBN1 C1R TNXB DSE APOE CD109 ITGA2 COL5A1 LMAN1 GSN HPS3 SCARB2 NOTCH3 F2 BLOC1S3 FKBP14 RIN2 ENG COL1A1 RASGRP1 JMJD1C SLC39A13 SLC35A1 MVK CLCN7 ETHE1 LYST XPR1 COMT STIM1 RREB1 IRF2BP2 PLOD1
GO_MUSCLE_CELL_APOPTOTIC_PROCESS	0.00591943	0.0388101	0.0733371	-0.686112	-1.54619	49	NUPR1 HMOX1 SOD2 PPARG PDCD4 ATF4 HMGCR CAMK2D PAX8 SIRT1
GO_NEGATIVE_REGULATION_OF_AXONOGENESIS	0.00598237	0.0391857	0.0726776	-0.675553	-1.54539	54	SPP1 FSTL4 EPHB2 PSEN1 SEMA3F PLXNA3 IFRD1 DAB1 SEMA4B SEMA6A RUFY3 RTN4 EFNB3 GDI1 PTPRS SEMA3C NRP1 ULK2 PTEN MCF2 LRP4 SEMA4D CDKL3 WNT3A
GO_COLLAGEN_FIBRIL_ORGANIZATION	0.006	0.039264	0.0735288	-0.731426	-1.56189	35	COL13A1 TNXB DDR2 COL5A1 LOXL2 ADAMTS14 COL5A3 COL1A1 MMP11 CRTAP P4HA1
GO_CELLULAR_GLUCOSE_HOMEOSTASIS	0.00602549	0.0393935	0.0706293	-0.58524	-1.47597	112	IRS2 SERPINF1 ERN1 CLTRN PCK2 BAIAP3 LRP1 ANO1 ZBTB20 NR1D1 XBP1 HMGCR TRPM4 SIRT1 FOXO1 PRKCE GCLM CCDC186 MLXIPL FOXK1 FOXO3 PRKAA2 ARRB1 AACS GCLC HIF1A PPP3CA SIDT2 RACK1 STX4 HKDC1 SLC39A14 BRSK2
GO_GLIAL_CELL_PROJECTION	0.00607382	0.0396719	0.0740147	-0.791113	-1.55574	22	ADGRG1 AKR1B1 APP MAPT FYN TMEM50A PINK1 ABCA7 ITGB1
GO_FATTY_ACID_DERIVATIVE_TRANSPORT	0.00608247	0.039691	0.0743109	-0.811695	-1.55294	19	P2RX4 PLA2G3 PNPLA8 PLA2R1 PLA2G10 PLA2G4A
GO_MEMORY	0.00609647	0.0397448	0.0713221	-0.642389	-1.52611	70	SERPINF1 NFATC4 SCN2A ATXN1 APOE PLCB1 GRIN2A LGMN MAPT ADGRF1 INSR PJA2 CALB1 VLDLR NQO2 PSEN1 SGK1 CEBPB ABCA7
GO_ORGANIC_HYDROXY_COMPOUND_CATABOLIC_PROCESS	0.00618474	0.0402066	0.0719452	-0.703298	-1.55311	43	AKR1C3 AKR1B10 MAOA APOE DIO3 SULT1A1 MOXD1 ALDH2 IMPA2 ALDH3B1 MIOX COMT OCRL BPNT1 SCARB1
GO_REGULATION_OF_ENDOPLASMIC_RETICULUM_UNFOLDED_PROTEIN_RESPONSE	0.00617607	0.0402066	0.0729581	-0.76045	-1.56189	28	DNAJB9 ERN1 HSPA5 FICD BCL2L11 XBP1 ATF6 PPP1R15B RACK1 NCK1 AGR2
GO_RESPONSE_TO_CATECHOLAMINE	0.00618013	0.0402066	0.0717655	-0.685355	-1.54448	49	APP SNCA ALK ATF4 KCNQ1 RGS9 GNAL PALM ATP2B4 MAPK3 CAV2 HCN3 GNAS DNM2 NCSTN PDE4B NR4A3 GNB5
GO_FORMATION_OF_PRIMARY_GERM_LAYER	0.00620068	0.0402632	0.0701227	-0.610374	-1.49646	89	CHRD FN1 ITGB3 DUSP5 MMP14 ITGA4 COL6A1 LAMB1 KLF4 COL4A2 ITGA2 COL5A1 FZD7 TXNRD1 DKK1 POFUT2 WLS DUSP1 MMP15 ITGB1 ITGAV
GO_POSITIVE_REGULATION_OF_LEUKOCYTE_DIFFERENTIATION	0.00620509	0.0402632	0.0699562	-0.602468	-1.49084	96	IL23A CTNNBIP1 MMP14 BCL6 IL1A TNFSF9 SHH ZFP36L1 FOS CD46 ATP6AP1 XBP1 BTN2A2 RASGRP1 LIF PRKCA ZBTB46 IL18 IL34 FLT3LG IL15 TRIB1 GNAS NKAP DUSP10 PNP
GO_NEGATIVE_REGULATION_OF_CELL_CELL_ADHESION	0.00621694	0.0403023	0.0695451	-0.585346	-1.47469	111	CEACAM1 VTCN1 ARG2 VEGFA ASS1 BCL6 PPARA SHH JAK3 SPINT2 KLF4 LGALS3 LGALS7B AKNA UBASH3B SERPINE2 MIA3 CEBPB BMP6 BTN2A2 CDH1 PAG1 ZC3H12A EPCAM DUSP22 NEXMIF FXYD5 CD9 MBP
GO_LUMENAL_SIDE_OF_ENDOPLASMIC_RETICULUM_MEMBRANE	0.00624735	0.0404615	0.0736252	-0.84301	-1.546	15	HLA-B HLA-E HLA-A HLA-C HLA-H HM13 TAPBP CANX HLA-F
GO_LIGAND_GATED_CALCIUM_CHANNEL_ACTIVITY	0.00626717	0.040552	0.0729581	-0.796967	-1.55406	21	TRPM8 P2RX4 TPCN1 RYR1 GRIN2A TRPM4
GO_ALPHA_BETA_T_CELL_PROLIFERATION	0.00629693	0.0406684	0.0724924	-0.774125	-1.55748	25	IL23A ARG2 EBI3 CD55 HLA-E LGALS7B HLA-A
GO_GLIOGENESIS	0.00629117	0.0406684	0.0681227	-0.524888	-1.4057	200	P2RX4 ADGRG1 IL6 LEPR PPARG MMP14 PHGDH NDRG1 SHH ERBB3 SOX9 GRN AREG APP LRP1 MAPT LAMB1 LAMB2 CX3CL1 GSN VIM SPINT1 NFE2L1 SERPINE2 NR1D1 F2 PSEN1 CLU SYNE2 HEXB GCM1 CDH2 DAB1 C5AR1 HDAC11 LIF GPC1 ROR1 SRGAP2C PLAG1 MBOAT7 LDLR DNER PRX RTN4 MATN2 CSF1R
GO_PROTEIN_DISULFIDE_ISOMERASE_ACTIVITY	0.00630378	0.0406747	0.0730523	-0.818583	-1.55118	18	ITGB3 ERO1B PDIA5 CRELD1 QSOX1 PDIA2 PDIA3 ERP44 PDIA6 ERO1A PDIA4
GO_POSITIVE_REGULATION_OF_INSULIN_SECRETION	0.00631815	0.0407294	0.0709732	-0.684827	-1.54329	49	DOC2B IRS2 CLTRN BAIAP3 LRP1 ACSL4 ANO1 TRPM4 PRKCE SERP1 ARRB1 AACS GJA1 HIF1A PFKFB2 STX4 GLUD1
GO_RETINA_DEVELOPMENT_IN_CAMERA_TYPE_EYE	0.00633984	0.0408312	0.0691411	-0.599959	-1.4885	98	ACVRL1 IGFN1 SERPINF1 USH1C SOX9 ATP8A2 COL4A1 LAMB2 CALB1 AHI1 DIO3 CLIC4 ACVR2B PSEN1 PROM1 PDGFRA RAB11FIP4 ATP2B4 NAGLU HIF1A TSPAN12 PTPRM MAN2A1 GNAT2 NRP1
GO_SERINE_FAMILY_AMINO_ACID_METABOLIC_PROCESS	0.00642241	0.0413245	0.071147	-0.736887	-1.55833	33	CTH PHGDH SERINC5 PSPHP1 SARS1 GGT1 THNSL2 GCLM MPST SHMT2 SERINC3 GCLC SLC7A11 AMT
GO_MESENCHYMAL_CELL_PROLIFERATION	0.00645293	0.041406	0.071147	-0.745459	-1.55844	31	CHRD CTNNBIP1 IRS2 VEGFA GPC3 SHH SOX9 ZEB1 FAT4
GO_NUCLEAR_PERIPHERY	0.00646141	0.041406	0.10204	0.624433	1.61957	113	UHRF1 KIF4A BLM CENPF PCNA CENPW HNRNPM SUV39H1 LMNB1 LMNB2 TELO2 ZNF326 HNRNPA2B1 POLA1 SMC1A NUP35 YEATS4 HNRNPU RUVBL2 NUP107 CFL1 SFPQ NUFIP1 ENC1 FIGN RUVBL1 HAT1 PSPC1 EBNA1BP2
GO_VACUOLAR_TRANSPORT	0.00645941	0.041406	0.06797	-0.562728	-1.44774	135	LAMP2 GRN LRP1 C9orf72 EPG5 PSAP CHMP1B NPC1 RNF157 TMEM50A SCARB2 PINK1 HOOK1 CLU GCC2 CCDC91 CHMP5 VPS37D STX8 MON1B LYST HOOK2 ADRB2 TSG101 SNX16 TMEM106B PCSK9 VPS39 VPS28 RNF215 LEPROT VPS13C
GO_VIRION_ASSEMBLY	0.00646502	0.041406	0.0705441	-0.711933	-1.55401	40	PC APOE CHMP1B UBC TBC1D20 CHMP5 VPS37D TSG101 VPS28 LRSAM1 VPS37A MVB12A CHMP4C RAB43
HP_HYPOTENSION	0.00645316	0.041406	0.0694637	-0.644999	-1.52316	67	CFI LEPR SAA1 RYR1 PSAP SNCA MMEL1 COL5A1 GSN SCNN1A CD46 HEXB ARSA COL1A1 SLC12A3 HMGCL DHPS B2M
GO_HYDROLASE_ACTIVITY_ACTING_ON_GLYCOSYL_BONDS	0.00649456	0.0415567	0.0685091	-0.609021	-1.49314	89	HPSE PSAP MAN2B1 SMPDL3B IL1R1 GAA FUCA1 GLA GLB1 NEU1 GNE KLB MACROD1 HEXA MACROD2 CTBS HEXB HYAL1 MANBA EDEM1 GANAB IL1RAP OVGP1 NAGLU PGGHG MAN2B2 MAN2A1 ADPRH TLR6 MAN2A2
HP_ABNORMALITY_OF_THE_MUSCULATURE_OF_THE_LIMBS	0.00650177	0.0415645	0.0660729	-0.483007	-1.34737	329	CRYAB COL6A2 PPARG COL13A1 SNAP25 MYH14 RTN2 HSPB8 KIF1A GFPT1 RYR1 COL6A1 PSAP MAPT EEF1A2 AARS1 FBN2 SCN4A LAMB2 SBF2 CHRNB1 LTBP4 AP3B2 GARS1 GNE DKK1 STXBP1 DNM1 ATP1A1 SYNE2 NIPA1 DES YARS1 MARS1 SCN3A CUL7 PNPLA6 DNAJB2 DNAJC6 CD59 DHPS SLC39A13 PRX TYMP HADHA GMPPA FHL1 SLC33A1 PPP3CA LYST C12orf65 GAN STIM1 PLXND1 ATP6V1A
GO_CATALYTIC_STEP_2_SPLICEOSOME	0.00651659	0.0416207	0.0998086	0.663952	1.67397	87	HNRNPM ALYREF HNRNPA2B1 SRSF1 HNRNPR PPIL1 SNRPD1 SNRPF HNRNPU DHX35 SF3A3 SYNCRIP LSM3 SNRNP40 EIF4A3 PRPF19 SF3B3 SNRPB DDX23 HNRNPH1 CACTIN HNRNPA3 MAGOH SNRPG U2AF1 LSM2 EFTUD2 SNRPE ZCCHC8 PNN CDC5L AQR SNRPD3 LSM7 RBM8A DHX38
GO_ALPHA_AMINO_ACID_CATABOLIC_PROCESS	0.00652979	0.0416666	0.0689021	-0.640928	-1.52264	70	ARG2 CRYM HGD KYAT1 GLS ALDH6A1 THNSL2 IL4I1 HIBADH AUH HMGCL SHMT2 ATP2B4 PHYKPL OAT AMT GOT1 GPT2 GLUD1
GO_PROTEASE_BINDING	0.0065673	0.0418553	0.06797	-0.60016	-1.48685	97	SERPINA5 FN1 ITGB3 LCN2 SELENOS RYR1 LRP1 PSAP IL1R1 OS9 TIMP2 DPP4 PINK1 ITGB1 ITGAV SERPINB6 ATP9A TIMP1 UBC COL1A1 CST3 ANXA9 RHBDD2 LDLR DERL3 RFFL STIM1 SYVN1 CCBE1 MBP RIOK3
GO_PROTEIN_MATURATION	0.00657146	0.0418553	0.0665681	-0.518476	-1.39591	213	PLAU ERO1B MMP14 C1R PLAT SHH GRIN2A LGMN NKD2 CTSH CPE GGT1 TMEM59 CPD GSN SPON1 ASPH C1RL SERPINE2 PSEN1 MELTF ACE2 HM13 CAST CORIN TSPAN33 ADAMTS13 NAA80 LMF1 DHPS ADAM10 ATP6AP2 TSPAN5 SRC CTSS ERO1A TBC1D10A GLG1 PCSK9 CCBE1 CARD8 BIRC3 SDE2 CTSL CHAC1 ATP7B PRKACB NCSTN PCSK4 XIAP CTSZ PERP CIAO2B LONP2
HP_DEMENTIA	0.00657961	0.0418686	0.0673691	-0.566226	-1.4522	131	PLAU CTSF NR4A2 GRN IRF6 APOE APP C9orf72 PSAP SNCA NPC2 MAPT WDR45 COL4A1 NPC1 CP SCARB2 NOTCH3 HTRA1 HEXA ASAH1 PINK1 PSEN1 RAB39B ABCA7 PNPLA6 ARSA CST3 DNAJC6 SERPINI1 ATP6V1E1 TYMP ITM2B CSF1R XPR1 TMEM106B ATP6V1A TUBA4A SQSTM1 ATP7B DGUOK PRDX1 VPS13C
GO_MONOCYTE_CHEMOTAXIS	0.00660177	0.041971	0.0708867	-0.783114	-1.55236	23	IL6 CCN3 LGMN LGALS3 CX3CL1 S100A14 MOSPD2 DUSP1 CCL20
GO_ANION_TRANSMEMBRANE_TRANSPORT	0.00662682	0.0420916	0.0664967	-0.527959	-1.40796	191	SLC6A12 STK39 IRS2 MPC1 CLTRN SLC3A1 ANO9 GABRR2 CLDN4 ANO1 SLC43A1 SLC7A7 SLC35D2 CLIC4 PSEN1 SLC9A7 SLC38A2 SLC39A8 FOLR1 ACE2 ITGB1 SLC6A6 ANO8 CPT1B PCYOX1 SLC12A3 BEST1 CPT1A SLC27A1 PRKAA2 SLC25A29 SLC4A7 SLC35A1 SLC35A2 SLC12A7 GJA1 SLC1A4 CLCN7 XPR1 SLC26A11 ACSL5 SLC1A1 SLC7A11 SLC26A9 CLCN6 SLC20A2 ANO6 PACC1 SLC5A5 SLC26A6 SLC6A9 SLC15A4 SLC36A4 SLC25A30 ANO10 PRKAB2 SLC26A7 PRKAG2 SLC…
GO_RESPONSE_TO_CARBOHYDRATE	0.00663525	0.0421064	0.0667116	-0.540287	-1.42312	169	MAP1B COL6A2 IRS2 SERPINF1 ERN1 CLTRN PCK2 BAIAP3 SELENOS LRP1 ME1 ZFP36L1 ITGA2 ANO1 ACVR1C TXNIP ACVR2B ZBTB20 NR1D1 XBP1 HMGCR NAMPT APOM TRPM4 COLEC12 CST3 PRKCE GCLM CCDC186 MLXIPL CCN2 FOXO3 PRKAA2 ARRB1 AACS GCLC GJA1 HIF1A PPP3CA PFKFB2 SIDT2 RACK1 GOT1 STX4 SLC26A6 SLC39A14 BRSK2
GO_ENDOTHELIAL_CELL_CHEMOTAXIS	0.00668499	0.0422995	0.0706293	-0.794718	-1.54968	21	SMOC2 P2RX4 NR4A1 CCN3 VEGFA LGMN TMSB4X
GO_KIDNEY_EPITHELIUM_DEVELOPMENT	0.00669014	0.0422995	0.0672951	-0.596121	-1.48071	99	CTNNBIP1 ARG2 VEGFA NPNT IRX3 SFRP1 GPC3 SHH SOX9 LAMB2 MAGED1 CALB1 MYO1E AHI1 CD24 PROM1 PAX8 FAT4 LIF WNT6
GO_MUSCLE_CELL_MIGRATION	0.00668175	0.0422995	0.0684313	-0.656245	-1.52885	61	IGFBP3 PLAU ITGB3 CCN3 ADAMTS1 PLAT LRP1 DDR1 ITGA2 PLEKHO1 FOXO4 CORO1B DOCK4 SRC HDAC4 NRP1 PDGFD TRIB1
HP_ABNORMAL_CIRCULATING_CREATININE_LEVEL	0.0066828	0.0422995	0.0705441	-0.788117	-1.54985	22	CFI C3 WDR19 CD46 NT5E GANAB CORIN ADAMTS13
GO_ARACHIDONIC_ACID_METABOLIC_PROCESS	0.00671952	0.0423924	0.0696267	-0.740297	-1.55717	32	AKR1C3 PTGDS EPHX1 FAAH2 PNPLA8 CYP2C9 MGLL CYP2C18 PLA2G10 PLA2G4A CYP2J2 MAPK3 PTGS1 CYP2C19 CYP2D7 GPX4
GO_NEGATIVE_REGULATION_OF_CELL_CYCLE_G1_S_PHASE_TRANSITION	0.00672935	0.0423924	0.0986305	0.652519	1.6574	93	GTSE1 E2F7 E2F8 CDK1 PCNA E2F1 CCNB1 RBL1 AURKA CDKN2C TFDP1 RFWD3 GJC2 CDC25C CDK4 TRIAP1 CNOT9 EZH2 RIPK1 ZNF655 PLAGL1 PIDD1
GO_NEGATIVE_REGULATION_OF_LIPID_LOCALIZATION	0.00671603	0.0423924	0.0695451	-0.731086	-1.55373	34	ITGB3 IL6 IRS2 PPARG PPARA TTC39B SHH PLA2R1 SREBF2 ITGAV PLA2G10 EGF ABCG1
GO_REGULATION_OF_SUPRAMOLECULAR_FIBER_ORGANIZATION	0.00672441	0.0423924	0.0653165	-0.491459	-1.35623	288	CRYAB MAP1B CYRIA SFRP1 JMY APOE APP C9orf72 EML2 PLEKHH2 SNCA MAPT ASAP3 TRIM54 ARHGEF2 TTBK2 TMSB4X CARMIL2 PREX1 CX3CL1 CAPG GSN SNX9 PSEN1 CLU CGNL1 EPS8 APC2 SPIRE1 PRKCE CRACD HDAC6 F11R NAA80 SPIRE2 CORO1B CCN2 LDLR FCHSD1 ARHGEF5 MAPRE3 ARPC3 ARFIP2 CYFIP1 MET SH3PXD2B NRP1 DSTN ADD3 CD47 NCK1 BBS4 CIB1 WASF3 ARHGEF10L RPS3 SMAD4 ACTG1 SPTB
GO_NEUROINFLAMMATORY_RESPONSE	0.00674734	0.0424418	0.0693827	-0.730916	-1.55337	34	NUPR1 IL6 GRN APP LRP1 SNCA MAPT CX3CL1 NR1D1 NAMPT PSEN1 CLU C5AR1 LDLR ATM IL18
GO_POSITIVE_REGULATION_OF_MITOTIC_SISTER_CHROMATID_SEGREGATION	0.00675478	0.0424418	0.090497	0.862418	1.78754	22	ESPL1 AURKB DLGAP5 CDT1 SLF1 HNRNPU
GO_PYRUVATE_METABOLIC_PROCESS	0.00675559	0.0424418	0.0665681	-0.571208	-1.45802	125	NUPR1 PDK4 MPC1 PC PPARA PCK2 APP ME1 ALDOC INSR PGM2L1 ZBTB20 PSEN1 PRXL2C PGM1 HAGH MLXIPL FOXK1 PRKAA2 PRKAG1 HIF1A PFKFB2 HDAC4 BPGM
GO_ENDOCYTIC_VESICLE_MEMBRANE	0.00679122	0.042591	0.0664255	-0.577289	-1.46368	117	NOSTRIN LAMP2 DMBT1 PIP4P1 APOE LRP1 HLA-B HLA-E HLA-A RAB9A RAB11FIP1 SCARB2 HLA-C WLS HLA-H CAMK2D SEC22B UBC COLEC12 ATP6V0E1 TAPBP RAB5A WNT6 B2M PIKFYVE LDLR CD9 HLA-F OCRL DLG4 STX4 TLR6 DNM2 SCARB1 APPL2 RAB22A PICALM AP2A2 BTBD8 VAMP3 RAB32 WNT3A FZD4 WASL RAB31 RAB43 ANXA3 WNT3
HP_HETEROTROPIA	0.00679166	0.042591	0.0662838	-0.560302	-1.44328	137	COL6A2 ADGRG1 NALCN COL8A2 PHGDH COL13A1 SNAP25 SLC17A5 FBN1 COL6A1 COL4A1 ARHGAP31 KCNMA1 TMEM231 TCTN3 ZSWIM6 BLOC1S3 ZEB1 OFD1 SEC23A FAM149B1 ATF6 HADHA P4HTM SLC35A2 PMM2 NEXMIF GNAT2 ADD3 RPL10 SYT1 TBC1D23 DDOST GTF2E2 ATRX RRM2B PDE6D
GO_MITOTIC_SISTER_CHROMATID_COHESION	0.00680199	0.0426172	0.090497	0.852467	1.7959	24	CDC20 CDCA5 DSCC1 HASPIN SMC1A SGO1 SLF1
GO_LIVER_MORPHOGENESIS	0.00681312	0.0426483	0.0703746	-0.832225	-1.5437	16	CEACAM1 IL6 XBP1 CEBPB
GO_SITE_OF_DNA_DAMAGE	0.00684806	0.0428282	0.0963939	0.683851	1.69914	76	WDR76 H2AX ESCO2 AUNIP TIMELESS RAD51 HROB WRAP53 RFWD3 PAXX SLF1 ELOA SAMHD1 SETMAR RBBP8 PARP1 PRPF19 XRCC5 RAD18 SMC6
HP_EEG_WITH_MULTIFOCAL_SLOW_ACTIVITY	0.00686052	0.0428674	0.0693019	-0.761472	-1.55347	27	GRIN2A EEF1A2 AARS1 AP3B2 STXBP1 DNM1 SCN3A PPP3CA ATP6V1A
HP_POLYPHAGIA	0.0068764	0.0429278	0.0692214	-0.761412	-1.55335	27	IL6 LEPR PRDM16 SLC3A1 GRN MAPT PSEN1
GO_PHAGOCYTOSIS	0.00690281	0.0430242	0.065249	-0.532529	-1.4128	181	MFGE8 ITGB3 LEPR PPARG LBP TGM2 LRP1 ICAM5 C3 FYN ITGA2 GSN GULP1 ABCA7 SIRPB1 ITGB1 VAV1 ITGAV COLEC12 MYO7A PRKCE IRF8 RAB5A PLD2 ARHGAP12 LDLR KIAA1109 HAVCR1 SRC PLCG1 ARPC3 MAPK3 LYST CDC42SE2 IL15 CYFIP1 MET WIPF2 LMAN2 RACK1 CD47 NCK1 TM9SF4 DNM2 ANO6 SCARB1 EIF2AK1 PLCG2 APPL2 ACTG1 SYT11 DOCK1 YES1 PTEN C1orf43
GO_U1_SNRNP	0.00690427	0.0430242	0.0906765	0.82108	1.79815	30	RNVU1-2A RNVU1-8 SNRPD1 SNRPF RNVU1-6 RNU1-4 RNU1-2 RNU1-1 RNU1-3 RNVU1-18 RNVU1-7 RNVU1-14 SNRPC SNRPA SNRPB RNVU1-19 LUC7L3 LUC7L SNRPG SNRPE SNRNP70
GO_REGULATION_OF_CD4_POSITIVE_ALPHA_BETA_T_CELL_ACTIVATION	0.00692036	0.0430856	0.0682765	-0.71645	-1.55081	38	IL23A ARG2 BCL6 CD55 JAK3 LGALS7B
HP_APLASIA_HYPOPLASIA_OF_THE_EAR	0.00697799	0.0434054	0.0970489	0.64745	1.6506	96	CDC45 ORC1 KIF15 ORC6 CDT1 MCM5 POC1A BMP2 POLE GMNN TCOF1 POLA1 CDC6 DDX11 FKRP KCTD1 RNU4ATAC FANCB CENPJ PCNT RBM10 POLR1A FGFR2 CHST3 SF3B4 GABRD PLEC OTUD6B LAS1L
GO_ENDOTHELIAL_CELL_DEVELOPMENT	0.00699876	0.0434955	0.0672213	-0.673304	-1.53602	53	PDE2A VEGFA CLDN1 TJP3 FASN CLIC4 ENG STC1 F11R S1PR2 GSTM3 PTPRS MSN VCL MET CLDN3
GO_PLASMA_LIPOPROTEIN_PARTICLE_CLEARANCE	0.00703504	0.0436816	0.0676675	-0.712824	-1.54934	39	HMOX1 APOE NPC2 LIPA LIPG NPC1 VLDLR APOM LMF1 AMN LDLR MYLIP NCEH1 SOAT1 PCSK9 HDLBP SCARB1
GO_INTRA_GOLGI_VESICLE_MEDIATED_TRANSPORT	0.00706492	0.0438017	0.067894	-0.7388	-1.55402	32	COG6 COPA GOLGA5 COPG1 RAB33B COG5 RAB6B COPB2 COG3 RAB6A NAPG GOLGA3 GABARAPL2 CUX1
HP_DYSKINESIA	0.00706704	0.0438017	0.0647823	-0.548859	-1.428	150	NALCN SCN2A C9orf72 SNCA SARS1 EEF1A2 AARS1 SIK1 AP3B2 KCNMA1 PINK1 STXBP1 DNM1 RAB39B SCN3A SIL1 DNAJC6 TRAPPC9 MBOAT7 KDM5B SLC35A1 MICU1 EPCAM PPP3CA CASK WIPI2 ATP6V1A GNAS SLC39A14 SYT1 VPS13C FBXO31 STX16 ST3GAL3
GO_POSTSYNAPSE_ORGANIZATION	0.00708892	0.043898	0.0649811	-0.570816	-1.45575	124	NDRG1 EFNA1 EPHB2 KIF1A APOE LGMN FYN NRCAM INSR CHRNB1 NGEF SHANK2 LRRC4B SEMA3F FNTA CDH2 NRP2 CAPRIN2 HDAC6 IL1RAP ADAM10 DLG3 ITPKA PTPRS ARF4 SLC7A11 NRP1 SRCIN1 DLG4 ACTG1 PTEN NLGN2 IGF1R LRP4 ABI2 LRP8
HP_THICKENED_CALVARIA	0.00717372	0.0443834	0.067894	-0.770468	-1.55012	25	SLC17A5 TNFRSF11B MAN2B1 PLEKHM1 SNX14 DYM RPS6KA3 GNAS SMAD4
GO_PHOSPHATASE_BINDING	0.0071923	0.0444586	0.0640687	-0.539387	-1.41916	167	CEACAM1 IRS2 PPARG SYTL2 PPARA PPP1R32 EIF2AK3 JAK3 MAPT LGALS3 IGBP1 SBF2 KCNQ1 HSP90B1 HMGCR EIF4EBP1 PPP1R3B CDH2 PDLIM4 FOXO1 BOD1L1 DLG3 CSF1R ATP2B4 SH3YL1 MAPK3 TRPC4AP MET FBXL2 RACK1 DLG4 CNST SMTNL2 EGFR SHOC2 STAT3
GO_MYOTUBE_DIFFERENTIATION	0.00721068	0.0445324	0.0655202	-0.635669	-1.51281	71	GDF15 CCN3 MMP14 PLD3 SHH HDAC5 RYR1 CACNA1H SIK1 XBP1 BHLHA15 PLEKHO1 DNER PPP3CA HDAC4 FLT3LG CD9 CAV2
HP_ABNORMAL_NERVE_CONDUCTION_VELOCITY	0.00725247	0.0447505	0.0649147	-0.611557	-1.49027	85	NALCN RETREG1 NDRG1 MYH14 KIF1A FBN1 LITAF ATXN1 PSAP FLVCR1 AARS1 SBF2 GARS1 NEU1
GO_REACTIVE_OXYGEN_SPECIES_METABOLIC_PROCESS	0.00730445	0.0450311	0.0634398	-0.532274	-1.41034	179	PDK4 AKR1C3 P2RX4 CRYAB SOD2 ARG2 ASS1 SELENOS SLC5A3 SNCA MAPT FYN KLF4 PRCP PREX1 INSR GLA PLA2R1 PINK1 F2 RNF41 NQO2 PMAIP1 CLU ACE2 VAV1 NOXA1 FOXO1 BCO2 SOD3 HDAC6 PLIN5 CCN2 FOXO3 PRDX5 ATP2B4 ZC3H12A HIF1A ARF4 HDAC4
GO_OSSIFICATION	0.00735039	0.0452337	0.0625895	-0.495957	-1.35974	266	IGFBP3 SPP1 CSGALNACT1 CHRD IL6 CTNNBIP1 MMP14 COL13A1 NPNT BMP8A SFRP1 GPC3 EIF2AK3 SHH SOX9 AREG RYR1 COL6A1 CEBPD THBS3 FBN2 DDR2 IFITM1 ATF4 FASN DKK1 SND1 KREMEN1 ACVR2B BMP8B ATP6AP1 GPM6B CEBPB TRPM4 BMP6 FAT4 COL1A1 NBR1 STC1 BMP1 CTSK ZHX3 CCN2 JUND LTF VCAN IARS1 ADGRV1 HIF1A MAPK3 MINPP1 ADRB2 HDAC4
HP_INCREASED_CONNECTIVE_TISSUE	0.00734567	0.0452337	0.0676675	-0.821704	-1.5419	17	COL6A2 TNXB RYR1
GO_GLYCOPROTEIN_CATABOLIC_PROCESS	0.00737661	0.0453547	0.0674433	-0.805865	-1.54179	19	FBXO2 HPSE FBXO27 CST3 MANBA EDEM1 GPC1 FBXO17 ADAMTS9 FBXO6 CTSL FBXO44 EDEM3
HP_ABNORMALITY_OF_GLOBE_SIZE	0.00740689	0.0455004	0.0988628	0.53674	1.49065	214	BUB1B CENPF RECQL4 KIF11 BUB1 XRCC2 TRIP13 KIF14 BRCA2 FANCI ESCO2 BRIP1 FANCA NCAPG2 CEP55 KIF7 RAD51 FANCD2 FAM111A BRCA1 PLK4 HRAS TCOF1 FANCG RFWD3 FANCM RAD51C FKRP NUP188 DONSON FANCB RTTN ALKBH8 RBBP8 FGFR2 WDR73 SLX4 CHST3
GO_NEGATIVE_REGULATION_OF_ORGANELLE_ORGANIZATION	0.0074387	0.0456244	0.102297	0.482985	1.41068	343	CDC20 H1-1 ESPL1 PLK1 H1-5 BUB1B PIF1 CENPF AURKB NDC80 GEN1 BUB1 TOP2A MCM2 TRIP13 TTK MAD2L1 CCNF FBXO5 TPX2 CCNB1 NEK2 CDT1 DNMT1 CHEK1 H1-3 ATAD2 BRCA1 SPDL1 MTBP XRCC3 NAT10 KAT2A RBM14 PRMT6 SPHK2 H1-4 H1-2 CKAP2 FBXO43 CORO1A TENT4B HNRNPU WDR5 NOC2L PRELID1 SETMAR TRIAP1 PARP1 FKBP4 PINX1 SLX4
GO_POSITIVE_REGULATION_OF_ENDOTHELIAL_CELL_MIGRATION	0.00744686	0.0456244	0.064261	-0.618675	-1.49498	80	HMOX1 SMOC2 P2RX4 FGFBP1 ITGB3 VEGFA GRN LGMN TMSB4X BCAS3 PLPP3 SASH1 RIN2 RRAS SIRT1 ADAM17 NRP2 PRKCA PLCG1 ZC3H12A HIF1A MET CCBE1 NRP1 FUT1 SCARB1 CIB1 FOXP1 BMPR2
GO_SKELETAL_SYSTEM_MORPHOGENESIS	0.00744399	0.0456244	0.0631322	-0.549353	-1.42734	148	CSGALNACT1 INSIG1 MMP14 COL13A1 SFRP1 SOX9 THBS3 WDR19 FLVCR1 FBN2 IFT140 RAB33B ACVR2B PSEN1 ZEB1 PLEKHA1 HYAL1 BMP6 DSCAML1 COL1A1 STC1 PDGFRA BMP1 CHST11 CCN2 LTF ZFAND5 TIPARP
GO_BODY_MORPHOGENESIS	0.00745434	0.0456298	0.0657259	-0.711457	-1.54637	39	GPC3 FLVCR1 ASPH DKK1 PLEKHA1 RRAS COL1A1 PDGFRA ATP6AP2 TIPARP
GO_REGULATION_OF_CELL_CYCLE_G1_S_PHASE_TRANSITION	0.00747111	0.0456645	0.0961785	0.579151	1.54815	149	CDC45 GTSE1 FAM83D E2F7 E2F8 CDK1 PCNA KIF14 E2F1 CCNB1 TERT RBL1 AURKA CDKN2C TFDP1 MTBP CDC6 RFWD3 MEPCE GJC2 PAGR1 CDC25C PSME3 CCND3 CDK4 EIF4G1 TRIAP1 CNOT9 EZH2
GO_REGULATION_OF_CELL_SUBSTRATE_JUNCTION_ORGANIZATION	0.00747321	0.0456645	0.0648484	-0.662361	-1.52763	57	ACVRL1 MMP14 VEGFA SFRP1 COL16A1 LRP1 BCAS3 GPM6B SRC DUSP22 VCL NRP1 ACTG1 PTEN EPB41L5 PEAK1
GO_COTRANSLATIONAL_PROTEIN_TARGETING_TO_MEMBRANE	0.00748877	0.0457192	0.0636265	-0.596966	-1.47893	97	SSR3 RPL31 RPS25 TRAM1 RPL3 RPL34 SSR2 SEC63 RPL9 RPS29 RPS19 RPL35A SRPRA RPL10 SRP54 RPS16 RPS11 RPL23A RPS3 RPS3A RPL39 RPS18 RPL15 RPS6 RPL37A RPL12 RPL37 RPS8 RPL29 RPS27 RPL18 RPL30 RPL4 RPL13A RPL26 RPS4X RPS14 RPS13 RPS24 RPL41 RPS20 RPL5 SEC61B RPL24 RPLP0 SSR1 RPL13 RPS15A RPS23 RPS9 RPS21 RPL19 RPL28 SEC62 RPL27A RPL14 RPL27 RPL32
GO_REGULATION_OF_CELL_CYCLE_CHECKPOINT	0.00753434	0.0459568	0.0866414	0.821665	1.78962	29	NDC80 WDR76 GEN1 MAD2L1 CCNB1 CDT1 XRCC3 RFWD3 RNASEH2B
GO_POSITIVE_REGULATION_OF_HORMONE_SECRETION	0.00754919	0.0460068	0.063878	-0.624139	-1.49868	76	SPP1 DOC2B IRS2 CLTRN PLA2G3 BAIAP3 LRP1 ACSL4 ANO1 TRPM4 BMP6 PRKCE SERP1 ARRB1 AACS GJA1 HIF1A PFKFB2 TMF1 STX4 GLUD1 EGFR SMAD4
GO_MAINTENANCE_OF_LOCATION_IN_CELL	0.00759146	0.0462237	0.0624708	-0.54589	-1.42226	152	TMEM38A INSIG1 LCN2 DDIT3 TPCN1 RYR1 APOE SNCA HSPA5 TRPC1 TMSB4X OS9 GAA CX3CL1 PDIA2 GSN SLC30A4 HSP90B1 UBASH3B PINK1 F2 KDELR3 CAMK2D IBTK PRKCE FTH1 UVRAG PLCG1 ERO1A GJA1 KDELR2 JPH1 RASA3 BBS4 ANK3 PLCG2 ITPR1 ITPR2 ATP7B VPS13C GOLPH3 ITPR3 SLC8B1
GO_CELL_CELL_SIGNALING_BY_WNT	0.00761736	0.0463406	0.060496	-0.463297	-1.31413	415	NOTUM IGFBP1 CTNNBIP1 SHISA2 DKK3 DDIT3 HBP1 SFRP1 GPC3 NFATC4 SHH NR4A2 SOX9 APOE APP LRP1 PLCB1 CALCOCO1 KLF4 NKD2 SULF1 TMEM170B CPE PLPP3 FZD7 DKK1 GPC4 ANKRD6 KREMEN1 PSEN1 AGO4 WLS IFT20 PTPRU TRPM4 FOLR1 BAMBI CDH2 CD24 APC2 UBC COL1A1 FOXO1 SCEL CAPRIN2 RAB5A ROR1 CDH3 WNT6 EGF ATP6AP2 AGO3 FOXO3 PRKAA2 NKD1 SRC TNKS FZD8 PPP3CA TSPAN12 CELSR3 SIAH2 EDA UBAC2 GNAT2 GRB10 LMBR1L MAP3K7 RAC…
GO_NUCLEOSOMAL_DNA_BINDING	0.0076353	0.0464089	0.0872767	0.787544	1.78371	37	H1-1 H1-5 HMGN2 H1-3 RCC1 MBD3 H1-4 H1-2 H2AZ1 MTA2 HMGN1 HMGN5 H1-6 HMGA2 MACROH2A1 SMARCA4
GO_FOCAL_ADHESION_ASSEMBLY	0.00765047	0.0464603	0.0636265	-0.635177	-1.50898	70	ACVRL1 MMP14 VEGFA SFRP1 COL16A1 TESK2 LRP1 ITGA2 BCAS3 GPM6B PTPRK SRC DUSP22 VCL NRP1
GO_LYSOSOMAL_TRANSPORT	0.0077228	0.0468173	0.0626491	-0.596054	-1.47668	97	LAMP2 GRN LRP1 C9orf72 EPG5 PSAP NPC1 RNF157 SCARB2 PINK1 HOOK1 CLU GCC2 CCDC91 CHMP5 STX8 LYST HOOK2 ADRB2 TSG101 SNX16 TMEM106B PCSK9 VPS39
GO_PHOSPHORIC_DIESTER_HYDROLASE_ACTIVITY	0.00772247	0.0468173	0.0636265	-0.65207	-1.51913	61	NOTUM HMOX1 PDE2A PLD3 PLCB1 SMPDL3B FICD ADPRM PDE9A PDIA3 PLD1 PLD2 PLCG1 MPPE1 GDPD3 NAPEPLD PLCXD1 GDPD1 PLCD1 PLCG2 PDE4B PLCB4 PDE5A
GO_ACID_THIOL_LIGASE_ACTIVITY	0.00781085	0.0472681	0.0655886	-0.812664	-1.53997	18	ACSS2 ACSM3 ACSF2 ACSL4 ACSL1 ACSL3 SLC27A1 AACS ACSL5
GO_FOUR_WAY_JUNCTION_DNA_BINDING	0.00782616	0.0472681	0.0832386	0.883753	1.74721	17	BLM GEN1 XRCC2 HMGB2 XRCC3 FANCM RAD51C HMGB3 HMGB1 MSH6
GO_NEGATIVE_REGULATION_OF_INFLAMMATORY_RESPONSE	0.00783815	0.0472681	0.06253	-0.613886	-1.48886	82	CCN3 SAA1 SERPINF1 PPARG PPARA SELENOS GRN APOE SMPDL3B KLF4 PDCD4 CX3CL1 FNDC4 NR1D1 F2 METRNL NT5E NR1D2 LDLR MVK CUEDC2 ZC3H12A RPS19 SOCS3
GO_POSITIVE_REGULATION_OF_RESPONSE_TO_WOUNDING	0.00783423	0.0472681	0.0639414	-0.700901	-1.54175	42	SMOC2 CLDN1 HPSE GRN LRP1 CLDN4 PLPP3 XBP1 F2 ITGB1 PRKCE NDEL1 F11R PLA2G4A ENPP4
GO_REGULATION_OF_NOTCH_SIGNALING_PATHWAY	0.00783498	0.0472681	0.0624708	-0.611028	-1.48667	84	CCN3 TCIM MMP14 BCL6 HEY1 MAML3 NOTCH3 CD46 LLGL2 SREBF2 EGFL7 ADAM10 EGF ARRB1 TSPAN5 SRC CBFA2T2 RFNG CHAC1 EGFR HES1 STAT3
HP_ABNORMALITY_OF_THE_UVULA	0.00781174	0.0472681	0.0929167	0.617133	1.60272	115	CDC45 ORC1 RECQL4 XRCC2 PIGW KIF14 BRCA2 ORC6 FANCI BRIP1 FANCA CDT1 KIF7 RAD51 FANCD2 GMNN BRCA1 FANCG POLA1 CDC6 RFWD3 FANCM RAD51C FKRP RNU4ATAC FANCB TGFB3 AMMECR1 FGFR2 SLX4 EIF4A3 BIN1 HYLS1 PALB2 UBE2T FANCE
GO_NEURON_TO_NEURON_SYNAPSE	0.00789481	0.0474621	0.0603887	-0.495822	-1.35767	262	P2RX4 SH3GL3 CRYAB MAP1B GRIN2A SORCS2 FYN ARHGEF2 NRCAM RNF19A SHISA9 PJA2 CALB1 CPEB1 RGS9 SH2D5 SHANK2 DNM1 ATP1A1 LRRC4B CLSTN3 PSD3 EPS8 CDH2 DAB1 SYT12 PALM KCND1 ARFGAP1 DNAJC6 MIB1 GRIP1 EPB41 ADAM10 DLG3 CLSTN1 ARRB1 RTN4 RPS25 SRC MPDZ SLC8A2 FXR1 ARHGEF9 EFNB3 PTPRS DGKI SLC1A1 RPS19 SRCIN1 ADD3 DLG4 DNM2 SLC6A9 ITPR1 SLC30A1 RPS3 SYT1 PDE4B BMPR2 ARHGAP32 STAT3 SYT11 PLCB4 NLGN2 INPP4…
GO_POSITIVE_REGULATION_OF_CYTOKINE_PRODUCTION	0.00789058	0.0474621	0.060282	-0.490532	-1.35096	281	HMOX1 IL23A IL6 SAA1 EBI3 TLR5 HPSE DDIT3 IL1A LBP NFATC4 EIF2AK3 APP PLCB1 C3 IL1R1 HLA-E ARHGEF2 SULF1 CX3CL1 ATF4 HLA-A ZP3 SELENOK CD46 CEBPG ZBTB20 XBP1 PSEN1 CLU CEBPB NOP53 ADAM17 C5AR1 RASGRP1 IRF8 IL1RAP B2M POLR3D ATP6AP2 SRC CSF1R IL18 HIF1A DDX58 IL15 TMF1 SEC14L1 CCBE1 PQBP1 CARD8 HLA-F MAP3K7 IL6R MBP BIRC3 EREG LAMTOR5 RIOK3 TLR6 IFNGR1 PLCG2 ARNT RPS3 TBC1D23 PDE4B CCDC88B STAT3
GO_POSITIVE_REGULATION_OF_SYNAPTIC_TRANSMISSION	0.00789777	0.0474621	0.0618296	-0.587969	-1.46789	103	SNAP25 EPHB2 BAIAP3 NFATC4 APOE APP GRIN2A LGMN RIMS1 CALB1 SERPINE2 PINK1 SHANK2 STXBP1 CLSTN3 RIMS3 SYT12 PRKCE UNC13A CLSTN1 SLC8A2 ADRB2 CACNB3 RAB3B DLG4 STX4 SQSTM1 EGFR SYT1 NCSTN PTEN NLGN2 ITPR3
GO_REGULATION_OF_B_CELL_DIFFERENTIATION	0.00787809	0.0474621	0.065249	-0.804068	-1.53835	19	MMP14 SFRP1 ZFP36L1 XBP1
HP_CLONIC_SEIZURE	0.00791045	0.047497	0.0651147	-0.803796	-1.53783	19	SCN2A GRIN2A PSAP SIK1 STXBP1
GO_EPIDERMAL_GROWTH_FACTOR_RECEPTOR_SIGNALING_PATHWAY	0.00793466	0.0475658	0.0616012	-0.584475	-1.46455	106	CEACAM1 PIGR SOX9 AREG APP SPRY2 CAMLG ZFYVE28 PSEN1 GAB1 STAM2 RPS6KA5 ADAM17 PTPN3 EGF SRC PLCG1 CBLB GPRC5A PTPN12 ARF4 TSG101 KIF16B GRB7 FAM83B EREG SH3KBP1 EGFR NCF1 SNX6 AGR2 SHC3 ITGA1 GAREM1 PIK3C2A
GO_PROTEIN_LOCALIZATION_TO_CHROMATIN	0.00793565	0.0475658	0.0839443	0.835452	1.78717	26	CDCA5 PLK1 H1-5 ESCO2 MCM8 RUVBL2 EZH2
GO_POSITIVE_REGULATION_OF_ORGANIC_ACID_TRANSPORT	0.00801471	0.0478737	0.0645854	-0.796404	-1.53828	20	P2RX4 CLTRN ERFE PLA2R1 STXBP1 PSEN1 ACE2 ITGB1 PLA2G10
GO_RAC_GUANYL_NUCLEOTIDE_EXCHANGE_FACTOR_ACTIVITY	0.00801051	0.0478737	0.0647823	-0.818992	-1.53681	17	ARHGEF4 ARHGEF2 PREX1 EPS8 VAV1 DOCK4 EPS8L1 FARP1
GO_REGULATION_OF_PHAGOCYTOSIS	0.00800973	0.0478737	0.0627089	-0.665484	-1.52642	55	MFGE8 PPARG LRP1 C3 ITGA2 ABCA7 SIRPB1 ITGAV IL15 LMAN2 RACK1 CD47 DNM2 ANO6 SCARB1 APPL2 SYT11 PTEN SPHK1 MERTK
HP_FACIAL_ASYMMETRY	0.00801338	0.0478737	0.090497	0.643659	1.6388	95	XRCC2 BRCA2 FANCI BRIP1 FANCA RAD51 FANCD2 BRCA1 HRAS FANCG RFWD3 SMC1A FANCM RAD51C FANCB CHST14 DHX37 FGFR2 ERF SLX4 ADAT3 PALB2 UBE2T FANCE
GO_ACTIN_FILAMENT_ORGANIZATION	0.00803504	0.0479124	0.0593968	-0.478146	-1.33411	330	LCP1 CYRIA SFRP1 USH1C JMY C9orf72 PLEKHH2 ASAP3 MYO1D ARHGEF2 TMSB4X CARMIL2 PREX1 CX3CL1 CAPG GSN AIF1L MYO1E HSP90B1 SNX9 ANG CGNL1 EPS8 MYO6 MICAL2 SPIRE1 MYO7A PRKCE MYO5B CRACD CORO6 F11R NAA80 SPIRE2 RUFY3 CORO1B CCN2 ARHGAP12 ARRB1 FCHSD1 TTC17 SRC GAS7 PSTPIP2 ARHGEF5 ARPC3 ARFIP2 SHTN1 CYFIP1 MICAL1 MET SH3PXD2B NRP1 DSTN ADD3 CD47 NCK1 BBS4 NEDD9 SH3KBP1 WASF3 ARHGEF10L MSRB2 ACTG1 SPTB
GO_MEMBRANE_LIPID_METABOLIC_PROCESS	0.00803259	0.0479124	0.0606039	-0.536503	-1.41157	167	SGPP2 SERINC5 PSAP CREM SMPDL3B PLPP2 ST6GALNAC4 ST3GAL6 FUCA1 SPTLC3 GLA KDSR CERS4 GLB1 PLPP3 NEU1 PLPP1 HEXA ASAH1 SERINC1 HEXB ELOVL5 ELOVL7 ALDH3B1 ST6GALNAC6 ARSA B3GALT4 SUMF2 ST3GAL4 MPPE1 FUT3 SERINC3 SPTLC1 B3GALT1 CERS6 SGPP1 CERS5 RACK1 SPTSSA PDXDC2P-NPIPB14P ESYT2 HACD3
GO_NEUROMUSCULAR_PROCESS	0.00805027	0.0479618	0.0623527	-0.652621	-1.51647	60	USH1C APP GRIN2A PSAP ATP8A2 AARS1 GAA HEXB MYO7A ALDH1A3 DLG4 CAMTA1 TMEM150C NPAS1 PTEN NLGN2 NR4A3 GCH1
GO_PEPTIDYL_TYROSINE_MODIFICATION	0.00807171	0.0480482	0.0598085	-0.499859	-1.36315	249	IL23A ITGB3 IL6 VEGFA EFNA1 EPHB2 SFRP1 ERBB3 TESK2 JAK3 AREG APP FYN ARHGEF2 DDR2 DDR1 ALK INSR MAP2K2 ZFYVE28 PSEN1 CLK3 BMP6 CD24 DYRK3 IBTK ADAM17 PRKCE LIF PDGFRA ROR1 EGF DLG3 PPP2R5B TPST1 SRC CSF1R IL31RA IL18 CBLB DGKQ GPRC5A DUSP22 MAPK3 IL34 TSG101 IL15 MET NRP1 SOCS3 SRCIN1 TTL IL6R TNK2 RACK1 EREG DLG4 ITGA5 CRLF1 PDGFD NEDD9 FRK HIPK3 TPST2 EGFR NCF1 HES1 SNX6 STAT3 SH3BP5 YES1 CLK1…
GO_PROTEIN_LIPID_COMPLEX	0.00808305	0.0480743	0.0641967	-0.789084	-1.53869	21	SAA1 SAA2 SELENOS APOE VLDLR CLU APOM PCYOX1 LDLR
HP_PROGRESSIVE_PROXIMAL_MUSCLE_WEAKNESS	0.00810255	0.0481489	0.0643901	-0.810882	-1.53659	18	CRYAB COL6A2 PPARG COL6A1 FOS
GO_POSITIVE_REGULATION_OF_NATURAL_KILLER_CELL_ACTIVATION	0.0081395	0.048327	0.064455	-0.834777	-1.53091	15	IL23A HLA-E BLOC1S3 RASGRP1 IL18 FLT3LG IL15 HLA-F
GO_CEREBRAL_CORTEX_RADIALLY_ORIENTED_CELL_MIGRATION	0.00817321	0.0484855	0.0637519	-0.781661	-1.53715	22	ADGRG1 LAMB1 SYNE2 DAB1 NDEL1 SRGAP2C MBOAT7 RTN4
GO_NEGATIVE_REGULATION_OF_ENDOPLASMIC_RETICULUM_STRESS_INDUCED_INTRINSIC_APOPTOTIC_SIGNALING_PATHWAY	0.00822106	0.0487141	0.0641326	-0.834405	-1.53022	15	SELENOS HERPUD1 TXNDC12 XBP1 HYOU1 TMBIM6 SYVN1
HP_ABSENT_TESTIS	0.00822584	0.0487141	0.0821454	0.849237	1.77551	23	XRCC2 BRCA2 FANCI BRIP1 FANCA RAD51 FANCD2 BRCA1 FANCG RFWD3 FANCM RAD51C FANCB SLX4 PALB2 UBE2T FANCE
GO_NEGATIVE_REGULATION_OF_PHOSPHORUS_METABOLIC_PROCESS	0.00831032	0.0491303	0.0577836	-0.457397	-1.30182	436	NUPR1 IGFBP3 CEACAM1 TRIB3 CDKN1C PPP1R1A ATF3 IRS2 DUSP5 SYTL2 EFNA1 PPARA EPHB2 SFRP1 PER1 APOE C9orf72 SPRY2 WARS1 SNCA MAPT MYO1D KLF4 PTPRH LGALS3 CDKN2B IGBP1 DEPTOR CD109 PDCD4 FBLN1 ITPRIP PLPP3 DKK1 PIP5KL1 PIK3IP1 UBASH3B PINK1 HMGCR MARF1 ZFYVE28 PSEN1 DUSP1 SNX25 ENG BTN2A2 ARFGEF3 IBTK SIRT1 IMPACT NIBAN1 FOXO1 LIF AMBP CDKN2D SEMA6A MLXIPL BOD1L1 DLG3 SLC27A1 CHP1 ARRB1 CDK5RAP3 LMT…
HP_VERTEBRAL_COMPRESSION_FRACTURES	0.00830802	0.0491303	0.0633162	-0.788403	-1.53737	21	SERPINF1 PYCR1 P3H1 DKK1 SCARB2 CRTAP FKBP10
HP_NONPROGRESSIVE	0.00836725	0.0494247	0.0633779	-0.817627	-1.53425	17	COL4A4 GFPT1 RYR1 VLDLR SAMD12
GO_ANCHORED_COMPONENT_OF_PLASMA_MEMBRANE	0.00841251	0.0496496	0.0623527	-0.742257	-1.54276	30	EFNA1 GPC3 ULBP1 GPC4 MELTF FOLR1 CD24 CD59 GPC1 LYPD3
GO_POSITIVE_REGULATION_OF_PEPTIDE_HORMONE_SECRETION	0.00843262	0.0496835	0.060986	-0.656689	-1.51833	58	DOC2B IRS2 CLTRN BAIAP3 LRP1 ACSL4 ANO1 TRPM4 PRKCE SERP1 ARRB1 AACS GJA1 HIF1A PFKFB2 STX4 GLUD1 EGFR
HP_PRENATAL_MATERNAL_ABNORMALITY	0.00842664	0.0496835	0.0601758	-0.606172	-1.47943	86	CFI PPARG FBN1 SHH IRF6 TGIF1 CD46 RSPH3 OFD1 DNAH5 CORIN SLC12A3 DNAH1 CPT1A DHPS HADHA DNAAF3 SLC35A2 GJA1 POR ERGIC1 LRRC6 SMAD4 DRC1 ADGRG6 FGFR1 HADHB LOX CCNO CCDC114
GO_RUFFLE	0.00846865	0.0498533	0.0590935	-0.5419	-1.41678	157	LCP1 ARHGEF4 ITGB3 SH2D3C SPRY2 ASAP3 ARHGEF2 CARMIL2 MKLN1 CAPG GSN EPS8L3 AIF1L SNX9 EEF1A1 PLEKHA1 PSD3 ABCA7 EPS8 ITGB1 MYO6 ITGAV ADAM17 PDE9A PLEKHO1 RAB5A SRC PLCG1 S100A6 RINL EPS8L1 ARFIP2 SH3YL1 ARF4 DDX58 CYFIP1 CYTH3 ACAP2 ITGA5 DNM2 CIB1 RPS3 APPL2 RAB22A
GO_ASSOCIATIVE_LEARNING	0.0084958	0.0499432	0.0612076	-0.679406	-1.52624	48	SNAP25 APP GRIN2A LGMN FOS BRSK1 HMGCR IFT20 ITGB1
GO_SMOOTH_MUSCLE_TISSUE_DEVELOPMENT	0.00849835	0.0499432	0.0630712	-0.832934	-1.52753	15	SHH SOX9 ENG ZFAND5 TIPARP
GO_REGULATION_OF_LYMPHOCYTE_MIGRATION	0.00853125	0.0500939	0.0616012	-0.72095	-1.53952	35	STK39 ITGA4 APP SELENOK MIA3 CCL20 ADAM17 CXCL14 ADAM10 PADI2 CD99L2 MSN ECM1 SLC8B1 DOCK8 IL27RA WASL CD200R1 TMEM102
GO_RHO_GUANYL_NUCLEOTIDE_EXCHANGE_FACTOR_ACTIVITY	0.00856929	0.0502174	0.0607123	-0.667325	-1.52238	53	ARHGEF4 ARHGEF2 PREX1 NGEF EPS8 VAV1 ARHGEF6 ARHGEF25 DOCK4 ARHGEF5 EPS8L1 FARP1 PLEKHG5 ARHGEF37 ARHGEF10L DOCK1 MCF2
HP_ABNORMAL_AUTONOMIC_NERVOUS_SYSTEM_PHYSIOLOGY	0.00857689	0.0502174	0.0600702	-0.630522	-1.49792	70	LEPR NR4A2 PSAP SNCA MAPT WDR45 MMEL1 KCNQ1 GSN GLA PINK1 HEXB SCN3A ARSA DNAJC6 B2M KCNH2 GMPPA
HP_ABNORMAL_SHAPE_OF_THE_PALPEBRAL_FISSURE	0.00858131	0.0502174	0.0818787	0.79605	1.78029	34	XRCC2 KIF15 BRCA2 FANCI BRIP1 FANCA RAD51 FANCD2 BRCA1 FANCG RFWD3 FANCM RAD51C FANCB SLX4 PALB2 UBE2T FANCE
HP_PRENATAL_MOVEMENT_ABNORMALITY	0.00856152	0.0502174	0.0589934	-0.554009	-1.42707	137	COL6A2 NALCN PHGDH COL13A1 SNAP25 GLDN SLC3A1 GFPT1 ERBB3 RYR1 COL6A1 DHCR7 EEF1A2 AARS1 AP3B2 HSPG2 B3GLCT STXBP1 DNM1
GO_CENTROSOME_DUPLICATION	0.00862249	0.0504157	0.0848153	0.698594	1.70662	65	NDC80 GEN1 CCNF BRCA2 WDR62 POC1A BRCA1 PLK4 CEP72 XRCC3 KAT2A RBM14 SASS6 RTTN CENPJ CEP135 CEP295 CEP76 CNTROB PKHD1
GO_ARTERY_DEVELOPMENT	0.00863084	0.0504219	0.0601758	-0.646187	-1.5086	62	ACVRL1 PDE2A VEGFA SHH APOE LRP1 HEY1 NOTCH3 ACVR2B FOLR1 ENG LTBP1 LDLR ADAMTS9 NRP1 PLXND1 DNM2 HES1 BMPR2
GO_CHEMOKINE_PRODUCTION	0.00867978	0.050665	0.060496	-0.675394	-1.52203	49	HMOX1 IL6 ARG2 LBP APP KLF4 SIGIRR SELENOK ADAM17 CSF1R IL18 HIF1A IL6R MBP
GO_RETINA_HOMEOSTASIS	0.00872814	0.0508615	0.060282	-0.672414	-1.52027	50	PIGR USH1C DRAM2 CDHR1 WHRN POC1B PROM1 ABCA4 CDH3 B2M LTF SPATA7 ADGRV1 BBS4 PRDX1 ACTG1 CIB2 BBS12 BBS2
GO_T_CELL_MEDIATED_IMMUNITY	0.00872503	0.0508615	0.0597048	-0.637949	-1.50352	66	CEACAM1 IL23A IL6 CD55 SCART1 HLA-B IL1R1 HLA-E CTSH MR1 HLA-A ZP3 CD46 BTN3A2 TRPM4 HLA-H B2M BTN3A3 IL31RA IL18 DUSP22 HLA-F MAP3K7
GO_ALCOHOL_BINDING	0.00880455	0.0511813	0.0597566	-0.659653	-1.51715	56	STARD4 RBP7 NPC2 TRPC1 NPC1 NFE2L1 GRAMD1A SCARB2 TRPC6 GRAMD1C PROM1 OSBPL2 PRKCE ABCG1 SULT2B1 OSBPL10 XPR1 SOAT1 OSBPL6 CRABP2 ITPR1 ITPR2 SCP2 ITPR3 ADAP2 OSBPL5
GO_DNA_TEMPLATED_TRANSCRIPTION_INITIATION	0.00881472	0.0511813	0.0906765	0.530677	1.47548	217	H4C8 E2F2 CDK1 H4C14 H4C9 H4C15 H4C13 H4C4 CCNB1 H4-16 H4C2 H4C12 H4C11 POLR2L H4C1 UBTF H4C3 TAF9B BCLAF1 H4C5 HNF1A POLR2A WNT10B POLR3H TEAD4 TAF5 CAVIN1 POLR2D TFAM GTF2H2 CDK4 POLR1A TAF3 PSMC3
GO_GOLGI_LUMEN	0.00881441	0.0511813	0.0599128	-0.670412	-1.52086	51	PROS1 DEFB1 MMP14 GPC3 APP HSPG2 RAB33B GPC4 F2 MUC16 SOD3 GPC1 WNT6 MMP11 VCAN
GO_PANCREAS_DEVELOPMENT	0.00882002	0.0511813	0.0599651	-0.67186	-1.51902	50	IL6 EIF2AK3 SHH SOX9 ALDH1A2 INSR ACVR2B XBP1 WLS BMP6 FOXO1 MET IL6R SIDT2 SRP54 HES1
HP_ACUTE_LYMPHOBLASTIC_LEUKEMIA	0.00881747	0.0511813	0.0783977	0.878456	1.73674	17	BUB1B BUB1 TRIP13 BRCA2 NUP214 NSUN2 BUB3
GO_PHOSPHOLIPID_BIOSYNTHETIC_PROCESS	0.00882996	0.051196	0.0573199	-0.506764	-1.37071	226	PNPLA3 FDPS SERINC5 IDI1 HMGCS1 LIPH MVD SLC44A1 FADS1 ZP3 LPIN3 SERINC1 CDS1 PLEKHA1 HEXB ETNK1 SERINC4 ABHD4 PITPNM1 AGPAT4 PLA2G10 RAB5A GGPS1 PIK3CD PLD1 SERAC1 PIKFYVE ACSL3 PLA2G4A PLD2 MBOAT7 SLC27A1 CDS2 TAZ ATM MPPE1 PIP5K1B MVK ABHD3 DGKQ SH3YL1 SPTLC1 STARD10 LPCAT4 PLAAT3 OCRL DGKH PCYT2 PLCG2 GPAT2 DDHD2 PLA2G12A PTPN13 IDH1 PTEN INPP4A PIP4K2C SELENOI PIK3C2A LPIN1 PIGN MTMR3 ABCA2 …
GO_CYTOSKELETON_DEPENDENT_CYTOKINESIS	0.00885898	0.0513212	0.0857138	0.650717	1.64439	89	ANLN ESPL1 KIF4A PLK1 AURKB KIF20A KIF23 NUSAP1 CENPA KIF20B RACGAP1 CEP55 INCENP PRC1 CKAP2 CFL1 RHOB CNTROB STMN1 ALKBH4 CIT
GO_CALCIUM_ION_REGULATED_EXOCYTOSIS	0.00892515	0.0516613	0.0596531	-0.674829	-1.52076	49	DOC2B CLTRN BAIAP3 CACNA1H RIMS1 ZP3 CACNA1G STXBP1 RIMS3 SYT12 UNC13A CHP1 CADPS2 SYT5 TRIM9 SYT1 SYT11 SYT17 CACNA1I VAMP3 CBARP
GO_VESICLE_DOCKING_INVOLVED_IN_EXOCYTOSIS	0.00896074	0.0518239	0.0599128	-0.706038	-1.53459	39	SNAP25 SYTL2 PPFIA3 STXBP1 STXBP2 RAB3D UNC13A EXOC4 RAB3B SCFD1 VAMP3 YKT6 UNC13C
GO_PODOSOME	0.00900443	0.0519897	0.0604423	-0.754205	-1.53865	27	LCP1 AFAP1L1 ARHGEF2 GSN SRC RHOU ARHGEF5 PTPN12 VCL SH3PXD2B
GO_SMOOTH_MUSCLE_CELL_MIGRATION	0.00900377	0.0519897	0.0593459	-0.67129	-1.51773	50	IGFBP3 PLAU ITGB3 CCN3 ADAMTS1 PLAT LRP1 DDR1 ITGA2 FOXO4 CORO1B DOCK4 SRC HDAC4 NRP1 PDGFD TRIB1
GO_ORGANIC_CATION_TRANSPORT	0.00902806	0.0520393	0.0601758	-0.739925	-1.53791	30	ITGB3 SLC22A18 SNCA SLC44A1 GPM6B PSEN1 SLC38A2 SLC25A29 SEC14L1
HP_MENTAL_DETERIORATION	0.00902704	0.0520393	0.0566447	-0.504899	-1.36743	229	PLAU CTSF NR4A2 GRN IRF6 APOE APP C9orf72 MTHFR PSAP SNCA NPC2 MAPT EEF1A2 AARS1 WDR45 COL4A1 NPC1 CP AP3B2 GLB1 SCARB2 NOTCH3 HTRA1 HEXA ASAH1 PINK1 STXBP1 DNM1 PSEN1 RAB39B HEXB ABCA7 SCN3A PNPLA6 ARSA CST3 DNAJC6 SERPINI1 CTSD ATP6V1E1 GDAP2 TYMP ITM2B CSF1R NAGLU UCP2 PPP3CA XPR1 COMT TMEM106B ATP6V1A TUBA4A UBAP1 SLC20A2 GNAS SQSTM1 ATP7B DGUOK PRDX1
GO_NEGATIVE_REGULATION_OF_OXIDOREDUCTASE_ACTIVITY	0.00903664	0.0520453	0.061152	-0.831138	-1.52423	15	PDK4 SNCA GLA HDAC6 ATP2B4
GO_RESPONSE_TO_AMINO_ACID_STARVATION	0.009066	0.052171	0.0592952	-0.686218	-1.5261	45	ATF3 RRAGD EIF2AK3 ATF4 DAP EIF4EBP1 SLC38A2 IMPACT EIF2A WDR59 LARS1 RRAGC MAPK3
GO_MITOCHONDRIAL_GENE_EXPRESSION	0.0091046	0.052343	0.0874378	0.561211	1.51637	164	MRPL1 MRPL40 MRPS7 MRPL12 GFM1 PNPT1 MTG1 TFAM MRPS11 MRPL51 DARS2 C1QBP MRPL20 MRPL35 MRPL21 HSD17B10 MRPS34 MRPL11 MRPL28 MRPL57 MRPS12 UQCC2 MRPL27 MTIF2 TRUB2 GADD45GIP1 MRPL4 MRPL16 LARS2 TUFM PPARGC1B TACO1 ERAL1 MRPL36 MTG2 AURKAIP1 MRPL38 TRIT1 HARS1 MRPS17 MRPL46 MRPL39 MRPL52 AARS2 MRPL47 RPUSD3 MRPL24 FASTKD3 MRPS26 TWNK MTERF4 GATB TRMT5 MRPL18 MTERF1 FASTKD2 TRMT10C MRPL3 CDK5RAP1 MR…
GO_NEGATIVE_REGULATION_OF_ENDOTHELIAL_CELL_PROLIFERATION	0.00911859	0.052343	0.0601758	-0.763015	-1.53513	25	ACVRL1 PPARG APOE SULF1 VASH1
GO_NEURON_SPINE	0.00911486	0.052343	0.0571829	-0.557277	-1.43021	132	P2RX4 CRYAB MAP1B FBXO2 APP GRIN2A SORCS2 MAPT CALB1 NR1D1 SHANK2 DNM1 RGS10 ITGB1 KCND1 PDLIM4 ADAM10 CLSTN1 ARRB1 SLC8A2 FXR1 ITPKA PPP3CA ARF4 DGKI CYFIP1 COMT SLC1A1 FARP1 CANX DLG4 STX4 DNM2 PDE4B ARHGAP32 SYT11 PTEN
HP_PARESTHESIA	0.00913949	0.0524194	0.0580672	-0.624262	-1.49137	73	SCN2A APP GRIN2A MTHFR HLA-B SCN4A GLA DKK1 SLC12A3 TYMP NAGLU EPCAM LYST UBAC2 GNAS STX16 RRM2B
GO_ANION_TRANSMEMBRANE_TRANSPORTER_ACTIVITY	0.00917573	0.0525837	0.0562941	-0.51411	-1.38033	206	CEACAM1 SLC6A12 SLC16A4 MPC1 SLC17A5 SLC3A1 ABCC3 ANO9 GABRR2 CLDN4 SLCO4A1 ANO1 SLC43A1 SLC7A7 SLC35D2 CLIC4 SLC9A7 SLC38A2 SLC39A8 SLC6A6 ANO8 PCYOX1 SLC25A36 SLC12A3 BEST1 SLC27A1 SLC25A29 SLC4A7 SLC35A1 SLC25A43 SLC12A7 GJA1 SLC33A1 SLC1A4 CLCN7 XPR1 SLC26A11 SLC1A1 SLC7A11 SLC26A9 CLCN6 ANO6 PACC1 SLC5A5 SLC26A6 SLC6A9 SLC15A4 SLC39A14 SLC36A4 SLC25A30 ANO10 SLC26A7 SLC9A5 SLC35B2 CLCN5 SLC3…
GO_SODIUM_CHANNEL_COMPLEX	0.00923238	0.0528645	0.060496	-0.830649	-1.52334	15	SCN2A CACNA1H SCN4A SCNN1A CACNA1G TRPM4 SCN3A
GO_CHLORIDE_TRANSPORT	0.00930084	0.0532125	0.0582106	-0.662935	-1.51653	54	ANO9 GABRR2 CLDN4 ANO1 CLIC4 ANO8 PCYOX1 SLC12A3 BEST1 SLC12A7 SLC1A4 CLCN7 SLC1A1 SLC26A9 CLCN6 ANO6 PACC1 SLC26A6 ANO10 SLC26A7 CLCN5
GO_HETEROTYPIC_CELL_CELL_ADHESION	0.00931793	0.0532662	0.0587454	-0.704792	-1.53188	39	ITGB3 GLDN ITGA4 DSC2 KLF4 NRCAM GCNT2 ITGB1 ITGAV DSP MBP CD47 ITGA5
GO_REGULATION_OF_PROTEIN_LOCALIZATION_TO_PLASMA_MEMBRANE	0.0093589	0.0534562	0.0571375	-0.608014	-1.47696	83	MMP14 EPHB2 LRP1 NKD2 LGALS3 TMEM59 ITGB1 PTPN9 PRKCE TMBIM1 ACSL3 NUMB STX8 RHOQ ATP2B4 PRKCH RACK1 STX4 LYPLA1 CNST SQSTM1 CIB1 EGFR AGR2 PID1 PICALM
GO_MOTILE_CILIUM	0.00937613	0.0534664	0.0565564	-0.576529	-1.45076	110	AK7 DEFB1 IQCD WDR19 SPAG4 DYNC2LI1 SCNN1A ATP1A1 IFT20 CFAP36 OFD1 DNAH5 DNAH1 ATP1B1 HAVCR1 GSTM3 KLC3 SPACA9 ATP2B4 CATSPERG HIF1A STARD10 CEP89 GABARAP BBS4 SLC26A6 SQSTM1 SEPTIN6
GO_RESPONSE_TO_ORGANOPHOSPHORUS	0.00937532	0.0534664	0.0572285	-0.611803	-1.47837	80	AKR1C1 P2RX4 PDE2A ASS1 PER1 AREG AQP1 APP HSPA5 ZFP36L1 FOS KCNQ1 HSP90B1 DUSP1 TRPM4 COL1A1 STC1
GO_STEREOCILIUM_BUNDLE	0.00942621	0.0537077	0.058355	-0.701308	-1.53082	40	USH1C WHRN CALB1 ZSWIM6 IFT20 EPS8 MYO7A DOCK4 SLC4A7 ATP8B1 ADGRV1 PDZD7 STRC STRCP1 MORN4 CIB2
GO_GROWTH_FACTOR_ACTIVITY	0.00946696	0.0538955	0.0570469	-0.623385	-1.48928	73	INHBE GDF15 IL6 CCN3 VEGFA BMP8A NRTN GRN AREG OSGIN1 DKK1 BMP8B F2 BMP6 TIMP1 LIF BMP1 EGF CCN2 TYMP
GO_T_CELL_ACTIVATION_INVOLVED_IN_IMMUNE_RESPONSE	0.0095444	0.0542916	0.0574578	-0.662229	-1.51491	54	HLA-DMB LCP1 CEACAM1 IL23A IL6 BCL6 JAK3 LGALS3 CD46 PSEN1
GO_GENERATION_OF_PRECURSOR_METABOLITES_AND_ENERGY	0.00956938	0.054389	0.0538935	-0.456849	-1.29813	426	NUPR1 ACSS2 PPP1R1A AKR1B1 GPX2 LEPR PRDM16 IRS2 PHGDH PPARA GFPT1 SELENOS NFATC4 APP AKR1A1 SNCA ME1 PYGL H6PD ALDOC GAA LOXL2 INSR ASPH PGD PGM2L1 TXNRD1 ETFDH ZBTB20 NR1D1 COQ10B PINK1 NQO2 COX7A2L PSEN1 PPP1R3B ALDH2 PRXL2C BDH2 NOP53 NIPSNAP2 PGM1 ACO1 GFPT2 ACADVL PGLS HMGCL MLXIPL FOXK1 PRKAA2 GLRX RB1CC1 AACS TAZ SHMT2 PRKAG1 NOA1 HIF1A MTFR1 PFKFB2 TXNRD3 HDAC4 SDHAF4 BPGM
GO_CEREBRAL_CORTEX_CELL_MIGRATION	0.00963044	0.054647	0.0583067	-0.742435	-1.53414	29	ADGRG1 LAMB1 PSEN1 SYNE2 PEX13 DAB1 NDEL1 SRGAP2C MBOAT7 RTN4 EGFR EFHC1
HP_ABNORMAL_SUBARACHNOID_SPACE_MORPHOLOGY	0.00963057	0.054647	0.0574117	-0.672383	-1.51525	49	ACVRL1 ITGB3 FBN1 ACSL4 CD109 ITGA2 MID2 TGFBR3 SLC9A7 RAB39B ENG ARHGEF6 DLG3 RPS6KA3 GDI1
GO_PLATELET_AGGREGATION	0.00972787	0.0551275	0.0572285	-0.683801	-1.52072	45	CEACAM1 FN1 ITGB3 MYL12A UBASH3B SERPINE2 STXBP1 PDGFRA F11R PRKCA VCL SLC7A11 CD9 GNAS ACTG1
GO_POST_EMBRYONIC_DEVELOPMENT	0.00973119	0.0551275	0.0565124	-0.635156	-1.49693	66	VEGFA FBN1 NR4A2 DHCR7 KLF4 C12orf57 BCL2L11 MYO1E ACVR2B PSEN1 PLEKHA1 PPP1R13L ACO1 MYO7A MMUT CHST11 SERP1 MFAP2 KDM5B TIPARP ATM
HP_TRIPHALANGEAL_THUMB	0.00974445	0.0551574	0.0773694	0.770955	1.76137	39	XRCC2 BRCA2 FANCI BRIP1 FANCA KIF7 RAD51 FANCD2 BRCA1 FANCG RFWD3 FANCM RAD51C FANCB FGFR2 SLX4 SF3B4 PALB2 UBE2T FANCE
GO_RESPONSE_TO_MONOSACCHARIDE	0.00978443	0.0553384	0.0549941	-0.540922	-1.40847	151	COL6A2 IRS2 SERPINF1 ERN1 CLTRN PCK2 BAIAP3 SELENOS LRP1 ITGA2 ANO1 ACVR1C TXNIP ACVR2B ZBTB20 NR1D1 XBP1 HMGCR NAMPT APOM TRPM4 PRKCE GCLM CCDC186 MLXIPL CCN2 FOXO3 PRKAA2 ARRB1 AACS GCLC GJA1 HIF1A PPP3CA PFKFB2 SIDT2 RACK1 STX4 SLC26A6 SLC39A14 BRSK2
GO_PHOTORECEPTOR_CELL_DEVELOPMENT	0.00979847	0.0553726	0.0579249	-0.751628	-1.53339	27	VEGFA USH1C CDHR1 IFT140 AHI1 DIO3 IFT20 MYO7A NAGLU GNAT2 BBS4
GO_SH3_DOMAIN_BINDING	0.0098122	0.0554049	0.0554036	-0.580787	-1.45175	104	MAPT AFAP1L1 ARHGAP31 CASP9 SHANK2 DNM1 NOXA1 ADAM17 DNAJC6 ADAM10 MAPK15 UVRAG DOCK4 KHDRBS2 CBLB GJA1 PTPN12 SOCS7 MICAL1 TOM1L1 SH3BGRL DNM2 ADAM9 SH3KBP1 LANCL1 NCF1 SH3BP5 DOCK1 ABI2 VASP SH3BGRL2 WASF2 MVB12A CBL AFAP1
HP_SLOW_PROGRESSION	0.00985271	0.0555883	0.0549536	-0.551384	-1.41955	136	CRYAB COL6A2 FN1 RETREG1 PLD3 KIF1A SYT14 RYR1 COL6A1 WARS1 FLVCR1 GARS1 CACNA1G PINK1 ATP1A1 RNASET2 MARS1 DAB1 ELOVL5 DNAJB2 DNAJC6 ATP6AP2 GDAP2 PRX
HP_ACUTE_KIDNEY_INJURY	0.00990131	0.0558169	0.0582106	-0.80449	-1.52448	18	CFI SAA1 TCN2 RYR1 C3 CD46 CORIN
GO_DNA_UNWINDING_INVOLVED_IN_DNA_REPLICATION	0.0099213	0.0558386	0.073722	0.879758	1.71963	16	MCM4 BLM RECQL4 MCM2 MCM7 RAD51 MCM6 SSBP1
HP_CENTRAL_HYPOTONIA	0.0099176	0.0558386	0.0580196	-0.790169	-1.52624	20	NALCN COL13A1 SNAP25 PEX13
GO_TRANSFERASE_ACTIVITY_TRANSFERRING_HEXOSYL_GROUPS	0.00994178	0.0559084	0.0545538	-0.540398	-1.4071	151	CSGALNACT1 GCNT3 B4GALNT3 COLGALT2 GCNT1 PYGL GCNT4 GALNT12 HEXA B3GLCT B3GNT3 POFUT2 OSTC GCNT2 CHPF2 CHPF HEXB HYAL1 UGGT2 B3GNT9 B3GALT4 EXTL2 B3GNT7 TYMP TMTC1 TMTC2 FUT3 CSGALNACT2 GALNT6 B3GALT1 TMTC4 LARGE2 RFNG FUT1 DPY19L3 GALNT14 RPN1 GALNT3 UGT1A6
HP_ABNORMALITY_OF_ESOPHAGUS_PHYSIOLOGY	0.00995371	0.05593	0.0527125	-0.453887	-1.29385	445	CLIP2 CRYAB MAP1B NALCN PRDM16 RETREG1 PHGDH COL13A1 SNAP25 KIF1A FBN1 GFPT1 NR4A2 SYT14 IRF6 ATXN1 RYR1 APP GNS PYCR1 C9orf72 PSAP HLA-B SNCA NPC2 MAPT DHCR7 EEF1A2 AARS1 PGM3 TTBK2 SIK1 NPC1 ABCA3 CARMIL2 SCN4A LAMB2 MAP2K2 LTBP4 AP3B2 DKK1 SCARB2 NOTCH3 CACNA1G ZSWIM6 ASAH1 OPTN STXBP1 DNM1 PSEN1 MCEE DAB1 SCN3A SEC23A PDGFRA STN1 MLXIPL CCN2 JMJD1C SSR4 CDH1 GDAP2 TYMP SLC35A2 GMPPA SLC1A4 MM…
GO_INTESTINAL_ABSORPTION	0.00998413	0.0560099	0.0576433	-0.776497	-1.527	22	AKR1C1 GCNT3 KCNQ1 NPC1L1 ACO1 F11R EPB41 LDLR
HP_CLITORAL_HYPOPLASIA	0.00997605	0.0560099	0.0740147	0.856484	1.74534	20	CDC45 ORC1 ORC6 CDT1 POC1A GMNN CDC6
HP_SPLENOMEGALY	0.0100081	0.0560989	0.0537038	-0.497433	-1.35419	244	IL6 PPARG BACH2 CLDN1 SLC17A5 BCL6 GPC3 ERBB3 APOE GNS COG6 PSAP HLA-B NPC2 MAN2B1 LIPA MST1 NPC1 FOS GAA FUCA1 GLB1 SLC7A7 DYNC2LI1 NEU1 GNE SCARB2 GPC4 PLEKHM1 ATP6AP1 ASAH1 FAT4 BTD RASGRP1 PDGFRA MMUT IRF8 LACC1 GPC1 PIK3CD EPB41 CTSK B2M JMJD1C ATM ATP8B1 NAGLU MVK CLCN7 LYST BPGM SEC23B TTC37 COMT RREB1 CASK UBAC2 CCBE1
GO_POSITIVE_REGULATION_OF_CHEMOTAXIS	0.0100324	0.0561896	0.055116	-0.601528	-1.4681	86	SMOC2 P2RX4 IL23A IL6 STK39 VEGFA LBP LGMN TMSB4X ITGA2 S100A14 MOSPD2 TUBB2B ADAM17 C5AR1 CXCL14 ADAM10 DAPK2 CSF1R MAPK3 IL34 MET NRP1 IL6R STX4 PDGFD ANO6
GO_POSITIVE_REGULATION_OF_RESPONSE_TO_EXTERNAL_STIMULUS	0.0100677	0.0563415	0.0531463	-0.478071	-1.32789	312	NUPR1 SMOC2 P2RX4 IL23A IL6 NEAT1 PDE2A STK39 VEGFA PLA2G3 LBP TGM2 GRN LRP1 LGMN C3 SNCA FYN HLA-E TMSB4X ITGA2 PDCD4 CX3CL1 S100A14 MOSPD2 ZP3 OPTN F2 SASH1 CEBPB TUBB2B BMP6 VAV1 MUC16 RPS6KA5 ADAM17 C5AR1 CXCL14 OSMR RASGRP1 NDEL1 TRADD PRKCA ADAM10 POLR3D LDLR DAPK2 SRC CSF1R IL18 C2CD4A MAPK3 IL34 NAPEPLD IL15 MET RPS19 NRP1 PQBP1 HLA-F MAP3K7 IL6R EREG STX4 CD47 RIOK3 TLR6 PDGFD ANO6 TRIM5…
GO_MEMBRANE_DEPOLARIZATION	0.0100924	0.0564342	0.0558648	-0.66028	-1.51045	54	P2RX4 SCN2A CACNA1H SCN4A CACNA1E CACNA1G TRPM4 CAMK2D SCN3A PTPN3 GCLM KCNH2 SRC GCLC FHL1 CACNB3 RACK1 GOT1 ANK3 SCN4B CACNA1I CACNA1B
GO_POSITIVE_REGULATION_OF_IMMUNE_EFFECTOR_PROCESS	0.0101646	0.056746	0.0541238	-0.554547	-1.42225	131	HLA-DMB HMOX1 IL23A IL6 PLA2G3 LBP C3 HLA-B IL1R1 HLA-E MR1 HLA-A ZP3 CD46 XBP1 STXBP1 STXBP2 HLA-H VAV1 RASGRP1
GO_POSITIVE_REGULATION_OF_PROTEIN_MATURATION	0.0101606	0.056746	0.0574578	-0.80365	-1.52288	18	MMP14 NKD2 GSN SPON1 MELTF SRC CCBE1
GO_ENTRY_INTO_HOST	0.0102144	0.056956	0.0542013	-0.575579	-1.4456	108	ITGB3 CLDN1 CD55 IFITM1 ITGA2 NPC1 SELPLG GSN MID2 DPP4 SCARB2 CD46 HYAL1 ACE2 ITGB1 CTSB ITGAV F11R PIKFYVE LDLR UVRAG CDH1 HAVCR1 SRC EXOC2 EFNB3 XPR1 MET CAV2 NCAM1 ITGA5 SLC20A2 CTSL SCARB1 TRIM5 EGFR P4HB TRIM22
HP_DECREASED_FERTILITY_IN_MALES	0.0102186	0.056956	0.0761656	0.747303	1.74289	45	XRCC2 BRCA2 FANCI BRIP1 FANCA RAD51 FANCD2 BRCA1 FANCG RFWD3 FANCM RAD51C FANCB DHX37 SLX4 PALB2 UBE2T FANCE
GO_PRE_MRNA_5_SPLICE_SITE_BINDING	0.0102336	0.0569935	0.0724003	0.882546	1.70293	15	RNVU1-2A RNVU1-8 RNU4ATAC RNVU1-6 LINC01715 RNU1-4 RNU1-2 RNU1-1 RNU1-3 RNVU1-18 RNVU1-7 RNVU1-14 SNRPC RNU6ATAC RNVU1-19
GO_ERBB_SIGNALING_PATHWAY	0.0102941	0.0572842	0.0538554	-0.560553	-1.42958	124	CEACAM1 PIGR ERBB3 SOX9 AREG APP LGMN SPRY2 CAMLG ZFYVE28 PSEN1 GAB1 STAM2 RPS6KA5 ADAM17 PTPN3 PRKCA EGF RTN4 SRC PLCG1 CBLB GPRC5A PTPN12 ARF4 TSG101 KIF16B GRB7 FAM83B EREG SH3KBP1 EGFR NCF1 SNX6 AGR2 SHC3
GO_NEGATIVE_REGULATION_OF_DNA_BINDING_TRANSCRIPTION_FACTOR_ACTIVITY	0.0103085	0.0573184	0.0538174	-0.560506	-1.42946	124	NUPR1 HMOX1 CTNNBIP1 DDIT3 RBCK1 KLF4 SIK1 TMSB4X IRAK2 SIGIRR CEBPG HES6 DAP COMMD7 MAP3K10 COMMD6 SIRT1 PLA2G10 TAX1BP1 BHLHE40 CHP1 ARRB1 CDK5RAP3 ZC3H12A PIM1 HDAC4 MTURN G3BP2 CARD8
GO_CELLULAR_RESPONSE_TO_CARBOHYDRATE_STIMULUS	0.0103542	0.0575261	0.0538554	-0.576114	-1.44533	107	IRS2 SERPINF1 ERN1 CLTRN PCK2 BAIAP3 LRP1 ZFP36L1 ANO1 ZBTB20 NR1D1 XBP1 HMGCR TRPM4 COLEC12 PRKCE GCLM CCDC186 MLXIPL FOXO3 PRKAA2 ARRB1 AACS GCLC HIF1A PPP3CA SIDT2 RACK1 STX4 SLC26A6 SLC39A14 BRSK2
GO_GLYCOSYL_COMPOUND_METABOLIC_PROCESS	0.0104159	0.0575914	0.0537416	-0.577668	-1.44563	105	AKR1C2 AKR1C1 AKR1C3 AKR1B10 AKR1B1 APOBEC3G AKR1A1 FUCA1 GLA APOBEC3D MACROD1 MACROD2 DPYD NT5E NT5M ENPP4 APOBEC3F TYMP RHOQ
GO_INTERCALATED_DISC	0.0103883	0.0575914	0.0556538	-0.705033	-1.5261	38	SCN2A DSC2 ATP1A1 CDH2 DES ITGB1 ATP1B1 GJA1 VCL CTNNA1 DSP ANK3 VAMP5 SCN4B DSG2 AKAP6 PGM5
GO_ORGANELLE_DISASSEMBLY	0.0104159	0.0575914	0.0537416	-0.577795	-1.44595	105	WIPI1 GABARAPL1 RETREG1 MAP1LC3B WDR45 ATG9B GOLGA2 UFM1 OPTN PINK1 RNF41 ZFAND1 STX5 ATG13 SREBF2 DYRK3 HDAC6 CTSK BNIP3L RB1CC1 MAP1LC3B2 HIF1A GABARAPL2 WIPI2 GABARAP SQSTM1 TOMM7 VPS13C KLC1 FUNDC2 GFM2
GO_POSITIVE_REGULATION_OF_CALCIUM_ION_TRANSPORT	0.0104067	0.0575914	0.0545538	-0.628899	-1.48836	68	P2RX4 TRPV2 SNCA TRPC1 LGALS3 HSPA2 CX3CL1 F2 TRPC6 S100A1 NIPSNAP2 STC1 ATP1B1 PLCG1 STIM1 CASK CACNB3
GO_VASCULAR_PROCESS_IN_CIRCULATORY_SYSTEM	0.0104091	0.0575914	0.0537794	-0.57895	-1.44715	104	HMOX1 CEACAM1 SOD2 CTNNBIP1 PDE2A VEGFA TJP3 NPR1 APOE KCNMA1 PTP4A3 ADRA2B SCPEP1 HMGCR TRPM4 BMP6 ACE2 GCLM SLC27A1 DOCK4 SRC GCLC GJA1 C2CD4A ADRB2 PTPRM
HP_ESODEVIATION	0.0103752	0.0575914	0.0539317	-0.58265	-1.44956	100	COL6A2 ADGRG1 NALCN COL8A2 PHGDH COL13A1 SNAP25 FBN1 COL6A1 ARHGAP31 KCNMA1 TCTN3 ZSWIM6 BLOC1S3 ZEB1 OFD1 SEC23A FAM149B1
GO_MEMBRANE_PROTEIN_PROTEOLYSIS	0.0104315	0.0576318	0.0551977	-0.672669	-1.51111	48	APOE CTSH TIMP2 SNX9 PSEN1 TIMP1 ADAM17 HM13 PTPN3 ADAM10 MBTPS1 NRDC ADAM9 SH3D19 NCSTN
GO_METHYL_CPG_BINDING	0.0104837	0.0578736	0.0724003	0.850667	1.74916	21	UHRF1 DNMT1 WDR77 MBD3 PRMT5
GO_REGULATION_OF_SIGNALING_RECEPTOR_ACTIVITY	0.0105031	0.0578884	0.0536285	-0.58556	-1.45277	98	PLAU KLHL24 DKK3 EPHB2 AREG APP GRIN2A LYNX1 SHISA9 DKK1 RGS9 ADRA2B PINK1 SHANK2 ZFYVE28 PSEN1 FNTA ITGB1 ADAM17 EGF NPTXR DLG3 PPP2R5B SRC CBLB GPRC5A ADRB2 TSG101 PCSK9 NRP1 EREG DLG4 SLC6A9 NCF1 SNX6 PTEN NLGN2 SHISA8
GO_RESPONSE_TO_AMYLOID_BETA	0.0104959	0.0578884	0.0557801	-0.734895	-1.52745	30	ITGA4 APP LRP1 LGMN FYN BCL2L11 CASP4 NAMPT DNM1 PSEN1 FOXO3 GJA1 ADRB2 CACNB1 TLR6 SNX6 IGF1R
GO_INTERLEUKIN_7_MEDIATED_SIGNALING_PATHWAY	0.0106047	0.0583553	0.0724003	0.832106	1.753	24	H3C12 H3C14 H3C15 H3C2 H3C13 H3C4 H3C10 H3C7 H3C11 H3C1
HP_OLIGODACTYLY	0.0105975	0.0583553	0.0724924	0.827566	1.75774	25	RECQL4 ESCO2 SMC1A WNT10B DONSON SF3B4 WNT7A SMC3
GO_NUCLEASE_ACTIVITY	0.0106207	0.0583971	0.0812232	0.549596	1.49396	174	EXO1 GEN1 POLQ FEN1 ZGRF1 DNA2 EME1 NOCT DCLRE1A POLE EXOSC2 RNASEH2A POP5 POP1 REXO5 XRCC3 NME1 EXOG POLD1 USB1 FANCM RAD51C TOE1 EXOSC3 RNASEH2B DGCR8 PNPT1 NTHL1 SAMHD1 DROSHA SETMAR POP7 RBBP8 ERI2 SLX4 DIS3L ERI1 ZC3H12D DBR1 EXOSC9 ENPP1 MGME1 ASTE1 APEX2 RPP40 PDE12 TSEN2
GO_FATTY_ACID_CATABOLIC_PROCESS	0.0106597	0.0585647	0.0533302	-0.589375	-1.45262	93	ECH1 IRS2 PPARA PCK2 ACAT2 CRAT LPIN3 ETFDH PEX13 MCEE BDH2 CPT1B MMUT ACADVL AUH CPT1A PLIN5 HADHA ABHD3 ACAD10 AIG1 SCP2 ACOX3 ECI1 LONP2 PCCA LPIN1 HADHB ECHDC2 ACAA2 NUDT7 LPIN2 DECR1 ETFA CPT1C
GO_CELLULAR_RESPONSE_TO_AMYLOID_BETA	0.0106893	0.0586346	0.0553623	-0.744015	-1.52813	28	ITGA4 APP LRP1 LGMN FYN BCL2L11 CASP4 NAMPT PSEN1 FOXO3 GJA1 ADRB2 CACNB1 TLR6 SNX6 IGF1R
GO_FATTY_ACID_DERIVATIVE_BIOSYNTHETIC_PROCESS	0.0106845	0.0586346	0.0540467	-0.638061	-1.49284	63	AKR1C3 PLA2G3 PTGDS HSD17B12 SCD GGT7 ACSL4 GGT1 FADS1 PNPLA8 ACSL1 FASN CYP2C9 GGT2 MGST3 ELOVL5 ELOVL7 BDH2 SIRT1 GGTLC2 ACLY HMGCL ACSL3 PLA2G4A GGT3P AACS
GO_PLATELET_ALPHA_GRANULE_LUMEN	0.0107156	0.0586856	0.0547526	-0.700785	-1.52318	39	SERPINA3 PROS1 FN1 VEGFA MAGED2 APP QSOX1 TMSB4X GTPBP2 CLU TIMP1 A1BG EGF
GO_REGULATION_OF_MUSCLE_SYSTEM_PROCESS	0.0107117	0.0586856	0.0525702	-0.540164	-1.40249	147	P2RX4 TMEM38A FBXO32 LMCD1 PPARA NPNT DSC2 KLF4 ITGA2 SCN4A C12orf57 KCNQ1 KCNMA1 MEF2A ADRA2B ATP1A1 TRPM4 CAMK2D ACE2 FOXO1 TNNT1 STC1 PDE9A PRKCA CCN2 FOXO3 ATP1B1 CNN1 TNNI3 DOCK4 ATP2B4 ZC3H12A PPP3CA ADRB2 HDAC4
GO_GLYCEROLIPID_BIOSYNTHETIC_PROCESS	0.0107494	0.0588239	0.0519437	-0.506471	-1.36463	215	PNPLA3 PCK2 LIPH C3 ACSL4 SIK1 SLC44A1 ACSL1 ZP3 LPIN3 ANG CDS1 PLEKHA1 ETNK1 ABHD4 PITPNM1 AGPAT4 PLA2G10 RAB5A PIK3CD PLD1 PLIN5 PIKFYVE ACSL3 PLA2G4A PLD2 MBOAT7 SLC27A1 LDLR CDS2 TAZ ATM MPPE1 PIP5K1B ABHD3 DGKQ SH3YL1 STARD10 LPCAT4 OCRL PNPLA2 DGKH SCARB1 PCYT2 PLCG2 GPAT2 DDHD2 PLA2G12A PTPN13 PTEN INPP4A PIP4K2C SELENOI PIK3C2A LPIN1 PIGN MTMR3 PIGT NR1H2 CEPT1 PLEKHA4 LPIN2 CSNK2A1 PIGX …
HP_OSTEOLYSIS_INVOLVING_BONES_OF_THE_UPPER_LIMBS	0.0107807	0.0589485	0.0558648	-0.817978	-1.51727	16	RETREG1 MMP14 KIF1A
GO_EMBRYONIC_APPENDAGE_MORPHOGENESIS	0.0107908	0.0589572	0.0531829	-0.603947	-1.46708	83	GPC3 SHH WDR19 FLVCR1 FBN2 ALDH1A2 BCL2L11 IFT140 TMEM231 FRAS1 DKK1 PSEN1 CHST11 FREM2 TULP3 SALL1 GNAS ALX3 CRABP2 SMAD4
GO_BASE_EXCISION_REPAIR	0.0108448	0.0589668	0.0734327	0.763302	1.75061	40	PCNA POLQ FEN1 DNA2 LIG1 POLE POLD1 PRMT6 NTHL1 NEIL3 APEX2
GO_CORECEPTOR_ACTIVITY	0.0108522	0.0589668	0.0551568	-0.762533	-1.52212	24	ITGB3 ITGA4 LRP1 GPC4 TGFBR3 ITGB1 ENG ITGAV ROR1
GO_DENDRITE_DEVELOPMENT	0.0108233	0.0589668	0.0519437	-0.516305	-1.37688	191	MAP1B EFNA1 FSTL4 EPHB2 KIF1A LAMC2 NFATC4 APOE APP FYN ACSL4 ALK PREX1 RAP2A NGEF VLDLR MEF2A SHANK2 TRPC6 PSEN1 ITGB1 DAB1 CUL7 CAPRIN2 HDAC6 BTBD3 GRIP1 SRGAP2C ADAM10 MATN2 ITPKA PPP3CA PTPRS ARF4 CYFIP1 FARP1 TMEM106B CUX1 NRP1 PQBP1 SRCIN1 DLG4 BBS4 FBXO31 PICALM PTEN MAPK6 MCF2 LRP4 ABI2 SEMA4D LRP8
GO_MONOSACCHARIDE_BIOSYNTHETIC_PROCESS	0.0108093	0.0589668	0.0532564	-0.61085	-1.47154	78	ATF3 AKR1B1 LEPR PC PPARA PCK2 SELENOS AKR1A1 ERFE MST1 SIK1 ALDOC ATF4 PGD SIRT1 PGM1 FOXO1
GO_POSITIVE_REGULATION_OF_LYMPHOCYTE_DIFFERENTIATION	0.0108338	0.0589668	0.0536661	-0.639381	-1.49271	62	IL23A MMP14 BCL6 IL1A TNFSF9 SHH CD46 XBP1 BTN2A2 RASGRP1 IL18 FLT3LG IL15
GO_REGULATION_OF_CALCIUM_ION_TRANSMEMBRANE_TRANSPORT	0.0108356	0.0589668	0.052892	-0.588985	-1.45166	93	TMEM38A GEM SNCA FYN TRPC1 HSPA2 CX3CL1 CACNG6 SESTD1 RGS9 UBASH3B F2 CAMK2D S100A1 NIPSNAP2 PRKCE ATP1B1 PLCG1 STIM1 CACNB1 CACNB3 JPH1 PLCG2 PDE4B
HP_CONGENITAL_MALFORMATION_OF_THE_RIGHT_HEART	0.0108207	0.0589668	0.0555283	-0.787578	-1.52123	20	MMP14 CRELD1
HP_PATELLAR_APLASIA	0.0108797	0.0590696	0.0702064	0.879808	1.69764	15	CDC45 ORC1 ORC6 ESCO2 CDT1 GMNN CDC6 DONSON
GO_ISOMERASE_ACTIVITY	0.0109483	0.059256	0.0521847	-0.556523	-1.42289	127	ITGB3 ECH1 ERO1B PDIA5 PTGDS CRELD1 IDI1 HMGCS1 DSE QSOX1 PGM3 LSS PMM1 PDIA2 PGM2L1 GNE FKBP14 MCEE PGM1 KATNAL1 MMUT PDIA3 ERP44 RENBP PPIC PDIA6 FKBP10 MPI ERO1A PMM2 PDIA4 CYP2J2 GLCE BPGM
GO_MITOCHONDRIAL_PROTEIN_COMPLEX	0.0109445	0.059256	0.0817463	0.509158	1.43495	242	DNA2 TOMM40 MRPL40 TIMM10 BCS1L MRPS7 MRPL12 PNPT1 DNAJC11 ATP5F1D FOXRED1 MRPS11 MRPL51 MRPL20 CYC1 NDUFB2 MRPL35 MRPL21 HSD17B10 MRPS34 MCCC2 MRPL11 TIMM21 ATP5MC1 TOMM22 MRPL28 MRPL57 MRPS12 DLAT MRPL27 NDUFS6 TIMM8B MRPL4 MRPL16 TIMM50 DMAC1 MRPL36 MRPL38 TIMM13 MRPS17 NDUFS7 MRPL46 MRPL39 MRPL52 TIMM22 UQCC3 MRPL47 UQCRC1 MRPL24 ATP5PB PHB TOMM40L AGK MRPS26 MTERF4 TOMM5 ATP5F1B NDUFB9 NDUFB…
GO_POSITIVE_REGULATION_OF_PHAGOCYTOSIS	0.0109482	0.059256	0.0542013	-0.703622	-1.52305	38	MFGE8 PPARG LRP1 C3 ITGA2 ABCA7 SIRPB1 IL15 LMAN2 CD47 DNM2 ANO6 APPL2
HP_JUVENILE_ONSET	0.010934	0.059256	0.0530733	-0.62024	-1.47928	72	COL6A2 CFI RETREG1 NDRG1 GFPT1 LITAF WARS1 SBF2 CLDN16 GLA GLB1 CHST6 ASAH1 PNPLA6 SLC12A3 TNNI3 NAGLU CLCN7 GAN SGCE GNAS DNM2 GALNT3 ITPR1 NCF1
GO_LYMPHOCYTE_COSTIMULATION	0.0109651	0.0593006	0.0543571	-0.721327	-1.52542	33	FYN DPP4 CD24 VAV1 MAP3K8 ICOSLG SRC EFNB3
GO_RNA_3_END_PROCESSING	0.0110572	0.0597518	0.0785145	0.577924	1.52989	136	CCNB1 LIN28A ALYREF EXOSC2 U2AF2 DDX39A SRSF1 INTS5 CSTF2 USB1 SRSF2 SRSF7 TOE1 SRSF3 TENT4B EXOSC3 CSTF3 POLR2D PNPT1 UPF3B NCBP1 POLR3K LEO1 HSD17B10 ERI2 ERI1 CSTF2T EXOSC9 EIF4A3 SNRPA CLP1 INTS14 MTPAP THOC3 CPSF7 THOC7 SRSF9 ZC3H14 EXOSC6 BARD1 MAGOH U2AF1 LARP7 THOC1 TRMT10C SRSF6
GO_POSITIVE_REGULATION_OF_CHROMOSOME_ORGANIZATION	0.0110974	0.0598756	0.0791064	0.556207	1.5008	162	ESPL1 H1-5 AURKB DLGAP5 FEN1 CCNB1 NEK2 CDT1 DNMT1 PHF19 RPS6KA4 BRCA1 RESF1 HNRNPA2B1 KAT2A DDX11 SPHK2 SLF1 HNRNPU WDR5 RUVBL2 GTF2H2 SFPQ TADA2A SSBP1 CCT5 HNRNPD SLX4 EED XRCC5 CCT7 GLYR1 NABP2 TCP1 CCT3 ZNF304
HP_LIMB_GIRDLE_MUSCLE_WEAKNESS	0.0110903	0.0598756	0.0530369	-0.638714	-1.49115	62	CRYAB COL6A2 COL13A1 SNAP25 GFPT1 RYR1 COL6A1 PSAP SCN4A CHRNB1 GNE
GO_POSITIVE_REGULATION_OF_ALPHA_BETA_T_CELL_ACTIVATION	0.0111373	0.0600441	0.0538174	-0.70958	-1.52236	36	IL23A EBI3 CD55 SHH HLA-E HLA-A
GO_COLLAGEN_BIOSYNTHETIC_PROCESS	0.0111469	0.060049	0.05397	-0.724664	-1.52428	32	IL6 PPARG RCN3 LARP6 ITGA2 COL5A1 VIM F2 ENG COL1A1 CCN2
GO_HOMEOSTASIS_OF_NUMBER_OF_CELLS	0.0111865	0.0602158	0.0511093	-0.517854	-1.37839	187	HMOX1 TSC22D3 IL6 CCN3 VEGFA BCL6 SOX9 JAK3 DNASE2 ZFP36L1 FLVCR1 LIPA BCL2L11 GCNT4 NFE2L1 CEBPG EPAS1 PMAIP1 TGFBR3 ACVR1B CDH2 DYRK3 ADAM17 ZFP36 PIK3CD B2M FOXO3 CDK5RAP3 P4HTM PTBP3 HIF1A NAPEPLD FLT3LG BPGM SLC7A11 RPS19 SLC40A1
GO_ENDOCRINE_PANCREAS_DEVELOPMENT	0.0111961	0.0602204	0.0540852	-0.742597	-1.52522	28	IL6 EIF2AK3 SOX9 BMP6 FOXO1 IL6R SIDT2 HES1
GO_POSITIVE_REGULATION_OF_INTRINSIC_APOPTOTIC_SIGNALING_PATHWAY	0.0112281	0.0603454	0.0530369	-0.662988	-1.50402	51	NUPR1 DDIT3 PLEKHF1 BMF BCL2L11 PMAIP1 SIRT1
GO_HORMONE_BINDING	0.0112747	0.0605456	0.0533672	-0.698803	-1.51887	39	LEPR EBI3 NPR1 CRYM NPR3 CTSH INSR ATP1A1 ALDH1A3 ADIPOR2 SULT2B1 SLC40A1 NRDC ALDH1A1 EGFR
GO_KERATINOCYTE_DIFFERENTIATION	0.0112929	0.0605456	0.0516387	-0.577241	-1.44111	103	AKR1C3 PRSS8 PI3 IRF6 DSC2 KRT15 PSAP ZFP36L1 CD109 TXNIP CLIC4 ASAH1 KRT86 SCEL ZFP36 CDH3 CTSK KAZN TSG101 SGPP1 DSP PRKCH EREG ADAM9 CTSL
GO_NEGATIVE_REGULATION_OF_SYNAPSE_ORGANIZATION	0.0112876	0.0605456	0.0546728	-0.824126	-1.51137	15	EFNA1 NFATC4 FYN DKK1 NGEF
HP_HYPERLORDOSIS	0.0113003	0.0605456	0.0511746	-0.540657	-1.40187	145	CLIP2 COL6A2 FN1 RETREG1 PPARG KIF1A FBN1 GFPT1 EIF2AK3 RYR1 COL5A1 FOS SCN4A FUCA1 GLB1 HSPG2 ADAMTS10 NOTCH3 SYNE2 DYM CUL7 NSDHL COL1A1 ECEL1
GO_INNER_EAR_RECEPTOR_CELL_DEVELOPMENT	0.0113482	0.0607081	0.0536285	-0.732186	-1.52183	30	USH1C WHRN IFT20 FAT4 MYO7A SLC4A7 ATP8B1 ADGRV1 NAGLU PDZD7 STRC HES1
GO_POSITIVE_REGULATION_OF_RESPONSE_TO_ENDOPLASMIC_RETICULUM_STRESS	0.0113437	0.0607081	0.0533672	-0.71285	-1.52222	35	ERN1 DDIT3 HERPUD1 BCL2L11 XBP1 PMAIP1 SIRT1 ATF6 EDEM1 RNF185 SERINC3
GO_EPIBOLY	0.0113699	0.0607773	0.0536285	-0.73746	-1.52386	29	ACVRL1 CEACAM1 DDR1 COL5A1 CARMIL2 ADAM17
GO_LIPID_TRANSPORTER_ACTIVITY	0.011391	0.0608427	0.0517398	-0.600272	-1.4605	84	CEACAM1 ABCC3 STARD4 APOE ATP8A2 ANO9 NPC2 NPC1 ABCA3 GRAMD1A APOM ABCA7 PITPNM1 GRAMD1C OSBPL2 ABCA4 TMEM30A SLC27A1 OSBP ABCG1 ATP8B1 OSBPL10
GO_CELLULAR_RESPONSE_TO_OSMOTIC_STRESS	0.0114025	0.0608571	0.0531829	-0.709067	-1.52126	36	AKR1B1 STK39 SCN2A AQP1 ZFP36L1 ARHGEF2 SERPINB6
HP_MACULAR_DEGENERATION	0.0114908	0.0612812	0.0521847	-0.646268	-1.49424	58	CFI TNFRSF11B APOE DRAM2 WDR19 FBN2 FBLN1 IFT140 HLA-A ASAH1 PROM1 CST3 ATF6 ABCA4 BEST1 CDH3
GO_ESTROGEN_METABOLIC_PROCESS	0.0115449	0.0614751	0.05397	-0.815532	-1.51273	16	HSD17B14 HSD17B12 HSD17B7 CYP2C9 SULT1A1 PLEKHA1 HSD17B11 PDGFRA TIPARP CYP3A5 COMT
HP_NAUSEA	0.011541	0.0614751	0.0525348	-0.681227	-1.51009	44	CFI SAA1 SNCA DNMT3A GLA SLC7A7 CD46 ETFDH PINK1 EPAS1 DNAJC6 TYMP
GO_MATURATION_OF_5_8S_RRNA_FROM_TRICISTRONIC_RRNA_TRANSCRIPT_SSU_RRNA_5_8S_RRNA_LSU_RRNA	0.0115633	0.0615258	0.0693827	0.823962	1.75008	25	UTP20 EXOSC2 BOP1 NOL9 RRS1 EXOSC3 ERI2 ERI1 EXOSC9 FTSJ3 RPP40 NOP14 NOP9 KRI1 PES1 WDR12
GO_REGULATION_OF_NATURAL_KILLER_CELL_MEDIATED_IMMUNITY	0.0115866	0.0616025	0.0537794	-0.799476	-1.51497	18	CEACAM1 HLA-B HLA-E HLA-A VAV1 RASGRP1
GO_INTERLEUKIN_6_PRODUCTION	0.0116174	0.0617184	0.0514051	-0.609509	-1.46566	77	IL6 IL1A LBP SELENOS APP HLA-B ARHGEF2 CX3CL1 ZBTB20 XBP1 ARRB1 IL18 ZC3H12A DDX58 IL6R MBP EREG CD47 TLR6 TBC1D23 STAT3 SYT11
GO_NEGATIVE_REGULATION_OF_RESPONSE_TO_BIOTIC_STIMULUS	0.0116718	0.0617769	0.0516052	-0.631333	-1.48437	65	CEACAM1 ARG2 PPARG GRN HLA-B HLA-E HLA-A SIGIRR HTRA1 LTF SEC14L1 RPS19 CARD8 HLA-F ILRUN RIOK3 TRIB1 MICB DUSP10 RNF125
GO_POSITIVE_REGULATION_OF_EPITHELIAL_CELL_APOPTOTIC_PROCESS	0.0116661	0.0617769	0.0531829	-0.76027	-1.5176	24	AKR1C3 IL6 ITGA4 PDCD4 GSN PLA2R1 FOXO3 PLCG1
GO_REGULATION_OF_PEPTIDYL_TYROSINE_PHOSPHORYLATION	0.0116646	0.0617769	0.0502514	-0.52902	-1.38922	164	IL23A ITGB3 IL6 VEGFA EFNA1 SFRP1 ERBB3 AREG APP FYN ARHGEF2 ZFYVE28 PSEN1 BMP6 CD24 IBTK ADAM17 PRKCE LIF EGF DLG3 PPP2R5B SRC CSF1R IL31RA IL18 CBLB DGKQ GPRC5A DUSP22 IL34 TSG101 IL15 NRP1 SOCS3 SRCIN1 IL6R TNK2 RACK1 EREG DLG4 ITGA5 CRLF1 PDGFD NEDD9 EGFR NCF1 HES1 SNX6 STAT3 SH3BP5 YES1 HSF1 LRP4 SEMA4D LRP8
HP_REDUCED_CONSCIOUSNESS_CONFUSION	0.011673	0.0617769	0.0497026	-0.495112	-1.34573	239	SPP1 COL13A1 ASS1 KIF1A EIF2AK3 TCN2 SCN2A RYR1 APP COG6 PSAP HLA-B SNCA MAN2B1 DHCR7 MMEL1 CTSH NBAS SIK1 COL5A1 SCN4A KCNQ1 INSR CHRNB1 SLC7A7 BCKDHA NOTCH3 ETFDH PSEN1 ABCA7 DPYD PAX8 ARSA BTD COL1A1 MMUT ACADVL AUH SLC12A3 ADAMTS13 HMGCL CPT1A
HP_TREMOR	0.0116501	0.0617769	0.0490266	-0.461292	-1.29988	378	CLIP2 CTH FLRT3 MYH14 CTSF NR4A2 SCN2A ATXN1 MAOA C9orf72 PSAP SNCA MAPT EEF1A2 FLVCR1 AARS1 WDR45 DNMT3A SIK1 GGT1 CP CRAT AP3B2 GTPBP2 NEU1 SCARB2 AHI1 TCTN3 VLDLR CACNA1G ADRA2B ASAH1 PINK1 EPAS1 STXBP1 DNM1 RAB39B NIPA1 ABCB6 MARS1 IFRD1 DAB1 ELOVL5 SCN3A SLC6A17 PNPLA6 ARSA BEAN1 OFD1 TNNT1 FAM149B1 ADAMTS13 DNAJC6 SAMD12 ATP6AP2 ATM ITM2B MICU1 ADGRV1 PPP1R15B CLCN7 PPP3CA LYST CASK TMEM106…
GO_ENDOCRINE_SYSTEM_DEVELOPMENT	0.0117162	0.0618281	0.0511419	-0.606555	-1.4636	79	IL6 DKK3 EIF2AK3 SHH SOX9 ALDH1A2 INSR BMP6 PAX8 FOXO1 PDGFRA CDH1 MAPK3 IL6R SIDT2 SALL1
GO_MONOCARBOXYLIC_ACID_CATABOLIC_PROCESS	0.0117185	0.0618281	0.0505641	-0.57032	-1.43379	109	ECH1 IRS2 CRYL1 PPARA PCK2 ACAT2 AKR1A1 CRAT PGD LPIN3 ETFDH PEX13 MCEE BDH2 CPT1B MMUT ACADVL AUH CPT1A PLIN5 HADHA ABHD3 ACAD10 AIG1 SCP2 ACOX3 ECI1 IDUA LONP2 PCCA LPIN1 HADHB ABAT ECHDC2
GO_POSITIVE_REGULATION_OF_MITOTIC_NUCLEAR_DIVISION	0.0117084	0.0618281	0.0710599	0.744971	1.73231	44	CDCA5 UBE2C ESPL1 AURKB DLGAP5 NUSAP1 CDT1 AURKA RANBP1 SLF1 HNRNPU
GO_RESPONSE_TO_INTERLEUKIN_7	0.0116938	0.0618281	0.0702064	0.778801	1.74985	35	H3C12 H3C14 H3C15 H3C2 H3C13 H3C4 H3C10 H3C7 H3C11 H3C1
GO_CELL_FATE_COMMITMENT	0.0117503	0.061949	0.0502514	-0.544265	-1.40563	140	IL23A IL6 PPARG SFRP1 SHH SOX9 SPRY2 KLF4 ARHGEF2 NFE2L1 FZD7 DKK1 NOTCH3 EPAS1 PSEN1 CEBPB GCM1 ITGB1 IFRD1 APC2 DSCAML1 WNT6 POU5F1
GO_ADULT_LOCOMOTORY_BEHAVIOR	0.0117835	0.0620765	0.0519096	-0.668653	-1.50209	48	NR4A2 APP SNCG NPC1 EPS8 DAB1 EFNB3 ARCN1 OXR1
GO_NEPHRON_MORPHOGENESIS	0.0118646	0.0624367	0.0515717	-0.660056	-1.50145	52	CTNNBIP1 VEGFA NPNT IRX3 GPC3 SHH SOX9 MAGED1 AHI1 PAX8 FAT4 LIF WNT6
GO_TRNA_PROCESSING	0.0118699	0.0624367	0.075428	0.593013	1.55388	123	DUS3L POP5 TRMT61A POP1 WDR4 CSTF2 NAT10 LCMT2 METTL8 PUS7 ALKBH8 POLR3K POP7 HSD17B10 PUSL1 MTFMT CTU2 ADAT1 THUMPD2 TRMT13 URM1 ADAT3 MOCS3 ELP6 RPP40 CLP1 TSEN2 QTRT1 TYW1B TRMT6 LAGE3 TRIT1 RPP25L AARS2 TRMT12 TRMU TRMT1 METTL1 OSGEP TRMT5 RPP30 TP53RK TRMT10C TRDMT1 DUS1L RPP38 NSUN2 TPRKB TRMT1L CDK5RAP1 TRMT10B ALKBH1 ELAC2 LSM6 TARBP1 KARS1 TRNT1 FTSJ1 TRUB1 TRMO
GO_NEGATIVE_REGULATION_OF_LEUKOCYTE_CELL_CELL_ADHESION	0.0118874	0.062481	0.0508827	-0.617444	-1.47261	72	CEACAM1 VTCN1 ARG2 ASS1 BCL6 PPARA SHH JAK3 KLF4 LGALS3 LGALS7B MIA3 CEBPB BTN2A2
GO_DNA_POLYMERASE_BINDING	0.0118976	0.062487	0.0677428	0.849461	1.73103	20	PCNA FANCI CDT1 RAD51 FANCD2 HSP90AA1 NAT10 NABP2 HMGB1 CDK2AP1 SMARCA4
GO_CELLULAR_RESPONSE_TO_CAMP	0.0119135	0.0625234	0.0521155	-0.714008	-1.51743	34	PDE2A ASS1 AQP1 APP HSPA5 ZFP36L1 KCNQ1 STC1
GO_LIGASE_ACTIVITY_FORMING_CARBON_SULFUR_BONDS	0.0119404	0.062591	0.0523589	-0.740626	-1.52117	28	ACSS2 ACSM3 ACSF2 ACSL4 ACSL1 ACSL3 SLC27A1 AACS ACSL5
GO_MECHANORECEPTOR_DIFFERENTIATION	0.0119445	0.062591	0.051706	-0.687338	-1.51191	42	USH1C WHRN IFT20 MYO6 FAT4 MYO7A SLC4A7 ATP8B1 ADGRV1 NAGLU MYCL PDZD7 STRC HES1 GSDME FGFR1 JAG1
GO_GLAND_MORPHOGENESIS	0.0119832	0.0626513	0.0503446	-0.59338	-1.45268	88	CEACAM1 IL6 SFRP1 SHH TGM2 SOX9 AREG DDR1 SULF1 XBP1 CEBPB PLAG1 KDM5B SRC CSF1R MSN SEMA3C EDA NRP1 PLXND1
HP_ABNORMALITY_OF_FLUID_REGULATION	0.0119716	0.0626513	0.0486002	-0.470643	-1.31208	327	CLIP2 SPP1 FN1 CFI IL6 COL8A2 PHGDH SLC17A5 ASS1 BCL6 CD55 KIF1A LAMC2 TNFRSF11B EIF2AK3 ERBB3 RYR1 APOE HGD HLA-B DHCR7 MST1 SCN4A LAMB2 GSN MAP2K2 GLA LTBP4 HLA-A BCKDHA MYO1E NEU1 SCNN1A SCARB2 CD46 ASAH1 MRAS ZEB1 REEP6 RIN2 MCEE RRAS CA12 ENG SNX14 FAT4 COL1A1 RASGRP1 MYO5B MMUT HMGCL LACC1 GRIP1 PLD1 EPB41 B2M RIT1 TNNI3 KIAA1109 HADHA MPI DBT MMAB SULT2B1 PMM2 MVK LAMB3 IGSF3
HP_SYSTEMIC_LUPUS_ERYTHEMATOSUS	0.0119756	0.0626513	0.052892	-0.798435	-1.513	18	C1S SPP1 C3 RASGRP1
GO_BRUSH_BORDER	0.0120043	0.0626669	0.0505957	-0.614654	-1.47108	74	MYH14 SLC3A1 SCART1 USH1C AQP1 MYO1D MYO1E NPC1L1 SHANK2 SLC38A2 FOLR1 KCNK1 EPS8 ACE2 DAB1 AMN ATP8B1 GNA13 SLC7A11 ADD3 SLC26A6
GO_KERATAN_SULFATE_BIOSYNTHETIC_PROCESS	0.0119979	0.0626669	0.0527125	-0.784742	-1.51575	20	CHST2 ST3GAL1 ST3GAL6 SLC35D2 B3GNT3 CHST6 ST3GAL4 B3GNT7
[truncated: 5,592 more rows]

## Sheet: IGROV-1 48h
pathway	pval	padj	log2err	ES	NES	size	leadingEdge
[truncated: 6,917 more rows]

[truncated: 4 more sheets: IGROV-1 72h, Huh7 24h, Huh7 48h, Huh7 72h]
